# Supplementary material for: Explainable AI Model Reveals Informative Mutational Signatures for Cancer-Type Classification
Source: Cancers (Basel). 2025 May 22;17(11):1731. doi: 10.3390/cancers17111731 (PMC12153866; doi:10.3390/cancers17111731)
Supplement: Supplementary file 1 [file cancers-17-01731-s001.zip › Supplemental Tables.xlsx]

## Sheet: Summary
Supplementary table	Description
1	Correlation of cancer type signatures with COSMIC signatures. Pearson correlation between the mean mutational signatures of each cancer type with the 86 known signatures in the COSMIC database.
2	Metrics for the unbinned training. Collected metrics for the validation while training on datasets using only mutation context. The values were calculated by taking the mean of the metric values for all output classes.
3	LRP relevance scores for Bone-Osteosarc
4	LRP relevance scores for Breast-AdenoCA
5	LRP relevance scores for CNS-GBM
6	LRP relevance scores for CNS-Medullo
7	LRP relevance scores for CNS-PiloAstro
8	LRP relevance scores for ColoRect-AdenoCA
9	LRP relevance scores for Eso-AdenoCA
10	LRP relevance scores for Head-SCC
11	LRP relevance scores for Kidney-ChRCC
12	LRP relevance scores for Kidney-RCC
13	LRP relevance scores for Liver-HCC
14	LRP relevance scores for Lung-AdenoCA
15	LRP relevance scores for Lung-SCC
16	LRP relevance scores for Lymph-BNHL
17	LRP relevance scores for Lymph-CLL
18	LRP relevance scores for Myeloid-MPN
19	LRP relevance scores for Ovary-AdenoCA
20	LRP relevance scores for Panc-AdenoCA
21	LRP relevance scores for Panc-Endocrine
22	LRP relevance scores for Prost-AdenoCA
23	LRP relevance scores for Skin-Melanoma
24	LRP relevance scores for Stomach-AdenoCA
25	LRP relevance scores for Thy-AdenoCA
26	LRP relevance scores for Uterus-AdenoCA
27	Mutational signature features shared as important features within the cancer-types. The cancers which consider it among the 80% most important are indicated with a 1.
28	Absolute distance between the relevance values of two informative mutational signatures
29	Significance of single mutations. P-values for the Wilcox-tests on comparison of the mean number of the 5 most important mutation types for each cancer type with the other cancer types grouped together and with each cancer type separately. The p-values for the pairwise comparisons were adjusted using the Holm-Bonferroni method.
30	Quantitative LRP-Analysis for the ANNs trained with the MS_MGene dataframe
31	Genelist of high predictive accuracy labels (>80%) from the Quantitative LRP analysis for ANNs trained with the MS_MGene dataframe.

## Sheet: Supp. Table S1
Type	SBS1	SBS2	SBS3	SBS4	SBS5	SBS6	SBS7a	SBS7b	SBS7c	SBS7d	SBS8	SBS9	SBS10a	SBS10b	SBS10c	SBS10d	SBS11	SBS12	SBS13	SBS14	SBS15	SBS16	SBS17a	SBS17b	SBS18	SBS19	SBS20	SBS21	SBS22a	SBS22b	SBS23	SBS24	SBS25	SBS26	SBS27	SBS28	SBS29	SBS30	SBS31	SBS32	SBS33	SBS34	SBS35	SBS36	SBS37	SBS38	SBS39	SBS40a	SBS40b
BreastAdenoCA	0.603706	0.551659	0.0845556	0.0441856	0.396485	0.572169	0.510268	0.318048	-0.0305713	0.0113784	-0.0352663	-0.13058	0.103136	0.330911	0.111334	0.0977079	0.264952	-0.0630113	0.373127	0.0706656	0.452977	0.0826256	-0.057446	-0.0850821	0.195587	0.241879	0.0853209	-0.0608879	-0.161217	-0.117256	0.201386	0.0840976	0.155124	-0.0537073	-0.0403016	-0.0745906	0.146675	0.434516	0.131172	0.293636	-0.0134275	-0.0478652	0.0447496	0.160777	-0.116569	0.0404626	0.10043	0.577675	0.135289
OvaryAdenoCA	0.67922	0.244685	0.280529	0.193878	0.449755	0.668816	0.296429	0.269295	0.0038629	0.013731	0.151578	-0.128	0.124495	0.210413	0.159624	0.118018	0.226293	-0.0340938	0.28135	0.161671	0.51353	0.142651	-0.021885	-0.115663	0.27724	0.264601	0.191835	-0.0642609	-0.151346	-0.112681	0.247699	0.171998	0.205086	-0.0346898	-0.0611835	-0.0847788	0.260828	0.351414	0.211382	0.311288	-0.0355166	-0.0403014	0.170324	0.208242	-0.0795179	0.128763	0.153568	0.563703	0.0999669
PancEndocrine	0.339423	0.391039	0.351845	0.180101	0.71003	0.425767	0.420304	0.398161	0.0606583	0.142606	0.163199	0.0363313	0.251775	0.185427	0.32125	0.260447	0.382257	0.215211	0.166066	0.201832	0.34567	0.350653	-0.0098803	-0.123206	0.358656	0.393626	0.184144	0.070923	-0.139055	-0.0247669	0.361996	0.138223	0.296646	0.190695	-0.0216306	-0.0632773	0.211871	0.522657	0.330308	0.417442	0.0618777	-0.00262155	0.133697	0.332513	0.140396	0.104283	-0.0470763	0.766814	0.238612
ProstAdenoCA	0.836735	0.179282	0.0198077	0.0694952	0.434881	0.756171	0.220922	0.230588	0.0174953	0.0807003	0.0553772	0.00975297	0.12802	0.270303	0.208082	0.133409	0.200252	0.0576437	0.0350634	0.133899	0.597738	0.167635	-0.0455299	-0.0711885	0.262801	0.220862	0.144582	0.0296149	-0.123549	-0.0314513	0.223902	0.111596	0.229829	0.0628768	-0.0131061	-0.0086793	0.214012	0.315574	0.164727	0.325625	-0.012557	0.0508757	0.0133074	0.189602	0.0469866	0.0694504	-0.108411	0.473854	0.0810006
KidneyRCC	0.454194	0.312434	0.389879	0.262981	0.619333	0.53389	0.42208	0.415944	0.124596	0.0673958	0.212068	0.0466032	0.150202	0.192351	0.236767	0.178942	0.364085	0.0876406	0.113307	0.190097	0.42451	0.222234	0.00773065	-0.0599937	0.329816	0.407226	0.260634	-0.0307709	-0.00897371	0.0279067	0.396861	0.185044	0.326678	0.0949864	0.010939	0.0660872	0.246553	0.52621	0.373262	0.368434	-0.00343067	-0.0037979	0.26632	0.273113	0.0296623	0.170335	-0.0116125	0.762205	0.32986
SkinMelanoma	0.0705462	0.57154	0.0893345	-0.0318087	0.360706	0.136121	0.963149	0.849027	0.0255741	0.0443761	-0.126088	-0.059187	-0.00748157	0.332569	-0.000539268	-0.0254378	0.635436	-0.0718913	-0.021285	-0.0432402	0.0914251	-0.00852088	-0.0439409	-0.0423137	0.0192484	0.420838	0.0202906	-0.0539801	-0.10164	-0.0721532	0.421288	-0.0276266	0.0118118	-0.0771908	-0.0050364	-0.0326309	-0.0666243	0.764839	0.399876	0.311102	-0.0316022	-0.0382209	0.129711	-0.00751817	-0.0944138	0.00696462	-0.13064	0.64962	0.107624
StomachAdenoCA	0.834817	0.167285	-0.129903	-0.0343236	0.282275	0.784487	0.186337	0.16601	-0.0115762	0.0091516	-0.0814647	0.125388	0.0999618	0.293141	0.179168	0.0700627	0.125102	-0.0301011	0.0146498	0.10482	0.634925	0.0163686	0.102794	0.247845	0.186706	0.12817	0.124612	-0.0144566	-0.154915	-0.12562	0.156724	0.0778456	0.131664	0.0289757	-0.044826	0.127125	0.152132	0.230086	0.0788307	0.199852	-0.022476	-0.0405073	-0.0250805	0.108765	-0.0050437	0.0330487	-0.139968	0.274969	0.0484876
ThyAdenoCA	0.83335	0.237971	-0.0489819	-0.0943321	0.321546	0.796965	0.315909	0.270908	-0.0825185	-0.0295138	-0.182205	-0.157469	-0.0374408	0.260048	-0.041726	-0.0759522	0.246019	-0.0846118	0.130832	-0.00706434	0.548323	0.0356583	-0.0355247	-0.0751604	0.019597	0.192024	0.0988633	-0.054453	-0.133577	-0.137125	0.274728	0.0278783	0.126847	-0.0535039	-0.0496987	-0.0704798	0.0384348	0.39324	0.109603	0.273065	-0.0321324	-0.0712226	-0.0322508	-0.0489201	-0.112105	-0.0206926	0.00957674	0.342754	-0.0484207
LiverHCC	0.142226	0.195165	0.417148	0.216053	0.838117	0.226581	0.230083	0.267142	0.0750637	0.251942	0.196585	0.133764	0.128199	0.0700075	0.2738	0.153503	0.215356	0.642745	0.00562105	0.155349	0.212285	0.627881	0.125819	-0.0894413	0.237581	0.31377	0.202146	0.309914	-0.0300371	0.107205	0.251642	0.141904	0.357008	0.585255	-0.0164926	-0.0712721	0.171052	0.306453	0.318586	0.226065	0.171233	-0.0176798	0.128096	0.222623	0.451193	0.138911	-0.143793	0.572942	0.223702
CNSMedullo	0.85996	0.111063	0.00415896	0.0515023	0.407427	0.756347	0.160718	0.202943	0.0313744	0.0569077	0.0447568	-0.00938983	0.157924	0.25618	0.228444	0.140304	0.184996	0.0723928	-0.0209533	0.148763	0.586382	0.141829	-0.000785616	-0.0970027	0.251105	0.184605	0.161364	0.0321543	-0.128243	-0.0317585	0.204118	0.0823213	0.224375	0.0834144	-0.0172448	-0.0505546	0.192559	0.279802	0.163155	0.323817	0.00191679	0.0628572	0.00290141	0.18035	0.0641798	0.0661341	-0.104243	0.398483	0.0128583
PancAdenoCA	0.842252	0.285987	-0.043577	0.022811	0.368113	0.73303	0.285939	0.220655	0.0331979	0.0416029	0.023592	0.0264543	0.162203	0.292506	0.236085	0.146157	0.184701	0.00210294	0.0861722	0.132062	0.590855	0.107995	-0.0227685	-0.000658626	0.232303	0.178933	0.124494	-0.00751365	-0.112892	-0.0252183	0.163359	0.0620173	0.225074	0.023668	-0.012225	0.0100223	0.166253	0.306131	0.117959	0.293145	-0.0118774	0.0793612	-0.00314407	0.179245	-0.0111147	0.0393817	-0.100233	0.449353	0.0982696
ColoRectAdenoCA	0.894555	0.055407	-0.233125	-0.0132187	0.1658	0.82167	0.104557	0.119798	-0.0681393	-0.040658	-0.0790488	-0.0536133	0.186532	0.40807	0.19454	0.143256	0.0514392	-0.1017	-0.0203334	0.13956	0.681743	-0.0512512	-0.0444675	-0.0238085	0.218667	0.0695025	0.100417	-0.0337925	-0.136887	-0.131756	0.108866	0.0916149	0.103089	-0.0501221	-0.0347368	-0.00642428	0.17602	0.120522	0.0264594	0.139676	-0.015515	-0.0472458	-0.0409851	0.168105	-0.102263	0.0203671	-0.124864	0.146385	-0.115045
EsoAdenoCA	0.218886	0.141033	-0.0046819	-0.0505016	0.154792	0.175168	0.110374	0.0520139	0.0898384	0.0448489	-0.0375901	0.536545	0.121752	0.136566	0.27784	0.118706	0.0234897	0.042481	0.0385645	0.0506555	0.152834	0.0346104	0.323974	0.841808	0.122941	0.0336589	0.0205635	-0.0240199	-0.108563	-0.0668705	0.00294297	-0.0129212	0.0817897	0.101373	-0.0569519	0.391185	0.0273216	0.0852988	0.0189678	0.0432436	-0.0308113	0.00455768	-0.0386166	0.105593	0.124161	0.0145131	-0.108507	0.177201	0.325627
LymphCLL	0.613683	0.153924	0.177844	0.0531887	0.639871	0.628644	0.248054	0.323289	0.110931	0.170761	0.124613	0.214277	0.121057	0.206104	0.260146	0.106134	0.32219	0.253984	-0.0702672	0.139317	0.497185	0.314226	0.0440958	0.00904454	0.221657	0.344754	0.187916	0.115199	-0.0777889	0.04395	0.350761	0.0658525	0.312295	0.238187	-0.00147818	0.0416137	0.144442	0.402508	0.301651	0.396617	0.0201079	0.0915874	0.0605956	0.141049	0.221263	0.0794579	-0.20458	0.577776	0.164882
HeadSCC	0.603124	0.553533	-0.0234898	-0.0122052	0.336822	0.597226	0.519585	0.332929	-0.0670484	-0.0336427	-0.113057	-0.15911	0.0748592	0.389873	0.0633536	0.0510872	0.252531	-0.10802	0.32842	0.0430206	0.481919	0.0526743	-0.0604473	-0.0851436	0.157434	0.253994	0.0649623	-0.0806223	-0.157417	-0.132781	0.216124	0.0658448	0.113507	-0.087987	-0.0472971	-0.0813063	0.111956	0.424928	0.145155	0.25837	-0.00682714	-0.0766869	0.0275909	0.108835	-0.148408	0.0275135	0.0376606	0.480979	0.0542492
BoneOsteosarc	0.324535	0.483327	0.392266	0.206475	0.560863	0.351541	0.46458	0.353288	0.15112	0.120669	0.238408	0.0578357	0.183997	0.171559	0.280494	0.189364	0.337636	0.122547	0.300341	0.217047	0.285438	0.198105	0.0680551	0.0311108	0.317091	0.323001	0.217947	0.028129	-0.0942205	-0.0174535	0.249117	0.0970413	0.311526	0.0829841	-0.0168885	-0.00389998	0.209644	0.489415	0.275529	0.399225	0.0119126	0.0200724	0.198642	0.274157	0.0598278	0.15267	0.0572932	0.742532	0.335585
LymphBNHL	0.526911	0.164613	0.067782	-0.0156112	0.53439	0.568818	0.214126	0.249556	0.140138	0.136665	0.0192703	0.504563	0.245203	0.232933	0.410803	0.235835	0.263983	0.169255	-0.0568716	0.158838	0.462865	0.224849	0.114555	0.316432	0.251393	0.293173	0.162344	0.0585961	-0.123509	0.0338487	0.283595	0.0357981	0.241572	0.187883	-0.00901237	0.258869	0.0932507	0.344347	0.203385	0.333157	-0.0116735	0.138979	-0.0111914	0.218468	0.22968	0.0411062	-0.208631	0.505766	0.315924
MyeloidMPN	0.713763	0.14287	0.119071	-0.0247919	0.545381	0.736844	0.238254	0.374386	-0.0249659	0.0801272	-0.0475213	-0.0399502	-0.0209445	0.220251	0.033526	-0.0447613	0.424437	0.0537702	-0.0670987	0.0328288	0.526017	0.17423	-0.0143853	-0.101753	0.0892448	0.484326	0.163678	-0.00903589	-0.142926	-0.0818992	0.482238	0.0426406	0.194452	0.0601721	-0.0130687	-0.0702507	0.0694733	0.473952	0.35733	0.542824	-0.0234007	-0.0328726	0.041611	-0.0034924	0.0501648	0.0451666	-0.122494	0.510037	-0.00930049
KidneyChRCC	0.896668	0.115145	-0.160875	-0.00758433	0.226103	0.841011	0.168667	0.189009	-0.0927042	-0.0445278	-0.0496551	-0.123049	0.0416509	0.252243	0.0579719	0.0363179	0.173469	-0.107166	-0.00436347	0.0615789	0.718202	-0.022833	-0.055617	-0.0538488	0.157489	0.113368	0.0990623	-0.0651519	-0.113499	-0.12907	0.172773	0.110414	0.108584	-0.0661431	-0.0351326	-0.0663182	0.180518	0.229639	0.0826219	0.261036	-0.0395356	-0.0584669	-0.00777134	0.0743094	-0.111473	0.0111887	-0.0996535	0.253553	-0.116517
CNSGBM	0.965676	0.0367434	-0.166013	-0.0644047	0.166682	0.827995	0.118958	0.168767	-0.0642926	-0.0342253	-0.114955	-0.110833	0.00782916	0.206651	0.0260672	-0.0174278	0.123797	-0.0825178	-0.00969457	0.0465155	0.673404	-0.0285161	-0.0358663	-0.0629083	0.0817949	0.111105	0.0934211	-0.0284007	-0.105486	-0.115138	0.167878	0.0464862	0.111517	-0.0345955	-0.0350828	-0.0504973	0.105547	0.183304	0.102507	0.19229	-0.0126125	-0.0536371	-0.00707558	0.0128723	-0.0823253	-0.00117384	-0.0819063	0.157558	-0.13481
LungAdenoCA	0.547886	0.422516	0.0654227	0.379539	0.225987	0.514824	0.463898	0.330037	-0.11718	-0.0996403	0.103661	-0.217501	0.108809	0.2775	0.112107	0.108559	0.213137	-0.203077	0.217966	0.200784	0.41463	-0.0411398	-0.0854678	-0.0486323	0.362859	0.241736	0.231145	-0.138921	-0.166364	-0.189106	0.198363	0.369996	0.0872601	-0.176613	-0.0607898	-0.0697792	0.421835	0.378331	0.18428	0.205228	-0.0722423	-0.133885	0.224588	0.279813	-0.3004	0.291614	-0.0277658	0.486696	-0.0457916
LungSCC	0.312347	0.448248	0.215502	0.480697	0.27477	0.359928	0.452818	0.303882	-0.120793	-0.0608924	0.164653	-0.291874	0.135469	0.208205	0.126082	0.164215	0.206884	-0.133134	0.371295	0.201558	0.331922	0.0241943	-0.0618497	-0.141636	0.424672	0.231454	0.24099	-0.10117	-0.148608	-0.177662	0.187762	0.397237	0.118559	-0.109736	-0.0777118	-0.163687	0.442204	0.367698	0.174841	0.18018	0.00096315	-0.159279	0.249604	0.358141	-0.280281	0.344731	0.0777639	0.551731	-0.0282062
CNSPiloAstro	0.902621	0.125549	-0.0412545	-0.0105026	0.381102	0.757885	0.179853	0.20966	0.00319976	0.0615986	-0.0155787	-0.0377128	0.036832	0.256129	0.100157	0.0129228	0.179467	0.0697637	-0.0321645	0.0940158	0.536286	0.131081	-0.0115587	-0.0840874	0.137655	0.197751	0.133988	0.0461089	-0.119698	-0.0569079	0.205972	0.0331984	0.2049	0.081482	-0.0161923	-0.0454424	0.133954	0.283111	0.162112	0.321624	-0.0104081	0.00245368	-0.0211697	0.0534191	0.0670341	0.0347915	-0.127307	0.342751	-0.0197918
UterusAdenoCA	0.842782	0.248935	-0.147561	-0.02731	0.25772	0.819279	0.279666	0.206279	-0.092526	-0.0315456	-0.142114	-0.144371	0.080545	0.38574	0.0948791	0.0541082	0.169805	-0.0882243	0.164297	0.103508	0.672794	-0.0225847	-0.0401899	-0.0722027	0.148459	0.144568	0.144927	-0.0354565	-0.176655	-0.161162	0.18157	0.0823478	0.0918603	-0.0386624	-0.0455153	-0.0766235	0.135061	0.26419	0.0463468	0.216074	-0.000815016	-0.065028	-0.0244958	0.0992822	-0.127144	0.024839	-0.0330392	0.292127	-0.088021
	0.965676	0.57154	0.417148	0.480697	0.838117	0.841011	0.963149	0.849027	0.15112	0.251942	0.238408	0.536545	0.251775	0.40807	0.410803	0.260447	0.635436	0.642745	0.373127	0.217047	0.718202	0.627881	0.323974	0.841808	0.424672	0.484326	0.260634	0.309914	-0.00897371	0.107205	0.482238	0.397237	0.357008	0.585255	0.010939	0.391185	0.442204	0.764839	0.399876	0.542824	0.171233	0.138979	0.26632	0.358141	0.451193	0.344731	0.153568	0.766814	0.335585
[truncated: 37 more columns]

## Sheet: Supp. Table S2
Dataset	Crossfold iteration	Precision	Recall	F1 score	MCC score
WGS_150	1	0.7	0.61	0.6	0.67
WGS_150	2	0.61	0.57	0.55	0.64
WGS_150	3	0.65	0.62	0.59	0.66
WGS_150	4	0.61	0.6	0.57	0.65
WGS_150	5	0.58	0.59	0.56	0.65
WGS_150	6	0.57	0.57	0.54	0.64
WGS_150	7	0.65	0.61	0.59	0.67
WGS_150	8	0.6	0.6	0.56	0.65
WGS_150	9	0.63	0.59	0.58	0.65
WGS_150	10	0.61	0.59	0.57	0.64
WES_150	1	0.42	0.42	0.4	0.45
WES_150	2	0.46	0.47	0.43	0.48
WES_150	3	0.45	0.45	0.44	0.45
WES_150	4	0.41	0.41	0.39	0.44
WES_150	5	0.39	0.38	0.37	0.42
WES_150	6	0.42	0.43	0.41	0.45
WES_150	7	0.41	0.43	0.41	0.44
WES_150	8	0.45	0.46	0.44	0.45
WES_150	9	0.41	0.43	0.41	0.43
WES_150	10	0.4	0.42	0.4	0.44
WIIS_150	1	0.69	0.53	0.54	0.66
WIIS_150	2	0.53	0.47	0.46	0.59
WIIS_150	3	0.62	0.52	0.53	0.65
WIIS_150	4	0.65	0.58	0.55	0.67
WIIS_150	5	0.66	0.55	0.55	0.65
WIIS_150	6	0.61	0.49	0.5	0.62
WIIS_150	7	0.64	0.52	0.52	0.63
WIIS_150	8	0.63	0.55	0.54	0.66
WIIS_150	9	0.62	0.58	0.56	0.66
WIIS_150	10	0.59	0.51	0.51	0.63

## Sheet: Supp. Table S3
	median	mean	std	min	max
T.TA.A	0.0169192	0.0168424	0.00573499	0.0034183	0.0286156
C.CT.G	0.017183	0.0153868	0.00805526	-0.00344793	0.0309495
C.CA.G	0.0151787	0.0150774	0.00684967	-0.000358543	0.0287785
A.CT.A	0.0142653	0.0139715	0.0105258	-0.0132666	0.0362123
T.CA.G	0.0142033	0.0129197	0.00715882	-0.00749884	0.0258865
T.CA.T	0.0134382	0.0128353	0.00364138	0.00336972	0.0215942
T.CG.C	0.0131026	0.0128349	0.0032421	0.00596297	0.0199982
CA.G	0.0129106	0.0126559	0.00792825	-0.00648954	0.0281755
T.CA	0.0116584	0.0119131	0.00371935	0.00335479	0.019811
C.CG.C	0.0117515	0.0117515	0.0053803	-0.0017756	0.0240762
G.CG.G	0.0103298	0.0100753	0.00313569	-0.00183488	0.016358
CG.T	0.009526	0.010061	0.00345485	0.00467905	0.0179393
CG.C	0.0100705	0.00988932	0.00469368	-0.000644895	0.019212
T.CA.A	0.0110017	0.00970864	0.00549397	-0.00372034	0.0172523
T.CG.G	0.00987624	0.00957818	0.0066476	-0.00591872	0.0233451
T.CG.T	0.00956827	0.00944245	0.00225927	0.00497838	0.0143394
CG	0.00931606	0.00912365	0.00270127	0.00156554	0.0150289
G.CT.G	0.0095187	0.00904659	0.0101644	-0.0158171	0.0303945
G.CA.G	0.00934177	0.00904549	0.0102057	-0.0140387	0.0314169
G.TG.G	0.00807733	0.00837246	0.00888127	-0.0105353	0.0310558
A.CG.A	0.00733691	0.00836284	0.00875119	-0.00872599	0.0278468
G.TA.C	0.00897196	0.0082814	0.0063185	-0.00798018	0.0194577
C.CA.T	0.00932575	0.00819383	0.00667975	-0.00441296	0.0206748
CG.A	0.00793944	0.00790645	0.00268579	0.00178186	0.0137226
CG.G	0.00950054	0.00788718	0.00511369	-0.0100772	0.014753
T.CG	0.00749828	0.0076291	0.00190376	0.00355872	0.0114443
CA.T	0.00791383	0.0071208	0.0049736	-0.0030907	0.0155852
CT.G	0.00751172	0.00671363	0.00422061	-0.00492372	0.0150285
A.CG	0.00612932	0.0062275	0.00497185	-0.00621363	0.0172247
C.CG	0.00595131	0.00592631	0.00403485	-0.00436015	0.0133215
G.CG.C	0.00496611	0.00570265	0.00599992	-0.00338385	0.0219536
T.CA.C	0.00547975	0.00565975	0.00779056	-0.0129252	0.0223161
T.CG.A	0.00515248	0.00532922	0.00182757	0.00114711	0.00856322
A.TG.C	0.00551824	0.00501765	0.00479164	-0.00580047	0.0164052
TG.G	0.00488303	0.00484572	0.00509552	-0.00805895	0.0142045
A.CG.T	0.00550216	0.00472343	0.00505315	-0.00976121	0.0139622
C.CG.G	0.00415027	0.00465702	0.005381	-0.00805451	0.0150239
G.CG.A	0.00535276	0.00441983	0.00586238	-0.00968732	0.0190477
C.CA	0.00510041	0.00424493	0.00524682	-0.00676068	0.0151145
CA	0.00425364	0.00423505	0.00358458	-0.00423989	0.0126344
A.TA.T	0.00394673	0.0037604	0.00301799	-0.00254533	0.00980569
C.TA.C	0.00311852	0.00345081	0.00383718	-0.00507225	0.0116242
C.CG.A	0.00508848	0.00330798	0.00516037	-0.0140576	0.0100978
G.TA.G	0.00271981	0.00317485	0.00445703	-0.00645539	0.013134
T.CT.G	0.00282074	0.00311385	0.0017483	-0.00058038	0.00661962
G.TC.T	0.00321349	0.00296928	0.00298918	-0.00351231	0.00780919
C.TC.G	0.00340725	0.0028323	0.00395622	-0.00621452	0.00958843
G.TC.G	0.00211861	0.00253069	0.00263164	-0.00243873	0.0109898
T.TG.G	0.00239166	0.00228372	0.00383383	-0.006011	0.00992592
CA.C	0.00261761	0.00224575	0.0074449	-0.0128233	0.0208525
TA.A	0.00168319	0.00204666	0.00204271	-0.00144008	0.00740885
G.CG	0.00197997	0.00185671	0.0043896	-0.0076094	0.0145777
A.CT.G	0.00238656	0.0018419	0.014795	-0.0327595	0.0331084
T.TA	0.00216192	0.00181857	0.00199518	-0.00202957	0.00498398
C.CG.T	0.00238602	0.00176385	0.00454718	-0.00819679	0.0106871
C.TG.G	0.00210088	0.00175778	0.00228009	-0.00470089	0.00609273
T.TG.T	0.0016644	0.00145864	0.00200409	-0.00339517	0.00639038
A.TG.G	0.000622036	0.00141279	0.0055918	-0.0101717	0.0144832
T.CT.A	0.00109831	0.00118098	0.0015	-0.00163198	0.0046683
CT.A	0.00112708	0.00107364	0.00151199	-0.00207515	0.00404584
A.TG	0.00132967	0.00105002	0.00208625	-0.00355198	0.00489365
T.CT.T	0.000924844	0.000934198	0.00155803	-0.00220256	0.00396354
G.TG	0.000558602	0.00080736	0.00173293	-0.00400695	0.00394965
CT	0.00101299	0.000806108	0.00191435	-0.00350047	0.00447831
C.TG	0.000730606	0.000714676	0.00233364	-0.00457975	0.0049596
A.TC.A	0.000388121	0.000710001	0.00536319	-0.011205	0.0174188
A.CT	0.00109476	0.000601221	0.00499925	-0.0105991	0.0108115
C.TG.T	0.000535084	0.000584199	0.00187427	-0.00455085	0.00469082
T.CT	0.000495462	0.000489642	0.00151851	-0.00236705	0.00421856
Bin_583	0	0.000467182	0.00117857	0	0.00679404
Bin_1375	0	0.000428672	0.0012607	-0.00589895	0.00503961
T.CT.C	0.000388473	0.000402591	0.00160384	-0.00307777	0.00359638
Bin_2807	0	0.000390957	0.000745148	0	0.003771
Bin_2025	0	0.000353111	0.00095959	0	0.00703394
Bin_1551	0	0.000340533	0.000962839	0	0.00541445
Bin_1003	0	0.000316011	0.00083542	0	0.00473429
TG.T	0.000326804	0.000316007	0.00167331	-0.00330917	0.00363521
Bin_82	0	0.000313503	0.000820773	0	0.00417987
C.CT	0.000355017	0.000310232	0.00189817	-0.0038212	0.00446667
Bin_1044	0	0.000301702	0.000638444	0	0.00276323
Bin_285	0	0.000294106	0.000799092	0	0.00566705
Bin_911	0	0.000293216	0.000809381	0	0.00498738
Bin_725	0	0.000286912	0.000812309	0	0.00537663
Bin_1046	0	0.000272339	0.000603742	0	0.00333917
Bin_1331	0	0.000264209	0.000798826	0	0.0040709
Bin_81	0	0.000263307	0.000667316	0	0.00362919
Bin_910	0	0.000260023	0.000609657	0	0.00353061
TG.C	4.17652e-05	0.000244524	0.00275308	-0.00563687	0.00545827
Bin_1373	0	0.000234426	0.000618887	0	0.00377141
Bin_823	0	0.000233197	0.000514484	0	0.00250838
Bin_720	0	0.000231759	0.000540904	0	0.00257293
Bin_1141	0	0.000227016	0.000528154	0	0.00265876
Bin_789	0	0.000226381	0.000600778	0	0.00316009
Bin_872	0	0.000225942	0.000681669	0	0.00310909
Bin_1156	0	0.00022149	0.000511857	0	0.00250243
Bin_445	0	0.000218161	0.000437252	0	0.00192742
C.TG.C	0.00015869	0.000217496	0.00125198	-0.00190001	0.0044019
Bin_596	0	0.00021268	0.00045649	0	0.00201881
CT.T	0.000129409	0.000211496	0.00217503	-0.00431635	0.00404543
Bin_2036	0	0.000205765	0.000517405	0	0.00272105
Bin_853	0	0.000203814	0.000433841	0	0.00162821
Bin_2803	0	0.000203157	0.000635566	0	0.00399209
Bin_1867	0	0.000200602	0.000553586	0	0.00257949
Bin_589	0	0.000200269	0.000492463	0	0.00243286
Bin_854	0	0.000193648	0.00060789	0	0.003346
Bin_1854	0	0.000188916	0.000463136	0	0.00208512
T.TA.T	0.000257601	0.000187908	0.00172877	-0.00444344	0.00464013
Bin_2154	0	0.000186328	0.000514489	0	0.00264266
Bin_2150	0	0.00017543	0.000501144	0	0.00251248
Bin_1550	0	0.00017523	0.00052983	0	0.00365805
Bin_1571	0	0.000174527	0.000433078	0	0.00224293
Bin_2141	0	0.000169383	0.000426976	0	0.0019493
Bin_331	0	0.000169047	0.000443074	0	0.00228042
Bin_2811	0	0.000165601	0.000518087	0	0.00293995
C.CT.C	2.67962e-05	0.000163693	0.00185741	-0.003251	0.00453753
Bin_903	0	0.000162585	0.000613929	0	0.00405139
Bin_711	0	0.000160076	0.00046486	0	0.00197507
Bin_933	0	0.000159283	0.00035401	0	0.0016309
Bin_819	0	0.000157991	0.000554764	0	0.00315426
Bin_2621	0	0.000155361	0.000457375	0	0.00258691
Bin_756	0	0.000153202	0.000439099	0	0.00203453
Bin_1565	0	0.000151938	0.000340775	0	0.00147148
Bin_751	0	0.000150284	0.000414477	0	0.00246392
Bin_828	0	0.000148964	0.000423935	0	0.00217125
Bin_2157	0	0.000147011	0.000479346	0	0.00311281
Bin_818	0	0.000146741	0.000501788	0	0.00240613
Bin_827	0	0.000146662	0.000398319	0	0.00184542
Bin_105	0	0.000144934	0.000317993	0	0.00133598
Bin_2609	0	0.000144064	0.000444184	0	0.00233343
Bin_2190	0	0.000143836	0.000330845	0	0.0015268
Bin_1072	0	0.000143604	0.000501506	0	0.00261692
Bin_1840	0	0.000142482	0.000452693	0	0.00321701
Bin_2307	0	0.000142398	0.000385749	-0.000424191	0.00180995
Bin_2108	0	0.000141279	0.000431914	0	0.00303505
Bin_2471	0	0.000140619	0.000435629	0	0.00234489
Bin_2285	0	0.000139657	0.000359893	0	0.00171314
Bin_1111	0	0.000139243	0.000480078	0	0.00311449
Bin_1112	0	0.000138134	0.000381372	0	0.00182958
Bin_1478	0	0.000136002	0.00036124	0	0.00228533
Bin_750	0	0.000135303	0.000376729	0	0.00232813
Bin_2168	0	0.000133176	0.000293889	0	0.00180363
Bin_2808	0	0.000132019	0.000395361	0	0.00256205
Bin_1570	0	0.000131512	0.000360555	0	0.00168675
Bin_307	0	0.000128702	0.000460257	0	0.00243326
Bin_1855	0	0.000127205	0.000464832	0	0.00305128
Bin_1566	0	0.000121812	0.000366496	0	0.0018635
Bin_1915	0	0.000121756	0.000331677	0	0.00165731
Bin_1142	0	0.00011889	0.000295585	0	0.00169954
Bin_106	0	0.000118186	0.000234752	0	0.000920319
Bin_988	0	0.000118078	0.000388666	0	0.00224158
Bin_1564	0	0.000115228	0.00032168	0	0.00186648
Bin_1428	0	0.000114761	0.000482758	0	0.00386504
Bin_2227	0	0.000114127	0.000414174	0	0.00227534
Bin_196	0	0.00011377	0.00035007	0	0.00217071
Bin_755	0	0.000112359	0.000372944	-1.83157e-05	0.00247322
Bin_1569	0	0.000112178	0.000317601	0	0.00156564
Bin_1167	0	0.000111035	0.000362428	0	0.00183451
Bin_1986	0	0.000110612	0.000284896	0	0.0013846
Bin_1614	0	0.000109138	0.000361736	0	0.00243677
Bin_1086	0	0.000108916	0.000387295	0	0.00212955
Bin_2156	0	0.000108131	0.000397182	0	0.00277008
Bin_2804	0	0.000107097	0.000291549	-0.000104315	0.00130293
Bin_574	0	0.000104601	0.00031949	0	0.00192103
Bin_1739	0	0.000104256	0.000361412	0	0.00185538
Bin_2286	0	0.000104153	0.000345358	0	0.00166501
Bin_2173	0	0.000102865	0.000281142	-0.000521578	0.00129983
Bin_1470	0	0.000102709	0.00054736	-5.12883e-05	0.00478817
Bin_2142	0	0.000102314	0.000260098	-4.53682e-06	0.00122128
Bin_863	0	0.000100702	0.000312561	-4.42085e-05	0.0017214
Bin_2619	0	0.000100429	0.000409647	0	0.00220154
Bin_2243	0	0.000100356	0.000331611	0	0.00215464
Bin_871	0	9.85954e-05	0.000320184	-0.000135351	0.00194225
Bin_2400	0	9.81937e-05	0.000342997	0	0.00173548
Bin_70	0	9.71096e-05	0.000340711	0	0.00184153
Bin_724	0	9.67471e-05	0.000343704	0	0.00253404
Bin_2445	0	9.51471e-05	0.000367151	-8.37594e-05	0.00280976
Bin_1205	0	9.29264e-05	0.000313031	0	0.00157149
Bin_881	0	9.2592e-05	0.000296351	-4.21636e-05	0.00182331
Bin_444	0	9.20891e-05	0.00023626	0	0.00131148
Bin_1047	0	9.19452e-05	0.000278389	-0.000122099	0.0016652
Bin_1178	0	8.95044e-05	0.000344345	0	0.00216999
Bin_1981	0	8.94772e-05	0.000518749	-0.000773926	0.00399563
Bin_1315	0	8.93767e-05	0.00027971	0	0.00148602
Bin_514	0	8.84284e-05	0.000297866	0	0.00185539
Bin_1765	0	8.76307e-05	0.000498792	0	0.00393047
Bin_1989	0	8.62944e-05	0.000345518	0	0.00189829
Bin_710	0	8.41381e-05	0.000294347	0	0.00217617
Bin_1348	0	8.40891e-05	0.000377848	-0.000134713	0.00327005
Bin_2039	0	8.37699e-05	0.00029365	-1.95071e-05	0.00191204
Bin_983	0	8.37443e-05	0.000231858	0	0.00126443
Bin_1856	0	8.33839e-05	0.000322216	0	0.00204184
Bin_822	0	8.33686e-05	0.000338041	-8.65217e-06	0.0027016
Bin_264	0	8.22836e-05	0.000267851	0	0.00144044
Bin_928	0	8.20941e-05	0.000270721	-0.000222944	0.0020997
Bin_1466	0	8.18967e-05	0.000270413	0	0.00186362
Bin_1183	0	8.18524e-05	0.000318518	0	0.00203947
Bin_807	0	8.17608e-05	0.000407906	0	0.00324749
Bin_1644	0	8.15341e-05	0.000363433	0	0.00233995
Bin_1012	0	8.05814e-05	0.000274075	0	0.00134025
Bin_2584	0	8.05636e-05	0.000290914	0	0.00178395
Bin_1027	0	8.05192e-05	0.000440184	-0.000116849	0.00331567
Bin_2474	0	8.04185e-05	0.000369207	0	0.00303843
Bin_782	0	7.97828e-05	0.000280059	0	0.00209557
Bin_1239	0	7.96098e-05	0.000230774	0	0.00126704
Bin_495	0	7.95279e-05	0.00027625	-8.35038e-05	0.00154263
Bin_1549	0	7.83827e-05	0.000287382	0	0.0017732
Bin_1402	0	7.83677e-05	0.000288727	0	0.00169953
Bin_1664	0	7.83432e-05	0.000295693	0	0.00173011
Bin_570	0	7.80584e-05	0.000226846	0	0.00120613
Bin_190	0	7.76186e-05	0.000307644	-1.36698e-05	0.00195877
Bin_1472	0	7.69739e-05	0.000213245	0	0.000987765
Bin_577	0	7.69325e-05	0.000315797	-0.00010994	0.00229042
Bin_481	0	7.67427e-05	0.000278125	0	0.00173041
Bin_932	0	7.65375e-05	0.00025318	-5.17441e-05	0.00131596
Bin_2806	0	7.63148e-05	0.000261098	-7.0254e-05	0.00169342
Bin_1000	0	7.62827e-05	0.000229286	0	0.00097726
Bin_1425	0	7.58436e-05	0.000293901	-1.3876e-05	0.00194761
Bin_906	0	7.51457e-05	0.000196783	0	0.0012358
Bin_1929	0	7.46652e-05	0.000461116	-9.08327e-05	0.00351619
Bin_1485	0	7.46317e-05	0.00028366	0	0.00183182
Bin_1907	0	7.45826e-05	0.000264246	0	0.00156077
Bin_590	0	7.42126e-05	0.00019661	-9.66999e-05	0.000884353
Bin_2175	0	7.40342e-05	0.000237131	0	0.00109308
Bin_2170	0	7.39288e-05	0.000315274	-0.000286875	0.00184794
Bin_587	0	7.38252e-05	0.000255629	-0.000104632	0.00145543
Bin_2288	0	7.3548e-05	0.000297197	0	0.00171841
Bin_1560	0	7.32959e-05	0.00031141	0	0.00186198
Bin_1202	0	7.09187e-05	0.000292401	0	0.00227352
Bin_2523	0	7.04504e-05	0.000184846	0	0.000884412
Bin_2651	0	7.04348e-05	0.000293355	-0.000186339	0.0020835
Bin_1625	0	7.04148e-05	0.000301103	0	0.00186665
Bin_834	0	7.02151e-05	0.000361078	0	0.00222803
Bin_1791	0	7.00739e-05	0.000228536	0	0.00150479
Bin_281	0	6.99265e-05	0.000251487	0	0.0014722
Bin_987	0	6.99038e-05	0.000261318	0	0.0019983
C.CT.A	0.000182634	6.96814e-05	0.00191001	-0.00407565	0.00411035
Bin_927	0	6.94325e-05	0.00022251	-9.34307e-05	0.00127344
Bin_989	0	6.93426e-05	0.000264842	-1.77593e-05	0.00190222
Bin_277	0	6.91845e-05	0.000300984	0	0.00228103
Bin_714	0	6.86573e-05	0.000273402	0	0.00183533
Bin_332	0	6.85278e-05	0.000234949	0	0.00128612
Bin_2298	0	6.84505e-05	0.000305591	-2.808e-05	0.00204143
Bin_588	0	6.80904e-05	0.000296313	-0.000327092	0.00203461
Bin_791	0	6.80239e-05	0.000234791	0	0.00141935
Bin_905	0	6.7734e-05	0.000270289	-0.000467713	0.00167659
Bin_968	0	6.76389e-05	0.000219752	-6.93048e-05	0.00125646
Bin_772	0	6.67631e-05	0.000252919	-3.83797e-05	0.00161715
Bin_2736	0	6.63821e-05	0.000424477	0	0.00377282
Bin_1916	0	6.6305e-05	0.000246676	-0.00010974	0.00165892
Bin_476	0	6.60161e-05	0.000265336	0	0.00165342
Bin_1203	0	6.59564e-05	0.0001962	0	0.0010897
Bin_1276	0	6.55418e-05	0.000215825	0	0.00113359
Bin_1567	0	6.53443e-05	0.000343382	0	0.0028114
Bin_1297	0	6.51375e-05	0.00025203	-0.000263987	0.00154209
Bin_1291	0	6.49703e-05	0.00022023	-0.000289505	0.00144868
Bin_847	0	6.47808e-05	0.000274644	-0.00105363	0.00143994
Bin_2035	0	6.46028e-05	0.000251184	0	0.00169135
Bin_706	0	6.45572e-05	0.000214007	0	0.00123698
Bin_1705	0	6.33505e-05	0.000259031	-3.8308e-05	0.00157121
Bin_1505	0	6.29333e-05	0.000350532	-5.33222e-05	0.00302494
Bin_2114	0	6.28117e-05	0.000204043	0	0.00117143
Bin_1260	0	6.27498e-05	0.000298646	0	0.00202153
Bin_320	0	6.2631e-05	0.000251826	0	0.00128682
Bin_1790	0	6.237e-05	0.000205131	0	0.00115006
Bin_1531	0	6.22745e-05	0.000227241	0	0.00143199
Bin_1828	0	6.21019e-05	0.000248848	0	0.00159031
Bin_1552	0	6.11612e-05	0.000255477	0	0.00186819
Bin_783	0	5.99063e-05	0.000270666	-0.000233373	0.00185086
Bin_1374	0	5.96433e-05	0.000258682	-2.59582e-05	0.0021298
Bin_1914	0	5.95003e-05	0.000250639	-0.000172008	0.00142153
Bin_107	0	5.89529e-05	0.000261615	0	0.00203717
Bin_50	0	5.85101e-05	0.00028169	-6.61932e-05	0.00221371
Bin_291	0	5.83448e-05	0.00022795	0	0.00137384
Bin_1192	0	5.82611e-05	0.000254334	0	0.00176543
CT.C	-4.48195e-05	5.81916e-05	0.00179516	-0.00354754	0.00468049
Bin_2034	0	5.7522e-05	0.000284722	0	0.00224989
Bin_1204	0	5.72604e-05	0.00019221	-5.49615e-05	0.00101123
Bin_2244	0	5.70031e-05	0.000217893	-0.00018706	0.00145655
Bin_986	0	5.7003e-05	0.000203421	0	0.00118399
Bin_2031	0	5.6908e-05	0.000258395	-5.39912e-05	0.00191933
Bin_864	0	5.66891e-05	0.000200552	0	0.00117924
Bin_1144	0	5.59076e-05	0.000169344	0	0.000699315
Bin_436	0	5.57521e-05	0.00023656	-4.98121e-05	0.00137214
Bin_1380	0	5.56199e-05	0.000190854	-1.7322e-05	0.00112369
Bin_1002	0	5.45562e-05	0.000188242	-0.000138172	0.001154
Bin_1437	0	5.38283e-05	0.000321658	-8.37427e-05	0.00274495
Bin_1794	0	5.37817e-05	0.000277199	-0.000296387	0.00223342
Bin_1451	0	5.34986e-05	0.000194864	0	0.00105758
Bin_1749	0	5.33691e-05	0.000227697	0	0.00136377
Bin_1073	0	5.28596e-05	0.000193652	-3.74974e-05	0.00122925
Bin_1320	0	5.24889e-05	0.000227314	-7.86112e-05	0.00179256
Bin_2013	0	5.21893e-05	0.000238265	-0.000241034	0.00132632
Bin_909	0	5.21283e-05	0.000224847	-0.0002351	0.00128061
Bin_1292	0	5.21126e-05	0.000165053	-0.000129342	0.000898482
Bin_1358	0	5.19729e-05	0.000244925	0	0.0020053
Bin_2446	0	5.19562e-05	0.00021017	0	0.00115043
Bin_592	0	5.18953e-05	0.000189095	-0.000131462	0.00105642
TG	0.000448908	5.18645e-05	0.00202928	-0.00469686	0.00405025
Bin_1740	0	5.15131e-05	0.000164185	0	0.000854653
Bin_1146	0	5.14038e-05	0.000247673	0	0.00183853
Bin_2861	0	5.11972e-05	0.00023123	-9.41663e-06	0.00158583
Bin_1477	0	5.09905e-05	0.00017845	-6.95774e-05	0.000963575
Bin_992	0	5.06857e-05	0.000191451	0	0.00118268
Bin_1117	0	5.00667e-05	0.000261036	0	0.001988
Bin_1748	0	4.9904e-05	0.000214655	0	0.0013327
Bin_1190	0	4.9848e-05	0.00027852	-0.000191621	0.00211758
Bin_935	0	4.96048e-05	0.000211574	0	0.00172488
Bin_1624	0	4.93419e-05	0.000169966	0	0.000909545
Bin_2357	0	4.92603e-05	0.000202173	0	0.00119534
Bin_656	0	4.91258e-05	0.000182316	-1.28651e-05	0.00141853
Bin_2763	0	4.9092e-05	0.000184458	0	0.00106763
Bin_2437	0	4.89705e-05	0.000238796	-0.000136817	0.00162798
Bin_2866	0	4.88015e-05	0.000330901	-9.0049e-05	0.00295738
Bin_908	0	4.85124e-05	0.000186814	-8.5212e-05	0.00113155
Bin_848	0	4.82268e-05	0.000197152	0	0.00130821
Bin_407	0	4.81809e-05	0.000247842	0	0.00191851
Bin_229	0	4.7882e-05	0.000250182	-9.10598e-05	0.00208784
Bin_1162	0	4.77704e-05	0.000220576	-0.000148849	0.00155076
Bin_2155	0	4.7655e-05	0.00020086	-1.90538e-05	0.00157443
Bin_183	0	4.74927e-05	0.000285332	0	0.00240522
Bin_2018	0	4.74802e-05	0.000219203	0	0.00154546
Bin_1332	0	4.7315e-05	0.000159594	0	0.000816075
Bin_1319	0	4.71239e-05	0.000247433	-0.00013502	0.00162615
Bin_1353	0	4.6761e-05	0.000165221	-4.38293e-05	0.00101887
Bin_2011	0	4.65269e-05	0.000439	-0.000222744	0.00397206
Bin_1275	0	4.6364e-05	0.000198175	0	0.00117288
Bin_700	0	4.63275e-05	0.00019715	0	0.00129541
Bin_820	0	4.61518e-05	0.000213482	0	0.0012911
Bin_2618	0	4.60987e-05	0.000193474	-3.85802e-05	0.00125418
Bin_728	0	4.58358e-05	0.000197042	-4.08505e-05	0.00132161
Bin_520	0	4.55338e-05	0.000167233	0	0.00114333
Bin_1407	0	4.51482e-05	0.000155459	-0.000267364	0.000907136
Bin_1969	0	4.50816e-05	0.00017274	-0.000264418	0.00103987
Bin_2	0	4.49002e-05	0.000235484	0	0.00202384
Bin_976	0	4.48716e-05	0.000244949	0	0.00205435
Bin_527	0	4.48613e-05	0.000197232	0	0.00134184
Bin_350	0	4.46738e-05	0.0002834	0	0.00250447
Bin_2070	0	4.45014e-05	0.000200421	0	0.00141272
Bin_548	0	4.44638e-05	0.000254736	-4.40367e-05	0.00189782
Bin_880	0	4.41479e-05	0.000213594	-0.00023235	0.00127661
Bin_406	0	4.38344e-05	0.000250112	0	0.00219852
Bin_2162	0	4.3708e-05	0.000159433	0	0.00101754
Bin_1686	0	4.36827e-05	0.00013727	0	0.00071578
Bin_2617	0	4.36128e-05	0.000152865	0	0.000883889
Bin_2553	0	4.34605e-05	0.000184877	0	0.00152515
Bin_62	0	4.34124e-05	0.000167887	0	0.00083399
Bin_2798	0	4.32474e-05	0.000200301	0	0.00141813
Bin_1499	0	4.26818e-05	0.000277506	-0.000473791	0.00236693
Bin_59	0	4.25468e-05	0.000202368	0	0.00168812
Bin_966	0	4.18781e-05	0.000213495	-0.000395383	0.00121888
Bin_981	0	4.1852e-05	0.000171857	-7.39823e-05	0.00109041
Bin_367	0	4.17459e-05	0.00018362	-7.442e-05	0.00132657
Bin_1318	0	4.17093e-05	0.000155782	-6.62661e-05	0.000794767
Bin_1671	0	4.16708e-05	0.000170579	0	0.000939443
Bin_867	0	4.15202e-05	0.00013567	0	0.000756352
Bin_1048	0	4.13899e-05	0.000142537	-7.54916e-06	0.000748517
Bin_858	0	4.13587e-05	0.000224922	-9.2076e-05	0.00188778
Bin_182	0	4.12327e-05	0.000168365	0	0.000947175
Bin_189	0	4.11084e-05	0.000156857	0	0.00119349
Bin_524	0	4.10833e-05	0.000174482	-1.53857e-05	0.00100111
Bin_2026	0	4.09926e-05	0.00016843	0	0.00137215
Bin_1299	0	4.09437e-05	0.000132608	0	0.000743539
Bin_2739	0	4.09031e-05	0.000195175	0	0.00127188
Bin_816	0	4.08144e-05	0.00024159	0	0.00204996
Bin_2232	0	4.0688e-05	0.000187436	0	0.00119596
Bin_941	0	4.0655e-05	0.000202317	0	0.00133033
Bin_1186	0	4.05836e-05	0.000176711	0	0.00131587
Bin_303	0	4.05163e-05	0.000247877	-0.000282648	0.00196514
Bin_1227	0	4.02504e-05	0.000212114	0	0.00138527
Bin_2040	0	4.01605e-05	0.000151487	-4.95995e-05	0.000712462
Bin_575	0	4.00445e-05	0.000158543	-4.93173e-06	0.000919415
Bin_655	0	4.00307e-05	0.000138569	-4.42648e-05	0.000793137
Bin_293	0	3.99976e-05	0.000217743	0	0.00183692
Bin_1745	0	3.96114e-05	0.000131645	0	0.000636718
Bin_2292	0	3.96105e-05	0.000191314	0	0.00128004
Bin_600	0	3.95795e-05	0.000224659	-7.35528e-05	0.00190622
Bin_226	0	3.9562e-05	0.000155049	0	0.00110443
Bin_1238	0	3.95339e-05	0.000305389	-0.000410808	0.00210175
Bin_1284	0	3.92766e-05	0.000158725	-9.74863e-05	0.00113238
Bin_422	0	3.92296e-05	0.00020617	0	0.00158065
Bin_1365	0	3.9188e-05	0.000153628	0	0.000832091
Bin_611	0	3.91753e-05	0.000217358	-2.88103e-05	0.00158014
Bin_2158	0	3.91677e-05	0.000162536	0	0.00104267
Bin_1645	0	3.91225e-05	0.000194824	-7.13102e-05	0.00162246
Bin_2287	0	3.90149e-05	0.000193117	0	0.0015983
Bin_1423	0	3.89925e-05	0.000296052	-0.00117468	0.00192451
Bin_1718	0	3.88855e-05	0.00019515	-0.000666254	0.00102253
Bin_465	0	3.88659e-05	0.000174854	-3.49103e-05	0.00109807
Bin_1370	0	3.87243e-05	0.000173655	-0.000144739	0.000990384
Bin_2238	0	3.85498e-05	0.000152525	-4.70527e-05	0.000997846
Bin_640	0	3.84003e-05	0.000150596	0	0.00120361
Bin_2847	0	3.83578e-05	0.000188611	0	0.00124054
Bin_1346	0	3.80999e-05	0.000140405	0	0.00100552
Bin_776	0	3.79173e-05	0.000137614	0	0.000803928
Bin_666	0	3.78812e-05	0.000175618	0	0.00133438
Bin_1426	0	3.78115e-05	0.000168134	0	0.00132689
Bin_2038	0	3.77801e-05	0.000145198	-0.000118279	0.000910041
Bin_1968	0	3.77488e-05	0.000227496	0	0.00194864
Bin_2496	0	3.75571e-05	0.000223084	-7.76588e-06	0.00171615
Bin_2465	0	3.72609e-05	0.000189301	0	0.00165359
Bin_1036	0	3.71005e-05	0.000170408	0	0.000999053
Bin_1735	0	3.69649e-05	0.000146471	-7.87218e-05	0.000823872
Bin_311	0	3.6487e-05	0.000208424	0	0.00141856
Bin_2640	0	3.64765e-05	0.000174502	-0.000126325	0.00123838
Bin_1185	0	3.64347e-05	0.000289939	-0.000270526	0.00258651
Bin_1572	0	3.64176e-05	0.000129444	-0.000217539	0.000658619
Bin_528	0	3.63839e-05	0.0002328	-0.000742429	0.00178342
Bin_1443	0	3.61839e-05	0.000147737	0	0.000885078
Bin_1985	0	3.61102e-05	0.00019798	-7.68148e-06	0.0017198
Bin_2408	0	3.60734e-05	0.000130404	0	0.00081826
Bin_773	0	3.6025e-05	0.000155879	-0.000189216	0.00100148
Bin_486	0	3.59107e-05	0.000321888	-0.000218351	0.00289736
Bin_829	0	3.58703e-05	0.000149655	0	0.000897755
Bin_719	0	3.58186e-05	0.000230248	-0.000180616	0.00193907
Bin_1211	0	3.5606e-05	0.000197651	0	0.00162083
Bin_1723	0	3.55255e-05	0.000172271	0	0.0010042
Bin_497	0	3.55029e-05	0.000149769	0	0.00105596
Bin_862	0	3.55003e-05	0.00012373	-2.24963e-05	0.000640297
Bin_752	0	3.54578e-05	0.000146267	-1.01626e-05	0.00112838
Bin_1159	0	3.54064e-05	0.000196792	-0.000223812	0.00155135
Bin_852	0	3.52079e-05	0.000121105	0	0.000762033
Bin_1051	0	3.50815e-05	0.000205606	-0.000289857	0.00173326
Bin_403	0	3.50496e-05	0.000158731	0	0.000942085
Bin_849	0	3.49378e-05	0.000165722	-4.37875e-05	0.00116426
Bin_31	0	3.47976e-05	0.000205866	0	0.00167833
Bin_2515	0	3.46191e-05	0.00018374	-0.000154722	0.00133595
Bin_939	0	3.45722e-05	0.000100939	0	0.000497423
Bin_1317	0	3.45595e-05	0.000159842	-3.23309e-05	0.00114649
Bin_2715	0	3.44582e-05	0.000207295	-0.000893001	0.000918198
Bin_463	0	3.44083e-05	0.000283433	-0.00127477	0.00181731
Bin_2042	0	3.42187e-05	0.000168085	-0.000117776	0.00107239
Bin_435	0	3.40646e-05	0.000169126	-7.8958e-05	0.0012004
Bin_109	0	3.4046e-05	0.000157848	0	0.0009341
Bin_459	0	3.40424e-05	0.000207046	-0.00054848	0.00163806
Bin_559	0	3.36955e-05	0.000219971	-2.04543e-05	0.00187176
Bin_1026	0	3.36628e-05	0.000184919	0	0.00150798
Bin_855	0	3.36145e-05	0.000135156	0	0.00100729
Bin_1926	0	3.35466e-05	0.000160718	0	0.00107697
Bin_1630	0	3.32938e-05	0.000116486	0	0.000749701
Bin_1849	0	3.31333e-05	0.000133967	0	0.000915807
Bin_1859	0	3.31213e-05	0.000229258	-0.000594009	0.00180721
Bin_1427	0	3.31206e-05	0.00012498	-6.21764e-05	0.000669906
Bin_387	0	3.30218e-05	0.000151958	-0.000212702	0.000820418
Bin_2645	0	3.28528e-05	0.000129483	0	0.00070145
Bin_1083	0	3.28015e-05	0.00029176	-0.000581758	0.0025348
Bin_54	0	3.26955e-05	0.000206336	0	0.0014269
Bin_89	0	3.26897e-05	0.000122843	0	0.000688948
Bin_1285	0	3.25255e-05	0.000125721	0	0.00085198
Bin_2127	0	3.25e-05	0.000161252	0	0.00120821
Bin_1082	0	3.23356e-05	0.000134071	0	0.000916247
Bin_943	0	3.21227e-05	0.00020602	0	0.00177029
Bin_549	0	3.19045e-05	0.000204223	0	0.00157644
Bin_1434	0	3.18913e-05	0.000172007	0	0.001269
Bin_2444	0	3.18895e-05	0.000128613	-0.000172884	0.000768229
Bin_1829	0	3.18067e-05	0.000164591	0	0.00116392
Bin_1994	0	3.17239e-05	0.000169302	-1.62483e-05	0.00119531
Bin_2063	0	3.16312e-05	0.000123106	0	0.000660813
Bin_1908	0	3.15804e-05	0.000113129	-7.35527e-05	0.000640897
Bin_1150	0	3.15738e-05	0.000170744	-0.000121564	0.00112112
Bin_1349	0	3.14093e-05	0.000141164	-8.10169e-05	0.00100897
Bin_805	0	3.13617e-05	0.000129987	0	0.00103085
Bin_1017	0	3.12558e-05	0.000140374	-4.92859e-05	0.000814108
Bin_837	0	3.12364e-05	0.000152011	-0.00027298	0.000896706
Bin_97	0	3.10607e-05	0.000158963	-5.36001e-05	0.00137257
Bin_1690	0	3.10359e-05	0.000169244	0	0.00147428
Bin_2649	0	3.10016e-05	0.000130867	0	0.000810505
Bin_1541	0	3.08768e-05	0.000129289	-2.6229e-05	0.000948822
Bin_1946	0	3.08646e-05	0.000133782	0	0.00083548
Bin_2710	0	3.07951e-05	0.000147775	-4.17114e-05	0.00118036
Bin_2556	0	3.0754e-05	0.000290133	-8.81096e-05	0.00264069
Bin_1563	0	3.07169e-05	0.000218982	-0.00042178	0.00142809
Bin_2050	0	3.06698e-05	0.000152436	-0.000206957	0.000927581
Bin_2247	0	3.06524e-05	0.000117931	0	0.000672376
Bin_895	0	3.06504e-05	0.000154859	-8.60207e-05	0.00109442
Bin_2467	0	3.05426e-05	0.000138037	-0.000200826	0.000934702
Bin_1409	0	3.05301e-05	9.18672e-05	-2.56725e-05	0.000460175
Bin_2757	0	3.04932e-05	0.000255071	-0.00127733	0.00139558
Bin_974	0	3.04138e-05	0.000157142	-1.09001e-05	0.00110217
Bin_955	0	3.03654e-05	0.000151384	0	0.00111617
Bin_334	0	3.03402e-05	0.000184443	-7.70758e-06	0.00152873
Bin_2407	0	3.01779e-05	0.000174342	-0.000566783	0.00125746
Bin_576	0	3.01471e-05	0.000162156	-0.000179192	0.00119315
Bin_1970	0	3.00815e-05	9.91867e-05	-5.27584e-05	0.00043332
Bin_1921	0	3.00613e-05	0.000120731	0	0.000728328
Bin_1324	0	3.00242e-05	0.000132605	0	0.000979531
Bin_1817	0	2.99993e-05	0.000128926	-0.000202485	0.0007734
Bin_1974	0	2.98032e-05	0.000102899	-0.000222904	0.000415217
Bin_1629	0	2.97328e-05	0.000110723	0	0.000557865
Bin_1698	0	2.96915e-05	0.000110896	0	0.000620505
Bin_146	0	2.9321e-05	0.000177488	0	0.00147745
Bin_2059	0	2.92469e-05	0.000134262	0	0.000947604
Bin_117	0	2.92262e-05	0.000110255	-0.000220175	0.000491504
Bin_2182	0	2.90428e-05	0.000264238	-0.000166635	0.00239491
Bin_360	0	2.88411e-05	0.000124369	0	0.000705876
Bin_2024	0	2.87626e-05	0.000120541	0	0.000811435
Bin_967	0	2.85421e-05	0.000119045	-0.000178979	0.000645728
Bin_1274	0	2.85321e-05	0.000106588	0	0.00055605
Bin_2611	0	2.84184e-05	0.000156656	-4.56962e-05	0.00125641
Bin_1127	0	2.83616e-05	9.25716e-05	-7.96362e-05	0.000515557
Bin_615	0	2.82177e-05	0.000164921	-0.000101593	0.00112629
Bin_726	0	2.8177e-05	0.000128908	-0.000178729	0.00077709
Bin_2628	0	2.81508e-05	0.000158743	-8.49033e-05	0.00119239
Bin_238	0	2.80884e-05	0.000162871	-6.59212e-05	0.00102728
Bin_573	0	2.79428e-05	0.000138452	0	0.000953258
Bin_2067	0	2.78857e-05	0.000120482	0	0.000906797
Bin_970	0	2.784e-05	0.000163471	-0.000173323	0.00127032
Bin_1314	0	2.77254e-05	0.00016933	-1.87307e-05	0.00144524
Bin_430	0	2.76037e-05	0.000126076	-0.000233487	0.000773282
Bin_2297	0	2.7593e-05	0.000117878	0	0.000868688
Bin_353	0	2.7376e-05	0.000110023	-5.0081e-05	0.000751643
Bin_1764	0	2.73036e-05	9.68938e-05	0	0.000705564
Bin_179	0	2.72343e-05	0.000117693	0	0.000740344
Bin_80	0	2.71612e-05	0.000106885	-0.000161586	0.000587516
Bin_2463	0	2.68652e-05	0.000303009	-0.000815044	0.00251763
Bin_2551	0	2.68505e-05	0.000160578	0	0.0012836
Bin_1896	0	2.67305e-05	0.000111777	0	0.000744247
Bin_1108	0	2.66509e-05	0.000154083	-6.44538e-05	0.00123525
Bin_758	0	2.66254e-05	0.000145049	-3.12193e-05	0.00122798
Bin_1338	0	2.65031e-05	0.000269235	-0.000574198	0.0022979
Bin_788	0	2.64635e-05	0.000140283	-2.0416e-05	0.00113519
Bin_2014	0	2.64073e-05	0.000123362	0	0.00074317
Bin_450	0	2.63401e-05	0.000130786	-0.000251073	0.000869363
Bin_565	0	2.62642e-05	0.000162632	0	0.00137559
Bin_808	0	2.61356e-05	0.000144354	-0.000254036	0.000966049
Bin_420	0	2.60553e-05	0.00013468	-1.62831e-05	0.000860782
Bin_2012	0	2.60203e-05	0.000127167	-0.000246216	0.000842939
Bin_1132	0	2.60088e-05	0.000172018	-5.93697e-05	0.00146181
Bin_2464	0	2.59766e-05	0.000176115	0	0.00144888
Bin_464	0	2.58774e-05	0.000157186	0	0.00137278
Bin_836	0	2.56491e-05	9.426e-05	0	0.00049156
Bin_778	0	2.55004e-05	0.00012707	0	0.000773548
Bin_709	0	2.54568e-05	0.000157317	-6.00671e-05	0.00125103
Bin_442	0	2.54505e-05	0.000143101	-0.000252747	0.000973912
Bin_2124	0	2.5389e-05	0.000106641	-2.67467e-06	0.000601784
Bin_365	0	2.53042e-05	0.000159919	-0.00010615	0.00134232
Bin_1410	0	2.53035e-05	0.000100183	0	0.000678015
Bin_1405	0	2.5276e-05	0.000192648	-5.62037e-05	0.00173336
Bin_64	0	2.5132e-05	0.000104461	0	0.000757074
Bin_1618	0	2.51076e-05	0.000128373	-0.000223858	0.000945341
Bin_289	0	2.50375e-05	0.000142969	0	0.00113098
Bin_2529	0	2.49674e-05	0.000227265	-0.000255517	0.00203349
Bin_2636	0	2.49259e-05	0.000111733	-0.00011477	0.000600224
Bin_1340	0	2.48914e-05	0.000115679	-0.000178149	0.000818744
Bin_1557	0	2.46141e-05	0.000167147	-4.52987e-05	0.00147634
Bin_2354	0	2.45251e-05	0.000108571	-2.04613e-06	0.000770749
Bin_1518	0	2.43772e-05	0.000108746	0	0.000679419
Bin_659	0	2.43652e-05	8.61957e-05	0	0.000586323
Bin_736	0	2.42913e-05	0.000231803	-0.000462341	0.00201332
Bin_1514	0	2.42355e-05	0.000111144	0	0.00076047
Bin_393	0	2.40068e-05	0.000107546	0	0.000778871
Bin_175	0	2.39142e-05	0.000142461	-0.00017833	0.0010583
Bin_2308	0	2.38825e-05	0.000135904	-0.00015893	0.00109649
Bin_679	0	2.38508e-05	0.00023686	-0.000292644	0.00212411
Bin_1113	0	2.37353e-05	0.000106946	-0.000164066	0.000660212
Bin_88	0	2.3726e-05	0.000131183	0	0.00109228
Bin_722	0	2.3655e-05	0.000203264	-0.000381906	0.00176449
Bin_975	0	2.33999e-05	0.000148165	-0.000360814	0.00107496
Bin_1948	0	2.33091e-05	0.000152596	0	0.00117113
Bin_2377	0	2.32977e-05	8.98535e-05	0	0.000484101
Bin_1875	0	2.32751e-05	0.000148504	-0.000299171	0.000871967
Bin_1336	0	2.32724e-05	0.000123353	0	0.000946022
Bin_2428	0	2.32583e-05	0.000100286	0	0.000606355
Bin_2027	0	2.31106e-05	0.000154162	-0.000308162	0.00124584
Bin_2143	0	2.31061e-05	0.000137623	-0.000170139	0.00109807
Bin_912	0	2.31009e-05	0.000122483	-0.000316982	0.000821138
Bin_1361	0	2.2992e-05	0.000198084	-0.00029674	0.00170508
Bin_1259	0	2.29742e-05	0.00010963	-1.72711e-05	0.000851532
Bin_2520	0	2.29335e-05	0.000187823	0	0.00170167
Bin_2229	0	2.29172e-05	0.000181054	-4.61723e-05	0.0016418
Bin_439	0	2.27894e-05	0.000268181	-0.000356658	0.00238542
Bin_471	0	2.27726e-05	0.000298528	-0.000580238	0.00261737
Bin_2241	0	2.26752e-05	8.97508e-05	-0.000171697	0.000534413
Bin_825	0	2.26677e-05	0.000265755	-0.000312231	0.00231061
Bin_1307	0	2.26668e-05	0.000125819	0	0.00104556
Bin_1746	0	2.26416e-05	0.000131131	0	0.0011578
Bin_859	0	2.2541e-05	9.92272e-05	-0.000119309	0.000717742
Bin_1016	0	2.25166e-05	0.000103583	0	0.000743277
Bin_1934	0	2.24972e-05	0.00018271	-0.000428284	0.00107698
Bin_813	0	2.24853e-05	0.000131251	-0.000277829	0.000680492
Bin_610	0	2.23853e-05	0.00015418	-0.00053391	0.000916196
Bin_1959	0	2.23831e-05	0.000144423	-0.000176929	0.0012375
Bin_595	0	2.2183e-05	0.000142711	-7.3754e-05	0.000923449
Bin_1109	0	2.21769e-05	0.000154475	-0.00016806	0.00123939
Bin_2867	0	2.21719e-05	0.000245557	-0.00076935	0.00157761
Bin_501	0	2.21414e-05	0.000147402	0	0.00117741
Bin_2147	0	2.21375e-05	0.000187123	-0.00013125	0.00168673
Bin_2148	0	2.20723e-05	0.000177427	-7.22073e-05	0.00157215
Bin_2875	0	2.18481e-05	0.000117604	-0.000150214	0.000904434
Bin_2080	0	2.17485e-05	0.000197027	-0.00025757	0.00170481
Bin_2601	0	2.16116e-05	0.000125581	0	0.00102026
Bin_4	0	2.1583e-05	0.000145464	0	0.00124217
Bin_321	0	2.15666e-05	0.000101593	-0.000137657	0.000535951
Bin_1080	0	2.15642e-05	0.000196459	0	0.00178983
Bin_455	0	2.15398e-05	0.000105741	0	0.000839923
Bin_159	0	2.15305e-05	8.15179e-05	-9.45073e-05	0.000517581
Bin_1971	0	2.15009e-05	0.000117374	-1.053e-05	0.000962872
Bin_69	0	2.13571e-05	8.90631e-05	-1.73781e-06	0.000670619
Bin_2383	0	2.1312e-05	0.000105113	0	0.000710808
Bin_1615	0	2.13059e-05	8.14215e-05	0	0.000511351
Bin_1652	0	2.12352e-05	0.000182321	0	0.00165906
Bin_2165	0	2.12118e-05	0.000158883	-0.000198224	0.00123193
Bin_809	0	2.11615e-05	0.000202513	-0.000794718	0.00125489
Bin_523	0	2.10989e-05	7.63116e-05	0	0.00041224
Bin_977	0	2.08143e-05	8.4688e-05	0	0.000488918
Bin_1147	0	2.081e-05	0.00013733	-0.000247631	0.00113316
Bin_1465	0	2.07427e-05	6.58782e-05	0	0.000325091
Bin_2016	0	2.06986e-05	0.000181817	0	0.00165646
Bin_1432	0	2.0697e-05	0.000100343	0	0.000831167
Bin_1262	0	2.0463e-05	0.000225896	-0.000180286	0.00203786
Bin_2670	0	2.03864e-05	9.50261e-05	-0.000157354	0.000543075
Bin_1406	0	2.03853e-05	0.000105237	0	0.000726602
Bin_87	0	2.03167e-05	9.4833e-05	0	0.000629097
Bin_2749	0	2.03034e-05	0.000127266	-0.000110443	0.00110127
Bin_23	0	2.02361e-05	0.000118048	0	0.000998772
Bin_1893	0	2.02072e-05	0.000129392	0	0.000849907
Bin_2606	0	2.01036e-05	0.000194947	-0.000246992	0.00174968
Bin_2109	0	2.00416e-05	0.000145559	-0.000283894	0.00121758
Bin_2754	0	2.00373e-05	9.65696e-05	0	0.000686191
Bin_2260	0	2.00174e-05	8.11552e-05	0	0.000427669
Bin_1352	0	1.9999e-05	9.08522e-05	0	0.000636611
Bin_2607	0	1.9978e-05	9.87267e-05	0	0.000641379
Bin_753	0	1.97434e-05	9.89558e-05	-0.000110325	0.000727369
Bin_1414	0	1.96958e-05	0.000127829	-7.81425e-05	0.00113682
Bin_21	0	1.96496e-05	0.000113638	-6.35199e-05	0.000907684
Bin_2602	0	1.96467e-05	0.000164255	-0.000463947	0.00132951
Bin_715	0	1.96238e-05	0.000103397	0	0.000670308
Bin_1126	0	1.95084e-05	0.000201087	-0.000585484	0.00155341
Bin_1282	0	1.93626e-05	0.000101549	0	0.000830351
Bin_1343	0	1.93236e-05	9.78576e-05	0	0.000716614
Bin_235	0	1.92344e-05	0.0001023	-0.000215334	0.000655307
Bin_1636	0	1.92025e-05	9.14869e-05	0	0.000561943
Bin_1487	0	1.91842e-05	8.31002e-05	-2.60351e-05	0.000506534
Bin_2487	0	1.91101e-05	0.000124109	-0.000460728	0.000652994
Bin_580	0	1.90722e-05	7.72834e-05	-0.000106847	0.000484114
Bin_2140	0	1.89725e-05	0.000223917	-0.000378668	0.00153537
Bin_1738	0	1.89019e-05	0.000143376	-0.000137973	0.00126424
Bin_663	0	1.8881e-05	8.15094e-05	-4.14848e-05	0.00051557
Bin_2824	0	1.8699e-05	0.000116666	0	0.00102069
Bin_1990	0	1.86874e-05	0.00015172	-0.000530312	0.000808831
Bin_2019	0	1.8606e-05	9.58818e-05	-0.000121299	0.000618721
Bin_1575	0	1.8416e-05	0.000118939	-8.36504e-05	0.00103775
Bin_2773	0	1.82927e-05	0.000131979	-0.000234874	0.00101163
Bin_2497	0	1.82608e-05	0.000119132	-0.000265399	0.000889785
Bin_2820	0	1.82055e-05	0.000137064	-0.000230686	0.000889779
Bin_2468	0	1.81221e-05	0.000121359	0	0.00106466
Bin_2624	0	1.8032e-05	0.000125317	-0.00046889	0.000899215
Bin_891	0	1.79863e-05	0.000142263	-0.000107576	0.00126698
Bin_2364	0	1.79763e-05	0.000111573	-0.00019518	0.000894593
Bin_1419	0	1.79746e-05	0.00011796	-0.000128247	0.000948996
Bin_1382	0	1.79206e-05	0.000134019	-0.00023414	0.000883628
Bin_2230	0	1.79071e-05	0.000114137	-0.000278228	0.000820601
Bin_1481	0	1.78914e-05	0.000110163	-0.000236718	0.000711968
Bin_1236	0	1.7827e-05	9.60645e-05	0	0.00067066
Bin_1979	0	1.77301e-05	7.8515e-05	0	0.000534867
Bin_1463	0	1.769e-05	6.91083e-05	0	0.000444792
Bin_1033	0	1.76077e-05	9.31139e-05	0	0.000625263
Bin_1838	0	1.75575e-05	0.000147664	-0.000168624	0.00130352
Bin_569	0	1.75004e-05	9.38431e-05	-0.000107204	0.000540466
Bin_266	0	1.74886e-05	8.26635e-05	0	0.000610756
Bin_1417	0	1.74779e-05	0.000132882	-0.000264664	0.00107362
Bin_2351	0	1.73561e-05	0.000118539	-4.33382e-05	0.000840207
Bin_1158	0	1.73245e-05	0.00016118	-0.000341377	0.00133047
Bin_835	0	1.72974e-05	0.000114508	-0.000117235	0.000924945
Bin_597	0	1.71445e-05	0.000134368	-0.000520672	0.000729935
Bin_764	0	1.70973e-05	0.000131212	-0.000193977	0.00105994
Bin_3	0	1.70789e-05	8.40464e-05	-0.000121184	0.0006421
Bin_286	0	1.69996e-05	0.000120815	-0.000542321	0.000659195
Bin_2761	0	1.69893e-05	7.2246e-05	0	0.000524667
Bin_2295	0	1.69156e-05	8.29261e-05	0	0.000674638
Bin_2176	0	1.68875e-05	0.000192014	-0.000366873	0.00141592
Bin_578	0	1.68654e-05	0.000131784	-0.000297054	0.000981894
Bin_1503	0	1.68466e-05	0.000155633	-0.000337346	0.00131601
Bin_571	0	1.67805e-05	0.00013459	-0.000530535	0.000825076
Bin_2281	0	1.65391e-05	0.000153875	-0.000313506	0.0011978
Bin_258	0	1.65361e-05	7.14808e-05	-3.16583e-05	0.000440141
Bin_662	0	1.649e-05	6.62251e-05	0	0.000414919
Bin_1064	0	1.63304e-05	9.50782e-05	-0.000150093	0.000571973
Bin_1449	0	1.62956e-05	0.000213107	-0.000559999	0.00149259
Bin_2643	0	1.62871e-05	8.50596e-05	-0.000362726	0.000362559
Bin_561	0	1.62573e-05	0.000111195	-0.000105451	0.000937413
Bin_2149	0	1.61901e-05	0.000155387	-0.000695167	0.000893263
Bin_1344	0	1.61733e-05	8.77203e-05	-0.000288441	0.000585039
Bin_115	0	1.61645e-05	0.000128641	-0.000383117	0.000969134
Bin_1715	0	1.61255e-05	0.000118117	-0.000311968	0.00068135
Bin_2635	0	1.60756e-05	8.1471e-05	0	0.000619658
Bin_2667	0	1.60467e-05	0.000154411	-0.000255555	0.00121144
Bin_801	0	1.59987e-05	7.86977e-05	-9.91896e-05	0.000424706
Bin_2745	0	1.59425e-05	8.57504e-05	0	0.000534757
Bin_2518	0	1.58733e-05	7.51644e-05	0	0.000577243
Bin_1266	0	1.57503e-05	9.2082e-05	0	0.000743078
Bin_51	0	1.57469e-05	7.95328e-05	0	0.000623134
Bin_252	0	1.57207e-05	0.000108801	-7.60593e-05	0.000816931
Bin_2284	0	1.57145e-05	0.000193921	-0.0003981	0.00171052
Bin_211	0	1.5688e-05	0.000142925	0	0.00130211
Bin_2580	0	1.56869e-05	8.5879e-05	0	0.000696329
Bin_2575	0	1.56383e-05	8.56417e-05	-0.000145907	0.000498867
Bin_1858	0	1.5631e-05	0.00014483	-0.000500891	0.000878127
Bin_1280	0	1.54684e-05	8.25668e-05	-0.000272456	0.000506039
Bin_2037	0	1.54544e-05	8.03078e-05	-0.000171742	0.000491047
Bin_421	0	1.54025e-05	0.000121798	-0.000195542	0.0010062
Bin_2015	0	1.52923e-05	7.82744e-05	-4.17079e-05	0.00046233
Bin_1119	0	1.52692e-05	5.02256e-05	0	0.000249885
Bin_1697	0	1.52438e-05	5.72909e-05	-9.64161e-06	0.000290251
Bin_2234	0	1.51338e-05	7.98774e-05	0	0.00057519
Bin_942	0	1.5119e-05	7.93868e-05	0	0.00054716
Bin_1512	0	1.50839e-05	8.38989e-05	-2.71786e-05	0.000589401
Bin_1568	0	1.50218e-05	0.000224728	-0.000627527	0.00108
Bin_280	0	1.50181e-05	0.000210881	-0.000466202	0.00184239
Bin_91	0	1.50005e-05	0.000106579	0	0.000960991
Bin_2423	0	1.49306e-05	6.03697e-05	0	0.000341074
Bin_1359	0	1.49162e-05	0.000102513	-0.000179068	0.000683857
Bin_889	0	1.49035e-05	9.04926e-05	-0.000198014	0.000702911
Bin_1775	0	1.48764e-05	0.000110682	-0.000178184	0.000956278
Bin_1647	0	1.48596e-05	0.000137365	-0.000487925	0.000621653
Bin_1097	0	1.48286e-05	8.5692e-05	-3.82961e-05	0.000645075
Bin_2122	0	1.48136e-05	6.38121e-05	-0.000100238	0.000389332
Bin_1085	0	1.46618e-05	7.71404e-05	0	0.000629108
Bin_874	0	1.46394e-05	9.34671e-05	-0.000365145	0.000490241
Bin_2132	0	1.46376e-05	8.42703e-05	-2.64094e-05	0.000625442
Bin_1140	0	1.46214e-05	9.20472e-05	-0.000407863	0.000497779
Bin_1685	0	1.45044e-05	7.39268e-05	0	0.000475675
Bin_1136	0	1.43676e-05	9.25974e-05	-0.000211776	0.000668609
Bin_1558	0	1.43437e-05	9.66094e-05	-0.000194923	0.000603707
Bin_1263	0	1.43383e-05	0.00011213	-8.45478e-05	0.00097538
Bin_1129	0	1.43019e-05	0.00014529	-0.000404382	0.000691551
Bin_2663	0	1.42956e-05	0.000114153	-0.000314843	0.000623595
Bin_990	0	1.42422e-05	8.43418e-05	-0.000273465	0.000577454
Bin_302	0	1.42216e-05	0.000104605	-0.000248068	0.000736503
Bin_2688	0	1.42098e-05	0.000114236	-0.00027246	0.000858301
Bin_1649	0	1.42088e-05	0.000129449	0	0.00117933
Bin_873	0	1.41845e-05	0.000128666	-0.000372164	0.00078082
Bin_217	0	1.41365e-05	0.000102617	-0.000196832	0.000700019
Bin_579	0	1.4062e-05	0.000386445	-0.00131654	0.00311068
Bin_1404	0	1.39888e-05	0.000111866	-0.000165667	0.000931911
Bin_2776	0	1.39699e-05	0.000148438	-0.000216024	0.00116443
Bin_712	0	1.39663e-05	8.48351e-05	-0.000175637	0.000532143
Bin_15	0	1.39378e-05	5.70226e-05	0	0.000309195
Bin_812	0	1.38991e-05	0.000103454	-0.000522686	0.000479526
Bin_2416	0	1.38979e-05	0.000143602	-0.000534335	0.00103691
Bin_2220	0	1.37891e-05	6.75685e-05	0	0.000416442
Bin_1930	0	1.37147e-05	7.57765e-05	-0.000137815	0.000590603
Bin_1935	0	1.3682e-05	7.13641e-05	0	0.000523337
Bin_1313	0	1.36808e-05	8.70036e-05	-2.16319e-05	0.000701333
Bin_2236	0	1.36601e-05	7.10935e-05	0	0.000546695
Bin_1306	0	1.36597e-05	8.48347e-05	0	0.000724727
Bin_68	0	1.36257e-05	9.8337e-05	-0.000526883	0.000459755
Bin_1824	0	1.34843e-05	0.000110873	0	0.00100502
Bin_2225	0	1.34553e-05	6.92961e-05	-4.62292e-05	0.000431242
Bin_2358	0	1.33803e-05	0.000124061	-0.000435916	0.000730636
Bin_547	0	1.33458e-05	9.18344e-05	-6.37319e-06	0.00080599
Bin_1400	0	1.32907e-05	7.68261e-05	-8.92224e-05	0.000496694
Bin_1942	0	1.32368e-05	6.45202e-05	0	0.000387763
Bin_2472	0	1.32182e-05	0.000121391	-0.000147358	0.000995533
Bin_2756	0	1.32168e-05	8.41532e-05	-0.000204602	0.000521201
Bin_2250	0	1.32152e-05	0.000111301	-0.000265533	0.000851138
Bin_2029	0	1.31651e-05	7.89967e-05	0	0.000571297
Bin_1805	0	1.31574e-05	0.00011987	0	0.00109206
Bin_954	0	1.31182e-05	0.000112108	-1.38622e-05	0.00101864
Bin_119	0	1.30486e-05	8.14016e-05	-0.000165534	0.000528239
Bin_546	0	1.30017e-05	8.81751e-05	-5.28264e-05	0.000629639
Bin_657	0	1.29894e-05	0.000146139	-0.000218205	0.00127972
Bin_1288	0	1.29625e-05	8.80096e-05	-0.000307446	0.00043253
Bin_2828	0	1.29217e-05	6.24211e-05	-2.45856e-05	0.000437146
Bin_1666	0	1.29108e-05	0.000134798	-0.000138364	0.00121844
Bin_1418	0	1.28868e-05	0.000136552	-0.000476978	0.000791651
Bin_2737	0	1.28738e-05	8.5548e-05	-0.000110791	0.000573917
Bin_999	0	1.28645e-05	0.000114907	-0.000233637	0.000953127
Bin_683	0	1.28062e-05	7.46507e-05	-4.77176e-05	0.000499128
Bin_1616	0	1.28022e-05	7.7297e-05	-5.27841e-05	0.000586309
Bin_521	0	1.27932e-05	7.90276e-05	-0.000264624	0.000425202
Bin_1525	0	1.27514e-05	0.000163425	-0.000268169	0.00145261
Bin_2421	0	1.27059e-05	7.8194e-05	0	0.000636382
Bin_1752	0	1.26509e-05	0.000112714	-0.000231931	0.000720768
Bin_2382	0	1.26239e-05	9.11474e-05	0	0.000814858
Bin_936	0	1.25989e-05	7.80827e-05	-0.000178429	0.000530815
Bin_1403	0	1.25895e-05	6.48854e-05	-9.86213e-05	0.000419781
Bin_2733	0	1.25745e-05	7.42272e-05	0	0.000607443
Bin_298	0	1.25445e-05	6.94216e-05	-0.000213426	0.000357873
Bin_2510	0	1.25394e-05	7.40045e-05	0	0.000602967
Bin_424	0	1.24897e-05	6.24312e-05	0	0.000393492
Bin_1367	0	1.24892e-05	0.000110497	-0.000186166	0.000951853
Bin_737	0	1.24719e-05	0.000122026	-0.000213446	0.00102878
Bin_2646	0	1.24596e-05	8.41661e-05	-0.000203493	0.000486822
Bin_324	0	1.2441e-05	7.25452e-05	-3.86439e-05	0.000557602
Bin_195	0	1.24176e-05	5.66446e-05	-3.86702e-05	0.000333106
Bin_2880	0	1.24133e-05	6.67987e-05	0	0.000460418
Bin_1717	0	1.24084e-05	5.26071e-05	0	0.000369635
Bin_2120	0	1.23221e-05	5.38489e-05	0	0.000377148
Bin_2303	0	1.22564e-05	5.69232e-05	0	0.000347125
Bin_432	0	1.22497e-05	6.33641e-05	-8.33842e-05	0.000356101
Bin_2389	0	1.21565e-05	0.000163401	-0.000707577	0.00110828
Bin_2854	0	1.21561e-05	7.13347e-05	0	0.000524525
Bin_1772	0	1.21425e-05	0.000115947	-0.00015038	0.00103806
Bin_2674	0	1.20462e-05	5.59692e-05	0	0.000316087
Bin_846	0	1.2046e-05	6.41522e-05	-0.000132241	0.000383023
Bin_606	0	1.20316e-05	5.67335e-05	0	0.00037652
Bin_1633	0	1.19916e-05	0.000195562	-0.000527917	0.00159481
Bin_1812	0	1.18367e-05	0.000128825	-0.000174451	0.00115029
Bin_882	0	1.17615e-05	6.15884e-05	0	0.000382032
Bin_2406	0	1.17606e-05	7.63229e-05	-0.000191459	0.000451135
Bin_1983	0	1.17245e-05	7.35866e-05	0	0.000492128
Bin_1468	0	1.16804e-05	8.25708e-05	-0.000222179	0.000529354
Bin_792	0	1.16735e-05	0.000118294	-0.000614959	0.000640064
Bin_2443	0	1.16706e-05	7.88917e-05	-0.000152896	0.000395164
Bin_494	0	1.16598e-05	0.000128493	-0.000229528	0.0009979
Bin_567	0	1.16274e-05	8.09206e-05	0	0.000685621
Bin_1115	0	1.16161e-05	6.63059e-05	-6.45561e-05	0.00050714
Bin_261	0	1.15976e-05	0.000136781	-0.000165789	0.00122796
Bin_1430	0	1.15959e-05	5.94641e-05	-2.5486e-05	0.000422159
Bin_398	0	1.15088e-05	0.000113596	-0.000248957	0.000971713
Bin_761	0	1.15034e-05	0.000143658	-0.000741697	0.000813641
Bin_803	0	1.14751e-05	6.85879e-05	-5.40031e-05	0.000540104
Bin_1445	0	1.13604e-05	8.66827e-05	-9.82288e-05	0.000747724
Bin_1747	0	1.11938e-05	0.000134812	-0.000317966	0.00116412
Bin_84	0	1.11806e-05	6.8535e-05	-8.95847e-05	0.000520226
Bin_1303	0	1.11774e-05	9.2245e-05	-4.44957e-05	0.000818257
Bin_2712	0	1.117e-05	8.5808e-05	-0.00030206	0.000574661
Bin_1758	0	1.11638e-05	9.28195e-05	-5.86346e-05	0.000836181
Bin_1311	0	1.11407e-05	7.1031e-05	0	0.00061264
Bin_2365	0	1.11168e-05	6.47918e-05	-9.23515e-06	0.000454442
Bin_531	0	1.11105e-05	5.84929e-05	0	0.000361416
Bin_1980	0	1.10536e-05	9.99971e-05	-0.000195658	0.000623147
Bin_2403	0	1.10257e-05	0.000142079	-0.000371506	0.000802372
Bin_1864	0	1.10043e-05	6.3334e-05	-1.14068e-05	0.000529367
Bin_2265	0	1.09816e-05	0.000115091	-0.000430479	0.000864886
Bin_900	0	1.09787e-05	9.56354e-05	-0.000329546	0.000449916
Bin_2605	0	1.0944e-05	0.000121348	-0.000203325	0.00100843
Bin_93	0	1.09121e-05	8.87896e-05	-0.000144997	0.000612483
Bin_1184	0	1.07905e-05	8.39246e-05	-0.000184857	0.000550181
Bin_893	0	1.07763e-05	8.68284e-05	-5.30044e-05	0.000775485
Bin_824	0	1.07514e-05	0.000176712	-0.000765212	0.00102636
Bin_348	0	1.06718e-05	6.64507e-05	0	0.000498169
Bin_2425	0	1.06516e-05	6.64196e-05	0	0.000562749
Bin_1804	0	1.0608e-05	0.000113141	-0.000142638	0.00101131
Bin_1325	0	1.0565e-05	6.32112e-05	-0.000105926	0.000459921
Bin_1328	0	1.05329e-05	8.78689e-05	-0.000275499	0.000641755
Bin_2369	0	1.049e-05	7.40721e-05	0	0.000635343
Bin_2004	0	1.04886e-05	9.5997e-05	-0.000200033	0.00079207
Bin_2473	0	1.04659e-05	0.000166137	-0.000391037	0.0012403
Bin_1674	0	1.04549e-05	6.1327e-05	0	0.000440532
Bin_2192	0	1.04523e-05	7.65253e-05	-8.50485e-05	0.000669597
Bin_622	0	1.04346e-05	7.06787e-05	-0.000221828	0.000473493
Bin_1719	0	1.0415e-05	8.90978e-05	-0.000320942	0.000543097
Bin_416	0	1.04139e-05	6.17025e-05	0	0.000507347
Bin_603	0	1.04016e-05	8.32441e-05	-0.000248912	0.000460298
Bin_651	0	1.03938e-05	9.94533e-05	-0.000150718	0.000877853
Bin_511	0	1.03174e-05	7.65048e-05	0	0.000675271
Bin_1056	0	1.02646e-05	6.76905e-05	-0.000180145	0.00039438
Bin_1773	0	1.02619e-05	6.39853e-05	-0.000195222	0.000340716
Bin_638	0	1.02362e-05	6.18929e-05	-4.2429e-05	0.000523595
Bin_2273	0	1.0083e-05	5.54534e-05	0	0.000354116
Bin_1691	0	1.00481e-05	0.000132789	-0.000563054	0.000871018
Bin_2271	0	1.00314e-05	9.2103e-05	-6.52968e-05	0.000833691
Bin_1954	0	1.00301e-05	5.18047e-05	0	0.000384766
Bin_1662	0	1.00154e-05	5.59536e-05	-1.24525e-05	0.000463661
Bin_1842	0	9.95677e-06	0.000113694	-0.000409234	0.000756191
Bin_675	0	9.94935e-06	6.12992e-05	0	0.000514176
Bin_282	0	9.9148e-06	6.00268e-05	-0.000162674	0.000372509
Bin_2638	0	9.89685e-06	6.04065e-05	-8.08618e-05	0.000395246
Bin_2290	0	9.85401e-06	7.61188e-05	0	0.000681621
Bin_1786	0	9.81653e-06	5.39663e-05	0	0.000400711
Bin_2177	0	9.75881e-06	5.61291e-05	-4.0332e-05	0.000453397
Bin_426	0	9.74586e-06	7.45507e-05	-5.80311e-05	0.000634869
Bin_1476	0	9.74445e-06	0.000115914	-0.000201881	0.000989928
Bin_2457	0	9.71298e-06	8.84895e-05	0	0.000806178
Bin_2219	0	9.71258e-06	7.83288e-05	0	0.000708028
Bin_1172	0	9.70993e-06	5.43248e-05	0	0.000416919
Bin_2184	0	9.65397e-06	0.000150836	-0.000446409	0.00122566
Bin_1296	0	9.56157e-06	0.000118037	-0.000347692	0.000849785
Bin_96	0	9.48985e-06	7.60742e-05	0	0.000686941
Bin_748	0	9.47389e-06	7.49508e-05	-0.000190072	0.000512994
Bin_713	0	9.46555e-06	6.13398e-05	0	0.000453454
Bin_2410	0	9.42886e-06	0.000168354	-0.00068604	0.00136084
Bin_1863	0	9.35374e-06	6.3278e-05	0	0.000519007
Bin_904	0	9.28644e-06	4.96113e-05	0	0.000382515
Bin_972	0	9.2858e-06	5.31803e-05	-0.000105262	0.000341803
Bin_1350	0	9.26552e-06	6.52046e-05	-0.000212314	0.000370874
Bin_1041	0	9.21922e-06	0.000111655	-0.000249188	0.000945663
Bin_2721	0	9.17696e-06	5.97106e-05	-0.000213663	0.000404333
Bin_440	0	9.09572e-06	7.15318e-05	-4.61059e-05	0.000638653
Bin_1920	0	9.01906e-06	0.000110442	-0.000492322	0.000656284
Bin_1447	0	9.00899e-06	7.11877e-05	-0.000327818	0.000244975
Bin_468	0	8.96538e-06	4.95053e-05	0	0.000372376
Bin_2723	0	8.96203e-06	8.1648e-05	0	0.000743848
Bin_535	0	8.95683e-06	8.62283e-05	-0.000374474	0.000605629
Bin_650	0	8.94569e-06	6.72015e-05	-0.000141151	0.000395025
Bin_2296	0	8.9454e-06	4.94973e-05	0	0.000405112
Bin_1759	0	8.91294e-06	4.64523e-05	0	0.000358144
Bin_288	0	8.90422e-06	4.38394e-05	0	0.000274355
Bin_1316	0	8.86886e-06	6.84476e-05	0	0.000612775
Bin_1783	0	8.857e-06	0.000177496	-0.00036306	0.00154216
Bin_1138	0	8.75687e-06	4.85815e-05	-1.42377e-05	0.000368278
Bin_1637	0	8.74619e-06	5.30227e-05	-0.000109478	0.000366783
Bin_962	0	8.70407e-06	8.6165e-05	-0.000161611	0.000735113
Bin_2499	0	8.69973e-06	7.37413e-05	-0.000338644	0.000385222
Bin_1076	0	8.68005e-06	5.91586e-05	0	0.000490054
Bin_1330	0	8.64399e-06	4.17763e-05	0	0.00033303
Bin_949	0	8.63744e-06	5.27596e-05	-2.62464e-05	0.000338673
Bin_760	0	8.5902e-06	5.84528e-05	-0.000203575	0.00038665
Bin_916	0	8.53107e-06	6.94642e-05	-3.71267e-05	0.000627318
Bin_2179	0	8.51434e-06	8.36945e-05	-0.000362894	0.000485424
Bin_969	0	8.48882e-06	4.18267e-05	-5.90249e-06	0.000323023
Bin_539	0	8.47541e-06	0.00013326	-0.000702035	0.000955816
Bin_1846	0	8.45519e-06	5.68032e-05	-5.01759e-05	0.000473105
Bin_875	0	8.44885e-06	4.03925e-05	0	0.000241406
Bin_71	0	8.40357e-06	4.65299e-05	0	0.000324668
Bin_721	0	8.38572e-06	0.000159102	-0.000843642	0.000661788
Bin_800	0	8.35405e-06	5.57467e-05	0	0.000447269
Bin_20	0	8.33856e-06	6.714e-05	-4.32388e-05	0.000598755
Bin_2527	0	8.33589e-06	4.87153e-05	0	0.000388832
Bin_2592	0	8.2801e-06	5.77674e-05	-0.00010689	0.00042551
Bin_2851	0	8.20937e-06	8.85683e-05	-0.000115759	0.000797137
Bin_338	0	8.20074e-06	0.000109747	-0.000470083	0.000619716
Bin_1223	0	8.17345e-06	4.86933e-05	0	0.00038513
Bin_806	0	8.10599e-06	0.00010714	-0.000204646	0.000924422
Bin_221	0	7.99122e-06	5.49109e-05	0	0.000459272
Bin_850	0	7.8727e-06	3.81377e-05	0	0.000260692
Bin_1471	0	7.85627e-06	4.64599e-05	-0.000141497	0.000198839
Bin_328	0	7.84504e-06	9.02395e-05	-0.000405886	0.000573847
Bin_1862	0	7.81512e-06	7.77137e-05	-0.000272168	0.000491435
Bin_1689	0	7.79838e-06	3.7348e-05	-3.72844e-05	0.000219935
Bin_2566	0	7.74962e-06	5.15636e-05	0	0.000411447
Bin_2363	0	7.72716e-06	4.33074e-05	-4.16059e-05	0.000302903
Bin_1493	0	7.71107e-06	5.41131e-05	-0.00021106	0.000263327
Bin_1769	0	7.70892e-06	6.03729e-05	-0.000119039	0.000408543
Bin_779	0	7.68871e-06	6.66446e-05	-9.22494e-05	0.000589507
Bin_860	0	7.64467e-06	3.90843e-05	0	0.000258173
Bin_2302	0	7.60202e-06	6.84014e-05	-0.000181887	0.000478665
Bin_1998	0	7.58513e-06	4.1467e-05	-2.40299e-05	0.000275092
Bin_934	0	7.57846e-06	0.000129217	-0.000304357	0.000945088
Bin_557	0	7.56881e-06	4.21775e-05	0	0.000321358
Bin_1873	0	7.54014e-06	5.51024e-05	-0.000128479	0.000250132
Bin_2270	0	7.42963e-06	3.84837e-05	-4.67552e-05	0.00022542
Bin_356	0	7.42105e-06	4.73316e-05	-4.0312e-05	0.000386979
Bin_2305	0	7.38609e-06	6.23072e-05	-0.00022117	0.000335758
Bin_1357	0	7.36405e-06	5.42071e-05	-0.000184418	0.000280897
Bin_1155	0	7.25196e-06	9.40075e-05	-0.000328512	0.00058968
Bin_1933	0	7.21184e-06	6.11944e-05	-6.07193e-05	0.000542207
Bin_1257	0	7.1937e-06	3.84739e-05	0	0.000256021
Bin_1796	0	7.16827e-06	5.91751e-05	0	0.00053666
Bin_2261	0	7.13011e-06	4.34041e-05	-4.50629e-05	0.000326398
Bin_263	0	7.07457e-06	5.10329e-05	-8.34864e-06	0.000448434
Bin_2799	0	6.96445e-06	7.36412e-05	-0.000187101	0.000604893
Bin_1720	0	6.9509e-06	6.55915e-05	-0.00020371	0.000509065
Bin_1658	0	6.91761e-06	7.81278e-05	-0.000188061	0.00065974
Bin_2224	0	6.83519e-06	0.00011109	-0.000279361	0.000961561
Bin_83	0	6.83002e-06	0.000140121	-0.000623912	0.00100026
Bin_255	0	6.77383e-06	9.43263e-05	-0.000280444	0.000797208
Bin_1708	0	6.77294e-06	4.87788e-05	0	0.000424093
Bin_364	0	6.69645e-06	3.44077e-05	0	0.000234303
Bin_1878	0	6.69124e-06	4.86687e-05	-1.69651e-05	0.000416307
Bin_1201	0	6.68916e-06	4.72885e-05	-0.000137645	0.000344057
Bin_1484	0	6.68553e-06	8.40237e-05	-0.00030379	0.000686562
Bin_851	0	6.62345e-06	4.66556e-05	-5.84802e-05	0.00039267
Bin_2719	0	6.60952e-06	9.93371e-05	-0.000380444	0.000748096
Bin_2248	0	6.57263e-06	0.000131533	-0.000623056	0.000942772
Bin_2650	0	6.57126e-06	6.88081e-05	-0.000223611	0.00056465
Bin_876	0	6.53151e-06	0.000105648	-0.000412281	0.000740389
Bin_1412	0	6.49595e-06	4.39278e-05	-7.69528e-05	0.000335881
Bin_1827	0	6.48192e-06	4.16507e-05	-5.89728e-05	0.00032682
Bin_30	0	6.47409e-06	4.22421e-05	-0.000106629	0.000293184
Bin_1187	0	6.46908e-06	7.29533e-05	-0.00013942	0.000570782
Bin_2434	0	6.46607e-06	3.7446e-05	-2.13113e-05	0.000273627
Bin_256	0	6.4575e-06	0.000135275	-0.000468097	0.000903128
Bin_86	0	6.4222e-06	4.4802e-05	-6.46918e-05	0.000368576
Bin_206	0	6.3854e-06	5.81738e-05	0	0.000529988
Bin_2782	0	6.26975e-06	3.69012e-05	0	0.000289884
Bin_1043	0	6.20369e-06	0.000143586	-0.000736387	0.00102099
Bin_2441	0	6.20117e-06	7.36778e-05	-0.000460177	0.0003791
Bin_793	0	6.17444e-06	0.000100423	-0.000444043	0.00068416
Bin_865	0	6.17375e-06	6.87552e-05	-0.000224132	0.000467061
Bin_746	0	6.15562e-06	6.1755e-05	-0.000207881	0.000444008
Bin_2685	0	6.12902e-06	5.58381e-05	0	0.000508709
Bin_1839	0	6.10683e-06	4.89316e-05	0	0.000442524
Bin_1009	0	6.09576e-06	4.36902e-05	-0.000147183	0.000268353
Bin_411	0	6.07919e-06	3.94111e-05	0	0.000291882
Bin_2353	0	6.06965e-06	3.81043e-05	-3.08636e-05	0.000309429
Bin_1868	0	5.96238e-06	7.64452e-05	-0.00028372	0.00037328
Bin_2438	0	5.95752e-06	4.81627e-05	-0.000175645	0.000281899
Bin_612	0	5.94716e-06	5.75016e-05	-0.000160864	0.000457651
Bin_36	0	5.90554e-06	3.22464e-05	-2.59958e-05	0.00021869
Bin_1387	0	5.90108e-06	6.35503e-05	-0.00018642	0.000533203
Bin_2299	0	5.88536e-06	4.08214e-05	-0.00012772	0.000246603
Bin_1222	0	5.88298e-06	3.64317e-05	0	0.000308856
Bin_902	0	5.84796e-06	9.34589e-05	-0.000319372	0.000414676
Bin_586	0	5.82294e-06	5.30495e-05	0	0.000483304
Bin_1032	0	5.80297e-06	3.27166e-05	-2.24689e-05	0.000244794
Bin_1018	0	5.77468e-06	3.18882e-05	-3.4246e-05	0.000228021
Bin_2395	0	5.76333e-06	0.000108955	-0.000611888	0.000685317
Bin_1495	0	5.75193e-06	4.09119e-05	-4.74072e-05	0.000325523
Bin_1363	0	5.72281e-06	2.5919e-05	0	0.000137453
Bin_2849	0	5.63083e-06	0.00013105	-0.000757239	0.000757496
Bin_1702	0	5.61261e-06	5.08492e-05	-0.000178214	0.000308361
Bin_2263	0	5.6003e-06	3.96337e-05	-7.41087e-05	0.000278973
Bin_1835	0	5.57899e-06	3.14931e-05	-4.11382e-07	0.000222417
Bin_1755	0	5.57352e-06	3.49478e-05	0	0.000295857
Bin_744	0	5.54019e-06	4.13425e-05	0	0.000365891
Bin_449	0	5.53399e-06	4.0381e-05	-2.96501e-05	0.000335597
Bin_2545	0	5.50348e-06	3.5976e-05	0	0.000274849
Bin_1844	0	5.48479e-06	2.61407e-05	-1.02846e-05	0.000194518
Bin_739	0	5.47584e-06	0.000214332	-0.000729565	0.00153233
Bin_2404	0	5.45844e-06	8.3002e-05	-0.000237581	0.000510598
Bin_1053	0	5.4446e-06	6.93871e-05	-0.000253028	0.000478868
Bin_628	0	5.44152e-06	4.11283e-05	-0.000150085	0.000229355
Bin_2242	0	5.41275e-06	3.02766e-05	-5.6986e-05	0.000190272
Bin_1420	0	5.34126e-06	3.99002e-05	-5.28965e-05	0.000333581
Bin_515	0	5.29733e-06	4.4269e-05	-0.000108387	0.000375327
Bin_225	0	5.29506e-06	0.000113675	-0.000597207	0.000815875
Bin_1751	0	5.29273e-06	2.79257e-05	0	0.000215327
Bin_1440	0	5.27196e-06	3.87983e-05	-6.28337e-05	0.000319582
Bin_457	0	5.24747e-06	0.000157813	-0.000304119	0.00134724
Bin_2028	0	5.23672e-06	4.77088e-05	0	0.000434648
Bin_2633	0	5.21655e-06	3.58281e-05	-7.64244e-05	0.000268048
Bin_1157	0	5.17963e-06	0.000121335	-0.000419336	0.00101216
Bin_623	0	5.15738e-06	0.000215083	-0.000784346	0.00170318
Bin_102	0	5.14881e-06	5.69472e-05	-0.000313632	0.000342035
Bin_2264	0	5.13594e-06	4.92185e-05	-0.000176892	0.000318768
Bin_1105	0	5.10979e-06	7.2554e-05	-0.000163132	0.000627555
Bin_1461	0	5.10068e-06	3.88711e-05	-2.34077e-05	0.000336765
Bin_1960	0	5.06734e-06	8.13327e-05	-0.000255337	0.000548851
Bin_1788	0	5.02511e-06	3.18249e-05	0	0.000214395
Bin_1020	0	4.93796e-06	3.97909e-05	0	0.000359629
Bin_1573	0	4.9236e-06	0.000105128	-0.000396689	0.000852605
Bin_673	0	4.91123e-06	2.55354e-05	-1.41759e-05	0.000204743
Bin_629	0	4.89874e-06	7.97751e-05	-0.000201621	0.000690263
Bin_926	0	4.88029e-06	8.90032e-05	-0.000524493	0.000509024
Bin_604	0	4.87639e-06	6.33879e-05	-0.000222378	0.000457769
Bin_868	0	4.8675e-06	0.00010111	-0.000300563	0.000709185
Bin_1848	0	4.85813e-06	5.14395e-05	-0.000178442	0.000277681
Bin_1913	0	4.84254e-06	3.8502e-05	-0.00012564	0.000291396
Bin_2862	0	4.84191e-06	5.2528e-05	-9.31978e-05	0.000467723
Bin_2637	0	4.68186e-06	3.1913e-05	0	0.000281796
C.TC	5.71968e-05	4.64752e-06	0.00367048	-0.00942684	0.00704427
Bin_323	0	4.50995e-06	3.59638e-05	0	0.000324434
Bin_699	0	4.48937e-06	0.00011166	-0.000486031	0.000780911
Bin_1884	0	4.45451e-06	6.71539e-05	-0.000193902	0.00057762
Bin_1524	0	4.45381e-06	8.19845e-05	-0.000251712	0.000547424
Bin_2107	0	4.45064e-06	4.71333e-05	-2.8788e-05	0.000426806
Bin_1898	0	4.41565e-06	0.000156017	-0.000678436	0.000957782
Bin_33	0	4.40135e-06	2.83956e-05	0	0.000205004
Bin_2414	0	4.38082e-06	6.46083e-05	-0.000244538	0.000407003
Bin_2163	0	4.36842e-06	3.7541e-05	-0.000151523	0.000228908
Bin_530	0	4.18578e-06	3.92512e-05	-9.91742e-06	0.000357337
Bin_192	0	4.15756e-06	0.000158222	-0.000651288	0.00100509
Bin_1100	0	4.12202e-06	4.53319e-05	-8.97893e-05	0.000401134
Bin_2279	0	4.10655e-06	3.92354e-05	-0.000211378	0.000205358
Bin_2544	0	3.98797e-06	7.56237e-05	-0.000309363	0.000329993
Bin_1166	0	3.93907e-06	8.5058e-05	-0.000296629	0.000615215
Bin_609	0	3.92115e-06	2.77236e-05	0	0.000238029
Bin_738	0	3.8978e-06	0.000129743	-0.000848129	0.000659804
Bin_1767	0	3.85621e-06	3.2636e-05	-3.72592e-05	0.000266861
Bin_2879	0	3.83529e-06	4.08809e-05	-0.000121083	0.00028291
Bin_1265	0	3.79985e-06	2.39404e-05	0	0.00017725
Bin_985	0	3.79964e-06	4.72349e-05	-0.000205522	0.000320246
Bin_688	0	3.79349e-06	4.64697e-05	-0.000168125	0.000321605
Bin_861	0	3.78889e-06	3.23275e-05	0	0.000294059
Bin_1777	0	3.78417e-06	3.16174e-05	0	0.000287272
Bin_1496	0	3.73715e-06	4.47985e-05	-0.000223545	0.000281321
Bin_2641	0	3.6997e-06	2.42313e-05	0	0.000200126
Bin_572	0	3.65109e-06	6.05107e-05	-0.00020405	0.000486088
Bin_174	0	3.6045e-06	8.4945e-05	-0.00035216	0.000585357
Bin_685	0	3.58841e-06	5.11382e-05	-0.000271365	0.000306988
Bin_681	0	3.58019e-06	0.000101395	-0.000241708	0.000857309
Bin_2259	0	3.56112e-06	3.26321e-05	-1.6945e-06	0.000297267
Bin_369	0	3.5602e-06	7.58186e-05	-0.000535183	0.000340343
Bin_2865	0	3.55104e-06	2.40539e-05	-7.99494e-05	0.000172792
Bin_652	0	3.51134e-06	4.53551e-05	-0.000117877	0.000394447
Bin_2695	0	3.50728e-06	0.000105295	-0.00064337	0.000388504
Bin_488	0	3.46152e-06	4.00849e-05	-0.000202157	0.00026099
Bin_770	0	3.45573e-06	3.57276e-05	-8.12485e-05	0.000309178
Bin_1052	0	3.43258e-06	6.45329e-05	-0.000384065	0.000397539
Bin_1520	0	3.40384e-06	6.85718e-05	-0.000251348	0.000489073
Bin_2482	0	3.39642e-06	2.56327e-05	0	0.000227842
Bin_2126	0	3.38101e-06	2.26885e-05	0	0.000183813
Bin_705	0	3.3362e-06	3.07994e-05	-0.000133706	0.000191453
Bin_114	0	3.32185e-06	3.02635e-05	0	0.000275713
Bin_1116	0	3.28775e-06	0.000123138	-0.000503883	0.00090513
Bin_2411	0	3.27446e-06	6.38957e-05	-0.000275009	0.000452103
Bin_2196	0	3.26225e-06	0.000112346	-0.00046433	0.000658478
Bin_1798	0	3.24986e-06	6.41269e-05	-0.000230721	0.000532735
Bin_419	0	3.23889e-06	2.94314e-05	0	0.00026814
Bin_2359	0	3.23734e-06	2.64812e-05	0	0.00023988
Bin_1917	0	3.23344e-06	6.17145e-05	-0.000300324	0.000459385
Bin_677	0	3.19995e-06	4.32456e-05	-0.00023078	0.000256836
Bin_1385	0	3.19106e-06	2.8397e-05	-3.24732e-05	0.000252857
Bin_1491	0	3.18057e-06	2.27296e-05	0	0.000197238
Bin_2654	0	3.16789e-06	7.55747e-05	-0.000426092	0.000336143
Bin_1992	0	3.15794e-06	4.22353e-05	-0.000148563	0.000344708
Bin_1500	0	3.08259e-06	3.27963e-05	-0.000142147	0.000132959
Bin_265	0	3.01078e-06	1.96943e-05	-3.03073e-06	0.000143231
Bin_216	0	3.00654e-06	2.24876e-05	0	0.000199207
Bin_2620	0	2.99837e-06	2.3451e-05	-3.20281e-05	0.000192243
Bin_804	0	2.98222e-06	3.69894e-05	-7.88364e-05	0.000314483
Bin_1118	0	2.93195e-06	5.96667e-05	-0.000246614	0.000436519
Bin_2589	0	2.92475e-06	2.66457e-05	0	0.000242754
Bin_2779	0	2.89872e-06	3.9739e-05	-0.000185972	0.000216288
Bin_1554	0	2.86739e-06	2.61232e-05	0	0.000237993
Bin_60	0	2.86715e-06	3.15539e-05	-4.53451e-05	0.000283318
Bin_757	0	2.84559e-06	8.33641e-05	-0.000197656	0.000714684
Bin_554	0	2.83749e-06	3.74653e-05	-0.000109687	0.000286515
Bin_1795	0	2.8333e-06	9.45404e-05	-0.000250515	0.000795615
Bin_1030	0	2.82459e-06	0.000189982	-0.000421661	0.00151721
Bin_1042	0	2.82196e-06	5.21062e-05	-0.000187143	0.000431815
Bin_1309	0	2.78797e-06	2.53996e-05	0	0.000231401
Bin_1622	0	2.78693e-06	5.76191e-05	-0.000346247	0.000324564
Bin_519	0	2.74615e-06	0.000123813	-0.000471948	0.000717777
Bin_2696	0	2.72778e-06	1.84933e-05	0	0.000152139
Bin_692	0	2.72026e-06	2.61086e-05	-7.51629e-05	0.000203277
Bin_2393	0	2.71564e-06	2.83144e-05	-3.03916e-05	0.00025579
Bin_1540	0	2.69665e-06	3.16164e-05	-9.89939e-05	0.000216563
Bin_354	0	2.68407e-06	0.000121841	-0.000614798	0.000913339
Bin_997	0	2.66056e-06	6.37752e-05	-0.000193507	0.000390516
Bin_1040	0	2.63696e-06	3.54498e-05	-0.000111813	0.000299155
Bin_1035	0	2.63255e-06	0.000104798	-0.000420125	0.000825745
Bin_1832	0	2.62915e-06	2.59325e-05	-1.23405e-05	0.000235669
Bin_2623	0	2.58818e-06	3.89082e-05	-0.000111772	0.000334858
Bin_2005	0	2.58073e-06	1.72486e-05	0	0.000139243
Bin_1669	0	2.55923e-06	2.77492e-05	-3.7188e-05	0.000249604
Bin_1941	0	2.55518e-06	0.000134379	-0.000298137	0.00113101
Bin_246	0	2.50332e-06	3.5057e-05	-0.000143252	0.000271351
Bin_1247	0	2.47461e-06	4.3371e-05	-0.000209145	0.000325778
Bin_2676	0	2.47341e-06	2.45864e-05	-3.44177e-05	0.000219978
Bin_384	0	2.43754e-06	3.69e-05	-7.30581e-05	0.000323284
Bin_454	0	2.42395e-06	4.00674e-05	-0.000135936	0.000337123
Bin_2341	0	2.35922e-06	5.38483e-05	-0.0002331	0.000428832
Bin_637	0	2.34787e-06	4.68258e-05	-0.000186524	0.000381398
Bin_2479	0	2.3474e-06	1.87746e-05	-3.30917e-05	0.00016141
Bin_118	0	2.30661e-06	1.47714e-05	0	9.76477e-05
Bin_582	0	2.29407e-06	5.72288e-05	-0.000297256	0.000312092
Bin_540	0	2.28709e-06	0.000164247	-0.00123233	0.000645542
Bin_330	0	2.25254e-06	3.25837e-05	-0.000106803	0.000275188
Bin_499	0	2.24871e-06	8.47129e-05	-0.00054452	0.000414893
Bin_2722	0	2.24062e-06	0.000119373	-0.000486125	0.000919313
Bin_262	0	2.23353e-06	1.79857e-05	-7.35222e-05	0.000105882
Bin_1271	0	2.22073e-06	2.08783e-05	-5.55309e-05	0.000166322
Bin_1626	0	2.21108e-06	1.751e-05	-3.62584e-05	0.000116258
Bin_1651	0	2.15163e-06	8.12153e-05	-0.000473663	0.000530997
Bin_2065	0	2.14621e-06	3.29598e-05	-0.000102761	0.000280897
Bin_544	0	2.13169e-06	2.32079e-05	-3.17236e-05	0.000208654
Bin_2439	0	2.10085e-06	1.8226e-05	-5.63829e-05	0.000140045
Bin_2394	0	2.08111e-06	8.30673e-05	-0.000535371	0.000442693
Bin_723	0	2.03318e-06	4.8505e-05	-0.000205205	0.000321124
Bin_2549	0	2.02915e-06	2.193e-05	-2.89165e-05	0.000197336
Bin_888	0	2.02868e-06	5.28487e-05	-0.000148461	0.000446357
Bin_2164	0	2.02577e-06	9.99466e-05	-0.000386394	0.000655057
Bin_2332	0	1.97372e-06	0.000130636	-0.000288573	0.000938087
Bin_2171	0	1.96897e-06	0.000118735	-0.00075471	0.000707218
Bin_971	0	1.96704e-06	3.13805e-05	-0.000151038	0.000223724
Bin_412	0	1.95931e-06	1.78501e-05	0	0.000162623
Bin_2424	0	1.92894e-06	1.75735e-05	0	0.000160102
Bin_2187	0	1.91102e-06	3.43574e-05	-0.000111419	0.000261149
Bin_2616	0	1.90537e-06	2.32357e-05	-6.88739e-05	0.000197356
Bin_2361	0	1.90176e-06	5.04496e-05	-0.00012376	0.000424609
Bin_2051	0	1.88334e-06	3.57877e-05	-0.000128653	0.000282406
Bin_1943	0	1.8118e-06	1.54354e-05	-3.80228e-05	0.000111744
Bin_18	0	1.79622e-06	0.000118059	-0.000849638	0.000423774
Bin_2655	0	1.7856e-06	2.05537e-05	-8.59256e-05	0.000124617
Bin_1390	0	1.72702e-06	1.10993e-05	-5.35028e-06	8.95037e-05
Bin_1993	0	1.71354e-06	1.56111e-05	0	0.000142224
Bin_2401	0	1.69799e-06	4.41907e-05	-0.00025972	0.000196832
Bin_1450	0	1.69037e-06	0.000196666	-0.000544843	0.00112521
Bin_473	0	1.68012e-06	3.98065e-05	-0.000226908	0.000236195
Bin_366	0	1.67828e-06	2.55291e-05	-8.36564e-05	0.00016983
Bin_2684	0	1.65971e-06	5.82841e-05	-0.000359172	0.000264316
Bin_474	0	1.6297e-06	0.000151298	-0.00114086	0.0006476
Bin_1871	0	1.60628e-06	9.59048e-05	-0.000297512	0.00044339
Bin_502	0	1.59918e-06	1.45692e-05	0	0.000132732
Bin_1857	0	1.5845e-06	0.000126436	-0.000281792	0.00101003
Bin_2392	0	1.57166e-06	1.43186e-05	0	0.000130448
Bin_1060	0	1.55521e-06	1.10496e-05	-3.08078e-05	7.34584e-05
Bin_759	0	1.52726e-06	7.41095e-05	-0.000435239	0.000507896
Bin_2237	0	1.52517e-06	3.21316e-05	-0.000103583	0.000269414
Bin_605	0	1.51061e-06	1.37623e-05	0	0.000125381
Bin_1458	0	1.48934e-06	0.000194692	-0.001132	0.00132995
Bin_1833	0	1.47977e-06	9.45761e-06	-1.02493e-05	7.52953e-05
Bin_1860	0	1.46426e-06	5.57385e-05	-0.00024131	0.000419578
Bin_2781	0	1.44134e-06	1.64301e-05	-6.43706e-05	0.000116863
Bin_212	0	1.42918e-06	4.33486e-05	-0.00020841	0.000228689
Bin_489	0	1.41422e-06	1.03887e-05	-1.92726e-05	7.99692e-05
Bin_1063	0	1.40004e-06	2.33132e-05	-0.000104994	0.000178577
Bin_1007	0	1.39878e-06	1.27435e-05	0	0.000116098
Bin_810	0	1.39297e-06	6.72666e-05	-0.000263699	0.000536249
Bin_1831	0	1.38636e-06	3.51563e-05	-0.000102924	0.000217825
Bin_1753	0	1.3367e-06	1.24648e-05	-2.62428e-05	0.000105942
Bin_184	0	1.29787e-06	1.66099e-05	-3.82274e-05	0.00014595
Bin_537	0	1.27726e-06	3.74875e-05	-0.000162696	0.000220194
Bin_1925	0	1.25889e-06	6.32778e-05	-0.000212003	0.000494729
Bin_944	0	1.2191e-06	2.05946e-05	-7.01296e-05	0.0001726
Bin_2874	0	1.17583e-06	1.57184e-05	-8.94045e-05	9.28969e-05
Bin_244	0	1.16649e-06	1.01922e-05	-2.09178e-06	9.26706e-05
Bin_1444	0	1.14546e-06	0.00010398	-0.000475761	0.000791818
Bin_2547	0	1.13858e-06	8.80619e-05	-0.000451188	0.00035127
Bin_1965	0	1.1086e-06	1.32614e-05	-4.79302e-05	0.000104854
Bin_2565	0	1.09133e-06	2.93632e-05	-0.000146092	0.000221895
Bin_1617	0	1.07833e-06	9.37727e-05	-0.000664143	0.000455217
Bin_1787	0	1.0732e-06	6.1035e-05	-0.000229749	0.000348993
Bin_164	0	1.06041e-06	2.84891e-05	-0.000121154	0.000184634
Bin_2495	0	1.03968e-06	1.68906e-05	-9.99619e-05	8.04565e-05
Bin_2855	0	1.03018e-06	4.09064e-05	-0.000215749	0.000301254
Bin_892	0	1.02035e-06	9.26279e-05	-0.000336191	0.000542183
Bin_2631	0	1.01299e-06	2.33107e-05	-7.44988e-05	0.000195149
Bin_1892	0	9.74507e-07	5.92202e-05	-0.000189725	0.000463482
Bin_2878	0	9.54896e-07	1.8774e-05	-7.40312e-05	0.000153288
Bin_915	0	9.42746e-07	4.61752e-05	-0.000192545	0.000318988
Bin_2188	0	9.41837e-07	3.21375e-05	-0.000198991	0.000169902
Bin_963	0	9.36093e-07	8.16013e-06	-5.80805e-06	7.34753e-05
Bin_2151	0	9.34598e-07	6.15018e-05	-0.0002752	0.000338479
Bin_1802	0	9.29028e-07	5.28859e-06	0	3.89267e-05
Bin_339	0	9.18743e-07	2.99775e-05	-0.00015009	0.000226346
Bin_1206	0	9.18406e-07	4.82815e-05	-0.000311724	0.000298987
Bin_2680	0	9.12624e-07	8.31439e-06	0	7.57478e-05
Bin_2129	0	9.05568e-07	0.000103362	-0.000689109	0.000623802
Bin_1899	0	9.01441e-07	8.21252e-06	0	7.48196e-05
Bin_224	0	8.86479e-07	9.02964e-06	-8.1788e-06	8.17566e-05
Bin_2226	0	8.81942e-07	6.83436e-05	-0.000274282	0.000424922
Bin_52	0	8.4143e-07	3.98665e-05	-0.000169519	0.000310731
Bin_2802	0	8.17479e-07	4.05695e-05	-0.000189704	0.000204768
Bin_671	0	8.06819e-07	3.62564e-05	-0.000235347	0.000209296
Bin_1145	0	7.91804e-07	0.000271549	-0.00115279	0.00192473
Bin_1991	0	7.54814e-07	6.87668e-06	0	6.26496e-05
Bin_433	0	7.26551e-07	3.67444e-05	-0.000210113	0.000186168
Bin_1889	0	7.2474e-07	4.06561e-05	-0.00025944	0.000204498
Bin_998	0	7.22801e-07	7.66751e-05	-0.000364669	0.000576837
Bin_1938	0	6.78224e-07	0.000111282	-0.000451707	0.000752225
Bin_918	0	6.76126e-07	0.000112763	-0.000437831	0.000837057
Bin_2432	0	6.62772e-07	1.96499e-05	-9.53466e-05	0.000150357
Bin_75	0	6.45674e-07	4.18555e-05	-0.00020924	0.000261889
Bin_186	0	6.41645e-07	0.000141967	-0.00102426	0.000711241
Bin_2106	0	6.3889e-07	4.57157e-05	-0.000182829	0.000352627
Bin_2498	0	6.08087e-07	5.35689e-06	-4.45137e-07	4.8775e-05
Bin_423	0	5.96229e-07	5.55539e-05	-0.000262546	0.000372659
Bin_148	0	5.80391e-07	5.28761e-06	0	4.81725e-05
Bin_1677	0	5.62462e-07	2.77233e-05	-0.000155012	0.000194528
Bin_1137	0	5.61216e-07	8.87132e-05	-0.000638306	0.000334162
Bin_2853	0	5.56665e-07	4.92478e-05	-0.000331819	0.00028215
Bin_2732	0	5.46421e-07	1.82527e-05	-9.63311e-05	0.000113921
Bin_787	0	5.3289e-07	6.19642e-06	-1.1005e-05	5.52349e-05
Bin_1774	0	5.23541e-07	1.80094e-05	-0.000103863	0.000123557
Bin_341	0	5.14239e-07	4.68494e-06	0	4.26818e-05
Bin_1074	0	5.09153e-07	4.63861e-06	0	4.22597e-05
Bin_621	0	4.4194e-07	7.16512e-05	-0.000316135	0.0003591
Bin_2864	0	4.38261e-07	3.99275e-06	0	3.63757e-05
Bin_2558	0	4.04041e-07	3.68099e-06	0	3.35354e-05
Bin_2622	0	3.84105e-07	0.000106308	-0.000415438	0.000823213
Bin_1441	0	3.74074e-07	9.16415e-05	-0.000288259	0.000558703
Bin_232	0	3.67488e-07	1.56523e-05	-0.000106051	8.70426e-05
Bin_1803	0	3.61782e-07	0.000124992	-0.000761925	0.000835842
Bin_1502	0	3.37456e-07	8.99167e-05	-0.000375495	0.000489263
Bin_1057	0	3.19565e-07	1.54873e-05	-9.51484e-05	0.00010097
Bin_2629	0	2.71971e-07	2.02014e-06	-8.89067e-07	1.74207e-05
Bin_1711	0	2.56609e-07	9.41657e-05	-0.00056428	0.000555709
Bin_467	0	2.51586e-07	2.29206e-06	0	2.08817e-05
Bin_287	0	2.27995e-07	2.07713e-06	0	1.89236e-05
Bin_1335	0	1.43778e-07	4.84111e-05	-0.000244005	0.000246719
Bin_1279	0	1.35175e-07	5.18464e-05	-0.000370354	0.000225182
Bin_1578	0	1.23656e-07	0.000165817	-0.000919711	0.000891822
Bin_1526	0	8.62392e-08	0.000163659	-0.000684512	0.000693241
Bin_774	0	7.63372e-08	6.24976e-06	-3.63964e-05	4.33392e-05
Bin_2052	0	6.92904e-08	1.29616e-05	-8.00706e-05	8.58217e-05
Bin_259	0	2.32465e-08	8.88615e-06	-6.04147e-05	5.2169e-05
Bin_1061	0	2.2271e-08	8.55855e-06	-5.41784e-05	5.15083e-05
Bin_2738	0	2.15234e-08	1.84321e-06	-1.0876e-05	1.26625e-05
Bin_508	0	6.65645e-09	3.62734e-05	-0.000210447	0.000128369
Bin_14	0	0	0	0	0
Bin_123	0	0	0	0	0
Bin_124	0	0	0	0	0
Bin_125	0	0	0	0	0
Bin_126	0	0	0	0	0
Bin_127	0	0	0	0	0
Bin_128	0	0	0	0	0
Bin_129	0	0	0	0	0
Bin_130	0	0	0	0	0
Bin_131	0	0	0	0	0
Bin_132	0	0	0	0	0
Bin_133	0	0	0	0	0
Bin_134	0	0	0	0	0
Bin_135	0	0	0	0	0
Bin_136	0	0	0	0	0
Bin_137	0	0	0	0	0
Bin_138	0	0	0	0	0
Bin_139	0	0	0	0	0
Bin_140	0	0	0	0	0
Bin_141	0	0	0	0	0
Bin_142	0	0	0	0	0
Bin_233	0	0	0	0	0
Bin_315	0	0	0	0	0
Bin_337	0	0	0	0	0
Bin_343	0	0	0	0	0
Bin_344	0	0	0	0	0
Bin_381	0	0	0	0	0
Bin_402	0	0	0	0	0
Bin_584	0	0	0	0	0
Bin_585	0	0	0	0	0
Bin_607	0	0	0	0	0
Bin_616	0	0	0	0	0
Bin_698	0	0	0	0	0
Bin_707	0	0	0	0	0
Bin_742	0	0	0	0	0
Bin_743	0	0	0	0	0
Bin_930	0	0	0	0	0
Bin_931	0	0	0	0	0
Bin_951	0	0	0	0	0
Bin_952	0	0	0	0	0
Bin_958	0	0	0	0	0
Bin_1123	0	0	0	0	0
Bin_1124	0	0	0	0	0
Bin_1293	0	0	0	0	0
Bin_1294	0	0	0	0	0
Bin_1295	0	0	0	0	0
Bin_1438	0	0	0	0	0
Bin_1439	0	0	0	0	0
Bin_1580	0	0	0	0	0
Bin_1581	0	0	0	0	0
Bin_1582	0	0	0	0	0
Bin_1586	0	0	0	0	0
Bin_1587	0	0	0	0	0
Bin_1588	0	0	0	0	0
Bin_1589	0	0	0	0	0
Bin_1590	0	0	0	0	0
Bin_1591	0	0	0	0	0
Bin_1592	0	0	0	0	0
Bin_1593	0	0	0	0	0
Bin_1594	0	0	0	0	0
Bin_1595	0	0	0	0	0
Bin_1596	0	0	0	0	0
Bin_1597	0	0	0	0	0
Bin_1598	0	0	0	0	0
Bin_1599	0	0	0	0	0
Bin_1600	0	0	0	0	0
Bin_1601	0	0	0	0	0
Bin_1602	0	0	0	0	0
Bin_1603	0	0	0	0	0
Bin_1604	0	0	0	0	0
Bin_1605	0	0	0	0	0
Bin_1607	0	0	0	0	0
Bin_1609	0	0	0	0	0
Bin_1612	0	0	0	0	0
Bin_1648	0	0	0	0	0
Bin_1706	0	0	0	0	0
Bin_1721	0	0	0	0	0
Bin_1722	0	0	0	0	0
Bin_1761	0	0	0	0	0
Bin_1869	0	0	0	0	0
Bin_1870	0	0	0	0	0
Bin_1906	0	0	0	0	0
Bin_1964	0	0	0	0	0
Bin_1987	0	0	0	0	0
Bin_1988	0	0	0	0	0
Bin_2074	0	0	0	0	0
Bin_2086	0	0	0	0	0
Bin_2087	0	0	0	0	0
Bin_2088	0	0	0	0	0
Bin_2089	0	0	0	0	0
Bin_2090	0	0	0	0	0
Bin_2091	0	0	0	0	0
Bin_2092	0	0	0	0	0
Bin_2093	0	0	0	0	0
Bin_2094	0	0	0	0	0
Bin_2095	0	0	0	0	0
Bin_2096	0	0	0	0	0
Bin_2097	0	0	0	0	0
Bin_2098	0	0	0	0	0
Bin_2099	0	0	0	0	0
Bin_2100	0	0	0	0	0
Bin_2101	0	0	0	0	0
Bin_2102	0	0	0	0	0
Bin_2103	0	0	0	0	0
Bin_2104	0	0	0	0	0
Bin_2201	0	0	0	0	0
Bin_2202	0	0	0	0	0
Bin_2203	0	0	0	0	0
Bin_2204	0	0	0	0	0
Bin_2205	0	0	0	0	0
Bin_2206	0	0	0	0	0
Bin_2207	0	0	0	0	0
Bin_2208	0	0	0	0	0
Bin_2209	0	0	0	0	0
Bin_2210	0	0	0	0	0
Bin_2211	0	0	0	0	0
Bin_2212	0	0	0	0	0
Bin_2213	0	0	0	0	0
Bin_2214	0	0	0	0	0
Bin_2215	0	0	0	0	0
Bin_2216	0	0	0	0	0
Bin_2217	0	0	0	0	0
Bin_2218	0	0	0	0	0
Bin_2309	0	0	0	0	0
Bin_2310	0	0	0	0	0
Bin_2311	0	0	0	0	0
Bin_2312	0	0	0	0	0
Bin_2313	0	0	0	0	0
Bin_2314	0	0	0	0	0
Bin_2315	0	0	0	0	0
Bin_2316	0	0	0	0	0
Bin_2317	0	0	0	0	0
Bin_2318	0	0	0	0	0
Bin_2319	0	0	0	0	0
Bin_2320	0	0	0	0	0
Bin_2321	0	0	0	0	0
Bin_2322	0	0	0	0	0
Bin_2323	0	0	0	0	0
Bin_2324	0	0	0	0	0
Bin_2325	0	0	0	0	0
Bin_2326	0	0	0	0	0
Bin_2327	0	0	0	0	0
Bin_2388	0	0	0	0	0
Bin_2447	0	0	0	0	0
Bin_2448	0	0	0	0	0
Bin_2449	0	0	0	0	0
Bin_2450	0	0	0	0	0
Bin_2451	0	0	0	0	0
Bin_2452	0	0	0	0	0
Bin_2453	0	0	0	0	0
Bin_2454	0	0	0	0	0
Bin_2455	0	0	0	0	0
Bin_2456	0	0	0	0	0
Bin_2490	0	0	0	0	0
Bin_2509	0	0	0	0	0
Bin_2524	0	0	0	0	0
Bin_2525	0	0	0	0	0
Bin_2598	0	0	0	0	0
Bin_2599	0	0	0	0	0
Bin_2686	0	0	0	0	0
Bin_2687	0	0	0	0	0
Bin_2706	0	0	0	0	0
Bin_2746	0	0	0	0	0
Bin_2747	0	0	0	0	0
Bin_2748	0	0	0	0	0
Bin_2783	0	0	0	0	0
Bin_2784	0	0	0	0	0
Bin_2785	0	0	0	0	0
Bin_2786	0	0	0	0	0
Bin_2787	0	0	0	0	0
Bin_2788	0	0	0	0	0
Bin_2789	0	0	0	0	0
Bin_2790	0	0	0	0	0
Bin_2791	0	0	0	0	0
Bin_2794	0	0	0	0	0
Bin_2795	0	0	0	0	0
Bin_2796	0	0	0	0	0
Bin_2831	0	0	0	0	0
Bin_2832	0	0	0	0	0
Bin_2833	0	0	0	0	0
Bin_2834	0	0	0	0	0
Bin_2835	0	0	0	0	0
Bin_2836	0	0	0	0	0
Bin_2837	0	0	0	0	0
Bin_2838	0	0	0	0	0
Bin_2839	0	0	0	0	0
Bin_2840	0	0	0	0	0
Bin_2841	0	0	0	0	0
Bin_2842	0	0	0	0	0
Bin_2843	0	0	0	0	0
Bin_2844	0	0	0	0	0
Bin_2845	0	0	0	0	0
Bin_2857	0	0	0	0	0
Bin_2882	0	0	0	0	0
Bin_2883	0	0	0	0	0
Bin_2884	0	0	0	0	0
Bin_2885	0	0	0	0	0
Bin_2886	0	0	0	0	0
Bin_2887	0	0	0	0	0
Bin_2888	0	0	0	0	0
Bin_2889	0	0	0	0	0
Bin_2890	0	0	0	0	0
Bin_2891	0	0	0	0	0
Bin_2892	0	0	0	0	0
Bin_2893	0	0	0	0	0
Bin_2894	0	0	0	0	0
Bin_2895	0	0	0	0	0
Bin_2896	0	0	0	0	0
Bin_2418	0	-4.1028e-08	0.000168718	-0.000685034	0.00078828
Bin_2272	0	-4.52344e-08	4.00719e-05	-0.000190424	0.000286945
Bin_1102	0	-5.00579e-08	7.48746e-05	-0.000367612	0.000292196
Bin_1583	0	-6.5206e-08	5.94055e-07	-5.4121e-06	0
Bin_2668	0	-7.55686e-08	1.95841e-05	-0.000128497	0.000122225
Bin_1287	0	-8.054e-08	7.28424e-05	-0.000397716	0.000292132
Bin_2765	0	-1.05176e-07	3.08891e-05	-0.000218479	0.000170102
Bin_1897	0	-1.09097e-07	6.73828e-05	-0.000336743	0.000277156
Bin_397	0	-1.13592e-07	1.81573e-05	-0.000110226	0.000112353
Bin_292	0	-1.20517e-07	3.62416e-05	-0.000166225	0.000252066
Bin_1022	0	-1.43395e-07	1.30639e-06	-1.19017e-05	0
Bin_2380	0	-1.88337e-07	6.58735e-05	-0.000374303	0.000332726
Bin_1261	0	-2.07392e-07	2.12627e-05	-0.000143755	0.000126459
Bin_2567	0	-2.14179e-07	2.52881e-05	-0.000150435	0.000170026
Bin_197	0	-2.19793e-07	5.61139e-05	-0.000351819	0.000309515
Bin_1820	0	-2.20961e-07	2.97589e-05	-0.000168224	0.000206009
Bin_2079	0	-2.24751e-07	3.64552e-05	-0.000105483	0.00028742
Bin_1077	0	-2.36737e-07	2.26308e-05	-0.000174135	8.6857e-05
Bin_929	0	-2.69033e-07	2.45101e-06	-2.23298e-05	0
Bin_2442	0	-2.75192e-07	8.53235e-06	-6.48765e-05	4.20356e-05
Bin_2228	0	-2.84256e-07	2.58147e-05	-0.000191149	0.00012892
Bin_1364	0	-2.87104e-07	5.59015e-05	-0.000388747	0.000300052
Bin_1543	0	-2.92681e-07	1.0119e-05	-7.15832e-05	5.65172e-05
Bin_1386	0	-2.97946e-07	1.49263e-05	-0.000107156	8.24266e-05
Bin_635	0	-3.50936e-07	1.88137e-05	-5.63654e-05	0.0001451
Bin_2130	0	-3.61616e-07	5.10621e-05	-0.000360039	0.000228038
Bin_1836	0	-3.86563e-07	0.000103941	-0.000643676	0.0005851
Bin_2846	0	-4.33731e-07	3.95148e-06	-3.59997e-05	0
Bin_94	0	-4.35714e-07	3.96954e-06	-3.61642e-05	0
Bin_2397	0	-4.39998e-07	4.00858e-06	-3.65199e-05	0
Bin_1996	0	-5.07842e-07	4.62666e-06	-4.21509e-05	0
Bin_2429	0	-5.13287e-07	3.50593e-06	-2.91203e-05	0
Bin_257	0	-5.59682e-07	1.09779e-05	-8.96694e-05	4.32158e-05
Bin_386	0	-5.64074e-07	2.03576e-05	-0.000151693	0.000104875
Bin_1435	0	-5.67202e-07	7.52528e-05	-0.000620219	0.000181808
Bin_843	0	-6.18707e-07	5.63669e-06	-5.13527e-05	0
Bin_1290	0	-6.51501e-07	6.97185e-05	-0.000286454	0.000431219
Bin_627	0	-6.82013e-07	5.29859e-05	-0.000415611	0.000216034
Bin_2758	0	-7.00453e-07	3.45525e-05	-0.00022294	0.00014835
Bin_1368	0	-7.03262e-07	3.2872e-05	-0.000178687	0.000175656
Bin_2492	0	-7.2817e-07	0.000167549	-0.00105473	0.00106654
Bin_552	0	-7.29285e-07	6.6441e-06	-6.05307e-05	0
Bin_1950	0	-7.51873e-07	1.1099e-05	-9.22763e-05	3.93011e-05
Bin_2350	0	-7.54049e-07	1.34314e-05	-9.9766e-05	6.43931e-05
Bin_2727	0	-7.61148e-07	9.52915e-06	-8.40209e-05	2.08457e-05
Bin_28	0	-7.95475e-07	3.13794e-05	-0.000231274	0.00016525
Bin_205	0	-7.99273e-07	6.5633e-05	-0.000520856	0.000192689
Bin_2134	0	-8.24128e-07	3.57025e-05	-0.000265462	0.000147379
Bin_2535	0	-8.24536e-07	1.22244e-05	-0.000104817	3.63807e-05
Bin_380	0	-8.40713e-07	0.000180258	-0.00123511	0.00092594
Bin_1931	0	-8.46907e-07	1.56849e-05	-9.30191e-05	8.78758e-05
Bin_1911	0	-8.54935e-07	5.54353e-06	-4.109e-05	0
Bin_276	0	-8.70278e-07	7.9286e-06	-7.22331e-05	0
Bin_702	0	-8.77853e-07	8.41823e-05	-0.000302072	0.000648326
Bin_617	0	-9.0077e-07	8.37687e-05	-0.000435261	0.000600835
Bin_113	0	-9.05933e-07	4.34096e-05	-0.000200541	0.000295652
Bin_2694	0	-9.23572e-07	3.2561e-05	-0.000252025	0.000151383
Bin_1825	0	-9.33659e-07	0.000118033	-0.000844296	0.000646053
Bin_2221	0	-9.47138e-07	8.34309e-05	-0.000528654	0.000483068
Bin_1966	0	-9.74274e-07	1.50722e-05	-0.000106131	3.91075e-05
Bin_1488	0	-1.00232e-06	3.13318e-05	-0.000178595	0.000182823
Bin_1031	0	-1.01178e-06	4.71295e-05	-0.000278679	0.000241706
Bin_2422	0	-1.04298e-06	4.18687e-05	-0.000314423	0.000188585
Bin_1489	0	-1.04626e-06	3.82985e-05	-0.000303498	0.000157244
Bin_2231	0	-1.08131e-06	3.14127e-05	-0.000243839	0.000110226
Bin_2075	0	-1.09578e-06	5.08575e-05	-0.000254484	0.000333614
Bin_2730	0	-1.13411e-06	1.03322e-05	-9.41309e-05	0
Bin_231	0	-1.14393e-06	5.07267e-05	-0.000204676	0.000268226
Bin_2486	0	-1.14679e-06	4.81112e-05	-0.000300091	0.00030103
Bin_1104	0	-1.14688e-06	7.00225e-05	-0.00053473	0.00031128
Bin_1464	0	-1.16497e-06	3.72595e-05	-0.000204144	0.000206208
Bin_1627	0	-1.16863e-06	2.82177e-05	-0.000222712	0.000125716
Bin_1623	0	-1.17732e-06	3.76282e-05	-0.000271433	0.000204114
Bin_1890	0	-1.17775e-06	3.17537e-05	-0.000246383	0.00014863
Bin_1486	0	-1.20288e-06	0.000234689	-0.0013251	0.00122637
Bin_2021	0	-1.22164e-06	1.11296e-05	-0.000101396	0
Bin_661	0	-1.22971e-06	1.34514e-05	-0.000105534	2.81413e-05
Bin_1826	0	-1.25428e-06	1.1427e-05	-0.000104105	0
Bin_1919	0	-1.25777e-06	1.23809e-05	-0.000112412	8.01699e-06
Bin_1654	0	-1.276e-06	1.1145e-05	-0.000101493	0
Bin_1553	0	-1.33343e-06	3.78159e-05	-0.000213498	0.000193417
Bin_2698	0	-1.33718e-06	1.21823e-05	-0.000110986	0
Bin_741	0	-1.34926e-06	1.22924e-05	-0.000111989	0
Bin_382	0	-1.35292e-06	3.14819e-05	-0.000249947	0.000137655
Bin_2812	0	-1.38635e-06	1.26303e-05	-0.000115067	0
Bin_270	0	-1.38649e-06	3.86672e-05	-0.000199604	0.000190505
Bin_2398	0	-1.39163e-06	7.85358e-05	-0.000528635	0.000469604
Bin_79	0	-1.39861e-06	5.61198e-05	-0.000327937	0.000215067
Bin_2689	0	-1.40026e-06	0.000294563	-0.00209612	0.001039
Bin_518	0	-1.40646e-06	1.28135e-05	-0.000116736	0
Bin_1173	0	-1.40716e-06	1.28198e-05	-0.000116794	0
Bin_2245	0	-1.42367e-06	3.01881e-05	-0.000152248	0.000155978
Bin_1656	0	-1.43644e-06	2.88638e-05	-0.000244868	7.87116e-05
Bin_1982	0	-1.46488e-06	2.91855e-05	-0.000220035	9.67818e-05
Bin_1780	0	-1.49899e-06	7.69723e-05	-0.000379646	0.000477812
Bin_399	0	-1.4992e-06	1.36583e-05	-0.000124433	0
Bin_2475	0	-1.5139e-06	1.41918e-05	-0.000129202	3.54816e-06
Bin_1756	0	-1.52188e-06	1.77103e-05	-0.000157853	3.15363e-05
Bin_505	0	-1.52262e-06	1.88655e-05	-0.000158905	5.86731e-05
Bin_2235	0	-1.52708e-06	1.39124e-05	-0.000126748	0
Bin_267	0	-1.5282e-06	1.57671e-05	-0.000142587	1.57463e-05
Bin_2268	0	-1.52932e-06	8.59856e-05	-0.000673004	0.000320114
Bin_1339	0	-1.55219e-06	1.41411e-05	-0.000128832	0
Bin_408	0	-1.59059e-06	7.28349e-05	-0.000307778	0.000338322
Bin_335	0	-1.59595e-06	1.34564e-05	-0.000122295	0
Bin_2541	0	-1.61328e-06	1.63449e-05	-0.000143741	3.14993e-05
Bin_830	0	-1.61742e-06	4.35882e-05	-0.000274409	0.000175852
Bin_485	0	-1.63104e-06	1.6809e-05	-0.000152027	1.66504e-05
Bin_1880	0	-1.65988e-06	5.49968e-05	-0.000461307	0.000137119
Bin_883	0	-1.6623e-06	0.000141442	-0.00118374	0.000293765
Bin_1620	0	-1.6723e-06	1.52354e-05	-0.000138801	0
Bin_1075	0	-1.71774e-06	3.70222e-05	-0.000158555	0.000258698
Bin_2768	0	-1.7834e-06	6.87768e-05	-0.000564395	0.000223372
Bin_745	0	-1.80246e-06	4.28857e-05	-0.000226764	0.000222859
Bin_1165	0	-1.84602e-06	3.85823e-05	-0.000175034	0.0002436
Bin_1457	0	-1.86254e-06	1.69685e-05	-0.000154591	0
Bin_38	0	-1.86548e-06	0.00010629	-0.000538807	0.000721841
Bin_1019	0	-1.86701e-06	1.32996e-05	-0.000114809	0
Bin_1351	0	-1.8677e-06	4.02841e-05	-0.000323827	0.000168808
Bin_1642	0	-1.88089e-06	2.76966e-05	-0.000219261	0.000112588
Bin_1250	0	-1.91482e-06	4.05014e-05	-0.000255833	0.000216001
Bin_1006	0	-1.91523e-06	1.74486e-05	-0.000158964	0
Bin_2330	0	-1.91538e-06	6.25311e-05	-0.00042004	0.000290817
Bin_2044	0	-1.94158e-06	6.60496e-05	-0.000224272	0.000472961
Bin_1643	0	-1.95481e-06	2.18031e-05	-0.000195439	3.31899e-05
Bin_2360	0	-1.95517e-06	7.97968e-05	-0.00067432	0.000168126
Bin_2145	0	-1.96589e-06	1.66256e-05	-0.000151135	0
Bin_359	0	-1.9937e-06	0.0001196	-0.000942387	0.000512429
Bin_162	0	-1.99713e-06	5.47565e-05	-0.000335952	0.000344634
Bin_1729	0	-2.00206e-06	1.82397e-05	-0.000166171	0
Bin_227	0	-2.00925e-06	1.28942e-05	-8.89792e-05	0
Bin_446	0	-2.02745e-06	5.58483e-05	-0.000456621	0.000208198
Bin_352	0	-2.0477e-06	5.02688e-05	-0.000400778	0.000216147
Bin_960	0	-2.06169e-06	1.87829e-05	-0.00017112	0
Bin_2753	0	-2.12433e-06	1.49928e-05	-0.000131248	0
Bin_9	0	-2.12711e-06	2.29354e-05	-0.000189063	6.82516e-05
Bin_1151	0	-2.13875e-06	4.83338e-05	-0.000324525	0.000203316
Bin_110	0	-2.15363e-06	5.0827e-05	-0.000363261	0.0001942
Bin_690	0	-2.15539e-06	1.96365e-05	-0.000178897	0
Bin_2282	0	-2.16041e-06	1.96823e-05	-0.000179314	0
Bin_2374	0	-2.18257e-06	3.30447e-05	-0.000285557	9.05609e-05
Bin_1191	0	-2.19386e-06	4.98034e-05	-0.000333399	0.000196772
Bin_1153	0	-2.19747e-06	2.00199e-05	-0.00018239	0
Bin_1632	0	-2.24183e-06	6.9037e-05	-0.00045566	0.00041112
Bin_498	0	-2.3508e-06	2.40175e-05	-0.000196655	6.81676e-05
Bin_533	0	-2.36213e-06	3.36263e-05	-0.000228416	0.000158457
Bin_98	0	-2.3808e-06	6.18225e-05	-0.000293777	0.000381962
Bin_2672	0	-2.38194e-06	2.29538e-05	-0.000208747	9.92867e-06
Bin_1584	0	-2.39255e-06	2.17972e-05	-0.000198582	0
Bin_230	0	-2.39595e-06	4.87733e-05	-0.000301114	0.000200932
Bin_2396	0	-2.40732e-06	4.86333e-05	-0.000204356	0.00031945
Bin_1014	0	-2.42719e-06	2.98044e-05	-0.000263574	6.21171e-05
Bin_1545	0	-2.43462e-06	2.31953e-05	-0.000133409	9.23678e-05
Bin_1134	0	-2.45127e-06	1.84423e-05	-0.000163742	0
Bin_2483	0	-2.45322e-06	5.58099e-05	-0.000384528	0.000253422
Bin_2277	0	-2.46189e-06	2.24289e-05	-0.000204337	0
Bin_53	0	-2.46415e-06	1.80234e-05	-0.000158057	0
Bin_1793	0	-2.49657e-06	2.21513e-05	-0.000201802	0
Bin_1194	0	-2.49764e-06	3.12582e-05	-0.000201592	7.41501e-05
Bin_680	0	-2.49954e-06	2.27719e-05	-0.000207462	0
Bin_1452	0	-2.5368e-06	5.98803e-05	-0.000341243	0.000349947
Bin_2593	0	-2.54526e-06	1.66151e-05	-0.000144463	0
Bin_2682	0	-2.55269e-06	7.95105e-05	-0.000386441	0.000477394
Bin_1932	0	-2.56067e-06	4.17195e-05	-0.000244408	0.000236212
Bin_2858	0	-2.56577e-06	3.42955e-05	-0.000277788	7.8405e-05
Bin_1252	0	-2.58201e-06	0.000180612	-0.0011437	0.00109307
Bin_2304	0	-2.60286e-06	2.37132e-05	-0.000216037	0
Bin_65	0	-2.61756e-06	3.72385e-05	-0.000213545	0.000191128
Bin_215	0	-2.64315e-06	4.88874e-05	-0.000410788	0.000164598
Bin_2548	0	-2.64739e-06	3.17037e-05	-0.000250891	9.89469e-05
Bin_2750	0	-2.65948e-06	2.4229e-05	-0.000220737	0
Bin_1360	0	-2.68148e-06	6.19527e-05	-0.000325362	0.00039896
Bin_1577	0	-2.69837e-06	5.22326e-05	-0.000313924	0.000272257
Bin_121	0	-2.72955e-06	5.42435e-05	-0.000389868	0.000268643
Bin_2254	0	-2.73084e-06	3.12651e-05	-0.000195775	0.000109301
Bin_2568	0	-2.73286e-06	1.72378e-05	-0.000127803	1.17479e-05
Bin_1168	0	-2.76834e-06	8.67668e-05	-0.000412459	0.000543642
Bin_2513	0	-2.77478e-06	3.77029e-05	-0.000133646	0.000261451
Bin_300	0	-2.78202e-06	4.12658e-05	-0.000258275	0.000136348
Bin_1148	0	-2.80369e-06	2.29654e-05	-0.000206518	7.33267e-06
Bin_2728	0	-2.82483e-06	1.82069e-05	-0.000130625	0
Bin_1455	0	-2.82617e-06	1.833e-05	-0.000136021	0
Bin_2517	0	-2.84649e-06	5.88678e-05	-0.00049065	0.000188225
Bin_2066	0	-2.85071e-06	1.89516e-05	-0.000150971	0
Bin_2373	0	-2.88361e-06	2.6271e-05	-0.00023934	0
Bin_619	0	-2.88693e-06	2.63012e-05	-0.000239615	0
Bin_242	0	-2.89939e-06	6.34737e-05	-0.000493499	0.000293099
Bin_1952	0	-2.9037e-06	4.69818e-05	-0.000356564	0.000176775
Bin_2531	0	-2.92186e-06	3.75739e-05	-0.00024069	0.000128856
Bin_768	0	-2.92926e-06	6.48404e-05	-0.000541312	0.000212289
Bin_1034	0	-2.93583e-06	0.000132566	-0.001051	0.000408807
Bin_1936	0	-2.9736e-06	3.4937e-05	-0.000254662	0.000137978
Bin_2542	0	-2.98639e-06	0.000118596	-0.000936373	0.000486147
Bin_1093	0	-3.01596e-06	4.2471e-05	-0.000367376	0.000117051
Bin_678	0	-3.01921e-06	2.42739e-05	-0.000202947	3.42728e-05
Bin_1762	0	-3.02157e-06	2.68414e-05	-0.000178269	7.64906e-05
Bin_198	0	-3.03122e-06	2.76158e-05	-0.000251592	0
Bin_973	0	-3.04273e-06	6.8903e-05	-0.000386417	0.000423547
Bin_1376	0	-3.04509e-06	5.74896e-05	-0.000359187	0.000244088
Bin_961	0	-3.05326e-06	2.78165e-05	-0.00025342	0
Bin_1737	0	-3.06669e-06	3.62438e-05	-0.000239943	0.000152105
Bin_624	0	-3.07463e-06	5.25627e-05	-0.000238908	0.000307029
Bin_667	0	-3.07857e-06	5.6844e-05	-0.000350292	0.000330751
Bin_279	0	-3.08389e-06	5.28642e-05	-0.00044198	0.000186017
Bin_2136	0	-3.11486e-06	3.12707e-05	-0.000214136	0.0001368
Bin_2810	0	-3.11888e-06	2.77535e-05	-0.000241554	4.36412e-05
Bin_1709	0	-3.12629e-06	3.11135e-05	-0.000282262	2.27801e-05
Bin_345	0	-3.15635e-06	2.87557e-05	-0.000261977	0
Bin_669	0	-3.16608e-06	0.000111012	-0.000801838	0.000603552
Bin_716	0	-3.17134e-06	7.03605e-05	-0.000434583	0.000266142
Bin_77	0	-3.17282e-06	5.29134e-05	-0.000343212	0.000227133
Bin_510	0	-3.18342e-06	4.92119e-05	-0.000328232	0.000243718
Bin_66	0	-3.18842e-06	2.56586e-05	-0.00023185	0
Bin_1823	0	-3.19306e-06	2.45349e-05	-0.000219368	0
Bin_1356	0	-3.21588e-06	2.1471e-05	-0.000166846	3.88972e-06
Bin_965	0	-3.21734e-06	2.11497e-05	-0.000157385	3.29571e-06
Bin_1679	0	-3.21916e-06	3.93388e-05	-0.000335183	0.000114928
Bin_389	0	-3.23557e-06	2.94774e-05	-0.000268552	0
Bin_1852	0	-3.23618e-06	2.92502e-05	-0.000266499	0
Bin_1655	0	-3.26282e-06	2.97257e-05	-0.000270814	0
Bin_1459	0	-3.28009e-06	0.000101954	-0.000412105	0.000610305
Bin_1234	0	-3.32256e-06	2.13255e-05	-0.000176592	0
Bin_371	0	-3.32428e-06	4.34724e-05	-0.000369433	0.00013345
Bin_1574	0	-3.34329e-06	3.04588e-05	-0.000277493	0
Bin_1025	0	-3.35506e-06	4.82347e-05	-0.000300313	0.000245651
Bin_1371	0	-3.37145e-06	2.12465e-05	-0.000177146	0
Bin_26	0	-3.37703e-06	2.2992e-05	-0.000190208	0
Bin_1354	0	-3.38309e-06	2.15213e-05	-0.000189767	0
Bin_2554	0	-3.40941e-06	4.01047e-05	-0.000355726	5.87761e-05
Bin_1750	0	-3.45073e-06	3.79776e-05	-0.000303316	0.000124886
Bin_295	0	-3.50183e-06	2.96358e-05	-0.000269417	0
Bin_1866	0	-3.5098e-06	9.90224e-05	-0.000639051	0.000309927
Bin_1961	0	-3.53762e-06	6.38909e-05	-0.000497222	0.000272707
Bin_260	0	-3.62451e-06	7.19874e-05	-0.000400981	0.000225274
Bin_1068	0	-3.62852e-06	2.51967e-05	-0.00021304	0
Bin_2252	0	-3.63167e-06	3.30861e-05	-0.000301429	0
Bin_1383	0	-3.64175e-06	2.08678e-05	-0.000136112	8.19161e-06
Bin_2194	0	-3.65392e-06	4.21694e-05	-0.000246229	0.000177231
Bin_1120	0	-3.65771e-06	2.70137e-05	-0.000238009	0
Bin_866	0	-3.6798e-06	3.63056e-05	-0.000198766	0.000189928
Bin_17	0	-3.68596e-06	2.02209e-05	-0.00016668	0
Bin_2073	0	-3.69362e-06	4.60152e-05	-0.000406466	6.94043e-05
Bin_2540	0	-3.70237e-06	5.09455e-05	-0.000218937	0.000324094
Bin_317	0	-3.71143e-06	4.08958e-05	-0.000264227	0.000223119
Bin_1164	0	-3.7116e-06	4.17069e-05	-0.000199683	0.000219489
Bin_2062	0	-3.72426e-06	1.97723e-05	-0.000132355	0
Bin_329	0	-3.74892e-06	8.75794e-05	-0.000389978	0.000597849
Bin_1696	0	-3.75059e-06	4.13947e-05	-0.000371546	6.02468e-05
Bin_2639	0	-3.75304e-06	8.36317e-05	-0.000509852	0.000333273
Bin_2815	0	-3.75959e-06	2.81655e-05	-0.000249664	0
Bin_2137	0	-3.76423e-06	4.0235e-05	-0.000337274	0.000112071
Bin_2470	0	-3.76661e-06	6.06354e-05	-0.00047386	0.000185461
Bin_2000	0	-3.78287e-06	5.06799e-05	-0.000419025	0.000182304
Bin_1321	0	-3.8018e-06	4.08772e-05	-0.000344908	8.02588e-05
Bin_438	0	-3.80307e-06	0.000107187	-0.000883489	0.000351371
Bin_1818	0	-3.81363e-06	5.97588e-05	-0.000525131	0.000118064
Bin_1810	0	-3.82871e-06	3.20009e-05	-0.000207565	7.1471e-05
Bin_708	0	-3.83239e-06	4.80353e-05	-0.000426368	9.13796e-05
Bin_2725	0	-3.84359e-06	3.50167e-05	-0.000319018	0
Bin_2469	0	-3.84738e-06	7.07557e-05	-0.000338004	0.000443725
Bin_2600	0	-3.85374e-06	2.8935e-05	-0.000256705	0
Bin_1107	0	-3.85881e-06	2.03286e-05	-0.000121134	0
Bin_2246	0	-3.8663e-06	3.58364e-05	-0.000303857	8.06495e-05
Bin_1955	0	-3.89674e-06	2.5207e-05	-0.000184725	0
Bin_1881	0	-3.91427e-06	9.357e-05	-0.000781393	0.000242403
Bin_171	0	-3.91438e-06	7.79796e-05	-0.000379499	0.000490351
Bin_995	0	-3.92957e-06	0.000105215	-0.000505934	0.000627506
Bin_448	0	-3.97706e-06	3.48533e-05	-0.000257588	0.000121131
Bin_2557	0	-4.01563e-06	2.42665e-05	-0.000210791	0
Bin_1845	0	-4.03495e-06	3.37375e-05	-0.000306386	0
Bin_2642	0	-4.03685e-06	2.85759e-05	-0.000228989	1.85588e-05
Bin_1732	0	-4.04326e-06	2.65756e-05	-0.000230716	0
Bin_2555	0	-4.05619e-06	3.69536e-05	-0.000336663	0
Bin_111	0	-4.09749e-06	2.69173e-05	-0.000233617	0
Bin_2280	0	-4.10805e-06	0.000101035	-0.000504357	0.000615894
Bin_401	0	-4.11645e-06	3.55478e-05	-0.000320824	2.49525e-05
Bin_2370	0	-4.13545e-06	3.76758e-05	-0.000343242	0
Bin_1953	0	-4.14205e-06	4.54639e-05	-0.000304521	0.000162534
Bin_234	0	-4.15928e-06	3.78929e-05	-0.000345221	0
Bin_636	0	-4.17268e-06	5.5162e-05	-0.000431061	0.00022712
Bin_2526	0	-4.18384e-06	2.86121e-05	-0.000238004	0
Bin_2530	0	-4.18968e-06	2.58397e-05	-0.000215066	0
Bin_151	0	-4.20704e-06	2.96015e-05	-0.000266169	5.7053e-07
Bin_203	0	-4.23189e-06	3.85544e-05	-0.000351247	0
Bin_2117	0	-4.25348e-06	3.98865e-05	-0.000246107	0.000175924
Bin_2823	0	-4.25634e-06	3.87771e-05	-0.000353276	0
Bin_283	0	-4.31848e-06	0.000100918	-0.000712581	0.00041798
Bin_2251	0	-4.31888e-06	4.28932e-05	-0.000278283	0.000149325
Bin_814	0	-4.32989e-06	4.42939e-05	-0.000383351	9.03212e-05
Bin_780	0	-4.35979e-06	5.47293e-05	-0.000482361	0.000120498
Bin_2863	0	-4.36512e-06	2.42164e-05	-0.000170348	0
Bin_1270	0	-4.3658e-06	3.36263e-05	-0.000297816	1.8974e-05
Bin_453	0	-4.38251e-06	2.9368e-05	-0.000241396	0
Bin_2751	0	-4.39159e-06	0.000103324	-0.000817478	0.000456877
Bin_687	0	-4.40756e-06	5.20757e-05	-0.00025568	0.000242534
Bin_240	0	-4.44249e-06	2.74789e-05	-0.000186621	5.36462e-05
Bin_2869	0	-4.46669e-06	7.02311e-05	-0.000597444	0.000159383
Bin_2064	0	-4.4716e-06	2.92465e-05	-0.000245017	0
Bin_2349	0	-4.47945e-06	2.32959e-05	-0.000130133	0
Bin_2430	0	-4.48454e-06	6.23018e-05	-0.000448566	0.000278828
Bin_1641	0	-4.49705e-06	2.82141e-05	-0.000199159	0
Bin_1634	0	-4.50326e-06	5.93972e-05	-0.000440655	0.000224984
Bin_1021	0	-4.58572e-06	6.35489e-05	-0.00042117	0.000317192
Bin_1242	0	-4.64936e-06	2.5959e-05	-0.000193437	0
Bin_946	0	-4.68891e-06	2.84694e-05	-0.000172439	5.06361e-05
Bin_1781	0	-4.70247e-06	3.41564e-05	-0.000298431	0
Bin_390	0	-4.7033e-06	5.62719e-05	-0.000399761	0.000219303
Bin_1672	0	-4.70551e-06	9.74621e-05	-0.000724116	0.000326936
Bin_1251	0	-4.71987e-06	5.27407e-05	-0.000456331	8.39331e-05
Bin_964	0	-4.76236e-06	3.9718e-05	-0.000360606	0
Bin_1413	0	-4.78921e-06	3.99149e-05	-0.00027131	7.8544e-05
Bin_563	0	-4.80399e-06	0.000166543	-0.000635613	0.000819159
Bin_2417	0	-4.82433e-06	4.39518e-05	-0.00040042	0
Bin_901	0	-4.82658e-06	3.18072e-05	-0.000272483	0
Bin_425	0	-4.88002e-06	3.69069e-05	-0.00032613	6.34944e-06
Bin_178	0	-4.90349e-06	4.38065e-05	-0.000396794	2.53722e-05
Bin_2850	0	-4.91368e-06	4.39627e-05	-0.000393389	2.99197e-05
Bin_1610	0	-4.92238e-06	2.91524e-05	-0.000196503	0
Bin_306	0	-4.93666e-06	0.000105854	-0.000710187	0.000453036
Bin_1490	0	-4.9402e-06	5.80299e-05	-0.000522314	5.75183e-05
Bin_2159	0	-4.95447e-06	8.95472e-05	-0.000668256	0.000428494
Bin_1909	0	-4.96955e-06	0.000159677	-0.00130691	0.000564375
Bin_1556	0	-4.97886e-06	3.30871e-05	-0.000267042	4.52841e-05
Bin_1667	0	-5.0685e-06	8.31572e-05	-0.000413755	0.000501568
Bin_170	0	-5.07041e-06	3.15764e-05	-0.000256612	0
Bin_886	0	-5.0967e-06	4.4335e-05	-0.000200692	0.000195531
Bin_1676	0	-5.11834e-06	4.25607e-05	-0.000378223	3.40256e-05
Bin_2197	0	-5.12707e-06	2.93056e-05	-0.000246749	0
Bin_1130	0	-5.13125e-06	6.16806e-05	-0.000412999	0.000208274
Bin_684	0	-5.13469e-06	3.58775e-05	-0.000257947	0.000128805
Bin_312	0	-5.14702e-06	3.62106e-05	-0.000312163	0
Bin_2771	0	-5.15523e-06	5.85826e-05	-0.000426882	0.000247566
Bin_294	0	-5.15919e-06	3.59662e-05	-0.000305208	0
Bin_1088	0	-5.17329e-06	3.39867e-05	-0.000263445	0
Bin_1308	0	-5.18358e-06	4.62138e-05	-0.000268091	0.00021577
Bin_2579	0	-5.21654e-06	2.88205e-05	-0.000180932	0
Bin_631	0	-5.22366e-06	6.69077e-05	-0.000587835	0.000154271
Bin_2371	0	-5.22475e-06	3.02837e-05	-0.000184668	7.70085e-05
Bin_2339	0	-5.22849e-06	3.38404e-05	-0.000248688	0
Bin_517	0	-5.24315e-06	7.20682e-05	-0.000567456	0.000226055
Bin_301	0	-5.24731e-06	2.67084e-05	-0.000184162	0
Bin_771	0	-5.25459e-06	0.000152396	-0.000741662	0.00052759
Bin_1050	0	-5.26889e-06	4.1262e-05	-0.000370793	0
Bin_2709	0	-5.28888e-06	4.06322e-05	-0.000363279	0
Bin_838	0	-5.30602e-06	4.83401e-05	-0.0004404	0
Bin_2610	0	-5.33095e-06	2.49954e-05	-0.000151755	0
Bin_2386	0	-5.33602e-06	4.86135e-05	-0.00044289	0
Bin_841	0	-5.35863e-06	3.91473e-05	-0.000281443	5.15706e-05
Bin_2859	0	-5.36201e-06	4.73112e-05	-0.000430967	0
Bin_194	0	-5.36885e-06	3.75476e-05	-0.000319532	0
Bin_41	0	-5.38995e-06	3.56619e-05	-0.000288156	3.88571e-05
Bin_415	0	-5.40204e-06	3.4822e-05	-0.000250024	0
Bin_2041	0	-5.42253e-06	4.94016e-05	-0.00045007	0
Bin_1176	0	-5.42451e-06	4.94197e-05	-0.000450235	0
Bin_885	0	-5.43898e-06	6.35593e-05	-0.000530701	0.000110206
Bin_154	0	-5.4675e-06	2.32426e-05	-0.000129707	0
Bin_2818	0	-5.47756e-06	4.35418e-05	-0.000392555	0
Bin_204	0	-5.50906e-06	6.18328e-05	-0.000446805	0.000163821
Bin_1728	0	-5.51503e-06	3.60107e-05	-0.000274112	0
Bin_1029	0	-5.54819e-06	3.05972e-05	-0.000238967	0
Bin_1841	0	-5.55139e-06	3.93923e-05	-0.000339123	0
Bin_832	0	-5.55398e-06	2.96353e-05	-0.000199055	0
Bin_1768	0	-5.57741e-06	6.74347e-05	-0.000514903	0.00023853
Bin_732	0	-5.58337e-06	3.57508e-05	-0.000234426	0
Bin_2740	0	-5.6106e-06	5.10884e-05	-0.000318449	0.000179963
Bin_2172	0	-5.61346e-06	0.000163955	-0.000792833	0.0011903
Bin_763	0	-5.61542e-06	4.31568e-05	-0.000390401	0
Bin_734	0	-5.62128e-06	4.68212e-05	-0.000337142	0.0001116
Bin_1548	0	-5.62686e-06	9.44903e-05	-0.000619399	0.000363518
Bin_492	0	-5.6315e-06	7.48927e-05	-0.000457789	0.000159499
Bin_1650	0	-5.65838e-06	6.60792e-05	-0.000588675	0.00011903
Bin_525	0	-5.65993e-06	2.52736e-05	-0.000146264	2.17055e-05
Bin_1885	0	-5.6775e-06	4.67977e-05	-0.000409227	4.73768e-05
Bin_1928	0	-5.696e-06	3.97945e-05	-0.000338348	0
Bin_2570	0	-5.70056e-06	4.25422e-05	-0.00028285	6.76305e-05
Bin_2564	0	-5.71017e-06	3.10281e-05	-0.000183458	6.71773e-05
Bin_1579	0	-5.71062e-06	5.20262e-05	-0.000473981	0
Bin_2385	0	-5.71181e-06	5.27155e-05	-0.000480149	6.06827e-06
Bin_236	0	-5.72106e-06	5.21213e-05	-0.000474848	0
Bin_2581	0	-5.73702e-06	9.0014e-05	-0.000406346	0.000517253
Bin_1379	0	-5.75328e-06	5.5328e-05	-0.000271426	0.000259252
Bin_1742	0	-5.79372e-06	5.17488e-05	-0.000471475	0
Bin_1397	0	-5.81528e-06	3.72909e-05	-0.000254609	0
Bin_1730	0	-5.82427e-06	6.48858e-05	-0.000581709	9.8295e-05
Bin_923	0	-5.8277e-06	8.15995e-05	-0.000456851	0.000282876
Bin_161	0	-5.85536e-06	3.74912e-05	-0.000245072	0
Bin_2054	0	-5.87325e-06	4.14792e-05	-0.000355829	0
Bin_553	0	-5.93741e-06	4.18862e-05	-0.000359014	0
Bin_1384	0	-5.94144e-06	6.79208e-05	-0.000469837	0.00023533
Bin_2338	0	-5.95259e-06	3.57833e-05	-0.00024173	1.40862e-05
Bin_163	0	-5.97086e-06	3.48963e-05	-0.000280898	0
Bin_201	0	-5.97307e-06	3.49939e-05	-0.000235172	3.72499e-05
Bin_1710	0	-6.01334e-06	4.94521e-05	-0.000344	0.000113716
Bin_1498	0	-6.01902e-06	5.44532e-05	-0.000388009	8.82686e-05
Bin_2595	0	-6.03029e-06	5.49385e-05	-0.000500514	0
Bin_2466	0	-6.04379e-06	4.24206e-05	-0.000269059	0.000109525
Bin_2814	0	-6.04581e-06	5.81207e-05	-0.000414598	0.000132739
Bin_1744	0	-6.06732e-06	3.72685e-05	-0.000277862	4.5518e-05
Bin_1766	0	-6.12037e-06	0.000203966	-0.000852784	0.00142775
Bin_2856	0	-6.12872e-06	4.37107e-05	-0.000389581	0
Bin_2300	0	-6.12935e-06	7.49917e-05	-0.000353993	0.000460752
Bin_157	0	-6.13636e-06	4.93044e-05	-0.00041203	0.000102219
Bin_278	0	-6.15833e-06	8.51633e-05	-0.000642414	0.000334869
Bin_2573	0	-6.16263e-06	2.88876e-05	-0.000156782	0
Bin_404	0	-6.1816e-06	5.29905e-05	-0.000482153	0
Bin_73	0	-6.18232e-06	0.000125365	-0.000502517	0.000756079
Bin_626	0	-6.19845e-06	8.26285e-05	-0.000701299	0.000261498
Bin_919	0	-6.2086e-06	6.18843e-05	-0.000472362	0.000169012
Bin_1900	0	-6.21137e-06	4.38938e-05	-0.000376717	0
Bin_2780	0	-6.23902e-06	2.79857e-05	-0.000148821	2.60774e-05
Bin_1726	0	-6.24728e-06	3.88787e-05	-0.000249756	7.02221e-05
Bin_1542	0	-6.25577e-06	5.83102e-05	-0.00048974	0.000102715
Bin_85	0	-6.2618e-06	2.86849e-05	-0.000163041	0
Bin_1792	0	-6.27214e-06	4.37808e-05	-0.000322928	0.000131183
Bin_1149	0	-6.27805e-06	0.000146581	-0.00119654	0.000422523
Bin_513	0	-6.30383e-06	4.75117e-05	-0.00027657	0.000189018
Bin_441	0	-6.3073e-06	3.82069e-05	-0.000276193	0
Bin_2536	0	-6.33532e-06	4.18678e-05	-0.000329329	0
Bin_199	0	-6.33756e-06	3.95911e-05	-0.000331126	0
Bin_1049	0	-6.38656e-06	6.97085e-05	-0.000511949	0.000280926
Bin_1221	0	-6.40885e-06	6.5479e-05	-0.00040475	0.000333816
Bin_1456	0	-6.4143e-06	3.91874e-05	-0.000329215	0
Bin_456	0	-6.42299e-06	6.20323e-05	-0.000563924	3.08165e-05
Bin_319	0	-6.43001e-06	5.85802e-05	-0.000533691	0
Bin_947	0	-6.44531e-06	0.000192647	-0.00148921	0.000881153
Bin_1663	0	-6.45047e-06	5.87665e-05	-0.000535389	0
Bin_1519	0	-6.47471e-06	0.000107547	-0.000604675	0.000675804
Bin_1707	0	-6.4772e-06	9.78867e-05	-0.000394973	0.000491345
Bin_1267	0	-6.4858e-06	4.81112e-05	-0.000424725	0
Bin_1258	0	-6.50991e-06	7.64704e-05	-0.000615041	0.000263151
Bin_2742	0	-6.52742e-06	6.50698e-05	-0.000400278	0.000287273
Bin_1342	0	-6.52992e-06	4.19702e-05	-0.000294542	0
Bin_39	0	-6.54871e-06	4.19385e-05	-0.000277441	0
Bin_1446	0	-6.56534e-06	3.77276e-05	-0.000243555	0.000118207
Bin_2072	0	-6.56754e-06	4.6069e-05	-0.000272026	0.000172627
Bin_2582	0	-6.59154e-06	4.44538e-05	-0.00036297	0
Bin_284	0	-6.60535e-06	5.82365e-05	-0.000270458	0.000140798
Bin_1366	0	-6.60712e-06	3.34158e-05	-0.000273972	0
Bin_472	0	-6.62662e-06	6.84827e-05	-0.00055063	0.000175226
Bin_643	0	-6.67202e-06	3.58892e-05	-0.000293388	0
Bin_1475	0	-6.70739e-06	6.11072e-05	-0.000556713	0
Bin_1877	0	-6.71449e-06	6.30876e-05	-0.000533657	8.91294e-05
Bin_2480	0	-6.72036e-06	4.03194e-05	-0.000331333	0
Bin_2399	0	-6.7592e-06	4.32977e-05	-0.000289116	0
Bin_2481	0	-6.78696e-06	3.4587e-05	-0.000238478	0
Bin_145	0	-6.7885e-06	3.59213e-05	-0.000230985	0
Bin_2329	0	-6.80883e-06	5.20647e-05	-0.000468157	0
Bin_2813	0	-6.82005e-06	4.10821e-05	-0.00030656	0
Bin_29	0	-6.83254e-06	6.1044e-05	-0.000320841	0.000286599
Bin_2133	0	-6.8328e-06	8.72443e-05	-0.000531556	0.000510246
Bin_477	0	-6.83565e-06	0.000111881	-0.00084533	0.000511204
Bin_326	0	-6.83579e-06	6.2277e-05	-0.000567371	0
Bin_1733	0	-6.85567e-06	6.24582e-05	-0.000569021	0
Bin_2484	0	-6.87728e-06	2.80103e-05	-0.000150724	0
Bin_512	0	-6.88639e-06	0.000159321	-0.00136205	0.000334384
Bin_2533	0	-6.91932e-06	4.69952e-05	-0.000414654	0
Bin_940	0	-6.92078e-06	6.91414e-05	-0.000496061	0.000209629
Bin_2614	0	-6.9301e-06	4.36757e-05	-0.000290464	6.2855e-05
Bin_747	0	-6.96736e-06	8.05421e-05	-0.000710449	0.000172131
Bin_1372	0	-6.97344e-06	6.35311e-05	-0.000578796	0
Bin_1024	0	-6.98784e-06	6.36623e-05	-0.000579991	0
Bin_155	0	-6.99336e-06	4.33166e-05	-0.000270906	0.000117879
Bin_1713	0	-6.99723e-06	7.87741e-05	-0.000594939	0.00028891
Bin_794	0	-7.00089e-06	5.65049e-05	-0.000483411	0.000115774
Bin_1562	0	-7.02583e-06	6.40084e-05	-0.000583144	0
Bin_845	0	-7.09443e-06	3.73908e-05	-0.000234333	0
Bin_417	0	-7.09906e-06	4.95996e-05	-0.000421736	0
Bin_8	0	-7.10129e-06	3.90477e-05	-0.000251117	0
Bin_653	0	-7.11414e-06	6.4813e-05	-0.000590474	0
Bin_1055	0	-7.11707e-06	4.92422e-05	-0.000384668	2.70521e-05
Bin_2491	0	-7.12995e-06	7.19499e-05	-0.000392648	0.000382532
Bin_2735	0	-7.13149e-06	3.98396e-05	-0.000287199	0
Bin_2586	0	-7.20667e-06	3.73319e-05	-0.000237901	4.74476e-05
Bin_1521	0	-7.23027e-06	4.01791e-05	-0.000279041	5.77206e-06
Bin_2673	0	-7.2481e-06	5.28684e-05	-0.000455707	1.43656e-05
Bin_2699	0	-7.2482e-06	2.95924e-05	-0.000163202	0
Bin_2139	0	-7.25062e-06	7.21667e-05	-0.000652117	7.46556e-05
Bin_74	0	-7.27942e-06	0.000179672	-0.000946192	0.00119185
Bin_1369	0	-7.2899e-06	4.31139e-05	-0.000331327	7.61562e-05
Bin_2560	0	-7.31075e-06	5.30351e-05	-0.000463054	0
Bin_2267	0	-7.31991e-06	5.56061e-05	-0.000495393	0
Bin_2860	0	-7.32342e-06	4.40403e-05	-0.000379405	1.02481e-05
Bin_1533	0	-7.34928e-06	6.6955e-05	-0.00060999	0
Bin_1714	0	-7.35165e-06	4.74045e-05	-0.000341087	0
Bin_695	0	-7.363e-06	4.91541e-05	-0.000394679	0
Bin_2356	0	-7.36859e-06	5.76746e-05	-0.000370482	0.000114969
Bin_1334	0	-7.37329e-06	6.04139e-05	-0.00041921	0.00015276
Bin_1695	0	-7.42148e-06	4.25216e-05	-0.000301193	0
Bin_1523	0	-7.46586e-06	4.80705e-05	-0.000342364	0
Bin_980	0	-7.48077e-06	6.13733e-05	-0.000326065	0.000280253
Bin_2008	0	-7.52029e-06	4.67315e-05	-0.000397593	0
Bin_1801	0	-7.54983e-06	0.000222506	-0.00158618	0.00095926
Bin_1170	0	-7.55151e-06	4.90071e-05	-0.000364612	0
Bin_1230	0	-7.58005e-06	4.14026e-05	-0.000239396	2.64283e-05
Bin_1692	0	-7.60692e-06	4.8756e-05	-0.000330036	0
Bin_1947	0	-7.64482e-06	4.29656e-05	-0.0003005	0
Bin_2276	0	-7.64638e-06	5.2935e-05	-0.000360903	0.00012542
Bin_1895	0	-7.65161e-06	4.74206e-05	-0.000414178	0
Bin_1778	0	-7.65971e-06	5.22225e-05	-0.000432783	0
Bin_938	0	-7.69728e-06	7.01256e-05	-0.000638874	0
Bin_250	0	-7.79248e-06	5.92105e-05	-0.000465381	9.47834e-05
Bin_2427	0	-7.7969e-06	7.10331e-05	-0.000647142	0
Bin_1972	0	-7.80151e-06	8.71491e-05	-0.000311967	0.000548628
Bin_27	0	-7.8074e-06	9.52481e-05	-0.000738657	0.000344756
Bin_1922	0	-7.81467e-06	3.42336e-05	-0.000235148	0
Bin_67	0	-7.81692e-06	7.90755e-05	-0.00071641	6.76048e-05
Bin_1483	0	-7.82307e-06	0.000191745	-0.00126236	0.000872063
Bin_2167	0	-7.8796e-06	3.64282e-05	-0.000205113	4.09619e-05
Bin_2105	0	-7.91909e-06	4.38932e-05	-0.000366774	3.02959e-05
Bin_2596	0	-7.94955e-06	7.24238e-05	-0.000659813	0
Bin_2702	0	-7.9856e-06	3.74667e-05	-0.000233196	0
Bin_564	0	-8.04659e-06	0.000106884	-0.000602265	0.000385129
Bin_1180	0	-8.05654e-06	4.16516e-05	-0.000295704	0
Bin_682	0	-8.05903e-06	7.94392e-05	-0.000588683	0.000255859
Bin_2532	0	-8.06361e-06	8.25621e-05	-0.000736833	0.000133507
Bin_1062	0	-8.06535e-06	0.000211816	-0.00120938	0.000912648
Bin_2367	0	-8.18624e-06	0.000115255	-0.000856779	0.000409668
Bin_150	0	-8.19445e-06	7.4655e-05	-0.00068014	0
Bin_475	0	-8.20467e-06	6.44076e-05	-0.000433039	0.000242306
Bin_480	0	-8.205e-06	5.2699e-05	-0.000367215	0
Bin_2729	0	-8.20569e-06	0.000123649	-0.00100962	0.000284694
Bin_2460	0	-8.221e-06	7.84695e-05	-0.000713814	3.14713e-05
Bin_1391	0	-8.22816e-06	4.35269e-05	-0.000268815	0
Bin_767	0	-8.23252e-06	6.28597e-05	-0.000492433	0.000124702
Bin_1847	0	-8.24148e-06	4.54984e-05	-0.000367614	0
Bin_2647	0	-8.25438e-06	0.000117364	-0.00061236	0.000546189
Bin_2724	0	-8.26026e-06	5.63754e-05	-0.000498247	0
Bin_948	0	-8.26518e-06	4.97849e-05	-0.000389714	0
[truncated: 1,047 more rows]

## Sheet: Supp. Table S4
	median	mean	std	min	max
C.CT.G	0.0203233	0.0250978	0.0222049	-0.0076474	0.135338
A.CT.G	0.0133629	0.0214562	0.034401	-0.0264955	0.170115
A.CA.C	0.00436373	0.0111999	0.0200461	-0.0202106	0.0770722
T.TG.C	0.0104888	0.0098242	0.00847476	-0.0162599	0.032844
C.CA.A	0.0107959	0.00943106	0.0123326	-0.0242744	0.0371204
A.TG.G	0.00986161	0.00907387	0.010895	-0.021483	0.0463177
T.TG.A	0.0100206	0.00882362	0.00885673	-0.0239093	0.0282643
T.TA.A	0.00742619	0.0087246	0.01737	-0.0268337	0.0917322
C.CA.G	0.00833511	0.00849462	0.0132581	-0.0472287	0.0536932
G.CT.G	0.00516313	0.00776545	0.0222975	-0.0397523	0.113102
C.CT.C	0.00772688	0.00730286	0.00305596	-0.000783521	0.0133893
T.TA.C	0.00889263	0.00688507	0.00729661	-0.0193622	0.0200068
C.CA.C	0.00818793	0.006577	0.00852521	-0.0186256	0.0236276
T.TC.G	0.00712529	0.00652168	0.00680221	-0.00875665	0.0279832
A.CG.G	0.00906012	0.00639009	0.0146132	-0.0672279	0.0482541
C.CA	0.00868022	0.00634739	0.00872823	-0.0177276	0.0211958
G.CT.C	0.00812968	0.00631838	0.00906182	-0.0646664	0.0190331
CT.C	0.00663852	0.00627872	0.00264089	-0.00166217	0.0116486
T.CT.C	0.00662607	0.00613091	0.00230667	0.000102088	0.0108373
C.CT.T	0.00611828	0.00608118	0.00297728	-0.000710424	0.0132309
T.CG.G	0.0100986	0.0060792	0.0188709	-0.0786561	0.0409794
A.CT.A	0.00244532	0.00591267	0.0114173	-0.0177303	0.0466391
C.TC.A	0.00644752	0.00587426	0.00623672	-0.009936	0.0206132
T.TC.C	0.00667848	0.00577927	0.00845084	-0.0236263	0.0211863
T.TC	0.00647497	0.00563093	0.00580845	-0.018414	0.0205705
CG.G	0.00678953	0.00539034	0.00959255	-0.026206	0.0297342
G.TC.T	0.00549243	0.00515654	0.00408651	-0.00572169	0.016723
C.CT.A	0.00511584	0.00476127	0.00223982	-0.00122255	0.00932086
A.CT.C	0.00487026	0.00473934	0.00332925	-0.00540136	0.0117303
C.TA.T	0.00555606	0.00472255	0.00591262	-0.0156572	0.0156888
A.TA.C	0.00386918	0.00471366	0.0171666	-0.0477467	0.0426853
T.TC.A	0.00428206	0.0045473	0.00398712	-0.0053353	0.0132289
G.CT.T	0.00522078	0.00435138	0.00528007	-0.0349545	0.014292
C.CG.G	0.00359548	0.00433181	0.00814367	-0.0246385	0.0352494
T.CA.T	0.00184954	0.00424828	0.014473	-0.0244035	0.0740027
T.TC.T	0.00472517	0.00423189	0.00659961	-0.0247863	0.0248894
TC.T	0.00378409	0.00417474	0.0045056	-0.0141018	0.0152353
A.CG.T	0.00477353	0.00414248	0.00742632	-0.0177268	0.0216882
T.CT	0.00439757	0.00406691	0.00190629	-0.000392652	0.00835227
C.TC.T	0.00370183	0.00400155	0.0045147	-0.00693029	0.0190945
A.CG.A	0.00549612	0.0038901	0.012784	-0.0402044	0.0321602
C.CT	0.00422605	0.00380113	0.00200444	-0.00212322	0.00873175
A.CG	0.00498283	0.00376576	0.00851516	-0.0269792	0.0228016
CT.T	0.00396667	0.00363135	0.00202005	-0.00193049	0.00801846
T.TA.G	0.00304857	0.00324168	0.00376277	-0.0184903	0.0134637
C.CA.T	0.0038838	0.00291803	0.00702135	-0.022904	0.0342457
G.TA.A	0.0027762	0.00287317	0.00425496	-0.0175917	0.0116903
C.TC	0.00216134	0.00279685	0.00441081	-0.0136849	0.0148624
CT	0.00316898	0.00273599	0.00187523	-0.00529284	0.00650729
A.TG.T	0.0018838	0.00272184	0.00393033	-0.00924322	0.0169397
G.CG.A	0.000594864	0.00271291	0.0100106	-0.0138808	0.0469389
G.TG.T	0.00237718	0.00246027	0.00397593	-0.0196421	0.0108805
T.CT.A	0.00244527	0.00240686	0.00166429	-0.00223243	0.00725694
TC.A	0.00216722	0.00238143	0.00400518	-0.00657067	0.0148569
CT.A	0.00238538	0.0023444	0.0016698	-0.0022694	0.00685301
TC	0.00136713	0.00230612	0.00438806	-0.00835151	0.0154342
T.CT.T	0.00236669	0.00228101	0.00140626	-0.00163924	0.00556715
G.TG.C	0.002252	0.00217806	0.0043145	-0.0148493	0.0120556
C.TA.A	0.00157071	0.00216057	0.00322601	-0.0177855	0.0108692
G.TC	0.00234161	0.00213465	0.0033913	-0.0145762	0.0103615
C.TG.T	0.00178061	0.00213306	0.00354246	-0.0218869	0.0110388
C.TC.C	0.00135842	0.00212581	0.00433241	-0.0120801	0.0138241
T.TA.T	0.00237595	0.00211861	0.00211395	-0.00575107	0.0074037
A.TG	0.00157987	0.00200877	0.00265429	-0.00409596	0.0129934
C.TA	0.00197607	0.0019821	0.00335545	-0.0064675	0.0115333
C.CG.A	0.000775373	0.00197788	0.00653922	-0.0124852	0.0375002
TG.A	0.00189548	0.00196211	0.00296184	-0.0187284	0.0123206
A.CT.T	0.0018473	0.00186851	0.00320925	-0.00932862	0.0135398
TG.T	0.00148922	0.00186608	0.00329079	-0.0134472	0.014044
T.CT.G	0.00170189	0.00160853	0.00218461	-0.00553904	0.00658687
TC.C	0.00176312	0.00155567	0.00419819	-0.0103526	0.0175702
T.TG	0.000979942	0.001541	0.00324909	-0.00732364	0.011304
A.CG.C	0.00118659	0.00136544	0.00523638	-0.014188	0.0159885
C.TG	0.00106854	0.00123588	0.00281998	-0.0150859	0.00796189
C.TA.G	0.00132457	0.00118982	0.00354185	-0.0244522	0.0135243
TG.C	0.000722408	0.00117365	0.00307184	-0.00867054	0.0124793
A.TA.A	0.000784291	0.00112582	0.00382432	-0.0173428	0.0121476
G.TA.T	0.000631367	0.00100248	0.00380495	-0.0152197	0.0249432
TA.T	0.000752566	0.000845344	0.00224784	-0.00566383	0.00644784
A.CA	0.000230814	0.000841121	0.00572975	-0.0342223	0.0229977
A.CA.T	0.00212145	0.000797156	0.00909276	-0.0400584	0.0216029
TG	0.000289376	0.000731143	0.00264303	-0.00559988	0.00818562
T.CA	-7.10076e-05	0.000680878	0.00975656	-0.0197675	0.0366405
Bin_2779	0.000554584	0.000601633	0.000362657	0	0.0019936
Bin_1814	0.000514584	0.00052523	0.000307259	0	0.00150472
Bin_1302	0.000499066	0.000503687	0.000296424	0	0.00158831
C.CG.T	-0.00010255	0.000492217	0.00669542	-0.0137486	0.0456584
Bin_2152	0.00046829	0.000482773	0.000310687	0	0.00136067
A.TA.T	-0.000446089	0.000467762	0.00606559	-0.0154059	0.0202808
Bin_2805	0.000435415	0.000464712	0.000309726	0	0.0014633
Bin_2082	0.000401494	0.0004622	0.000375731	0	0.00226619
Bin_1482	0.000408742	0.000452808	0.00029435	0	0.00177033
Bin_243	0.000407349	0.000449684	0.000320016	0	0.00218372
Bin_2692	0.000386606	0.000430613	0.000288579	0	0.00193178
Bin_1509	0.000387466	0.000424164	0.000252511	0	0.00126799
Bin_251	0.000387016	0.00041668	0.000255883	0	0.00119204
Bin_2334	0.000370083	0.000410928	0.000297663	0	0.00143954
Bin_1303	0.000361646	0.000388002	0.000246448	0	0.00122286
Bin_886	0.000336836	0.000384824	0.000253015	0	0.00159928
Bin_2691	0.000360016	0.000384657	0.00029451	0	0.00197274
Bin_826	0.000331445	0.00037163	0.000290605	0	0.00256207
CA.T	-3.5415e-05	0.000366135	0.00369353	-0.0064888	0.012973
Bin_1305	0.000338695	0.00036246	0.000221622	0	0.00102639
Bin_1483	0.000326064	0.000357921	0.000212967	0	0.00113608
Bin_375	0.000303644	0.000353946	0.000268807	0	0.00174721
Bin_299	0.000289103	0.000352989	0.000274292	0	0.00154051
Bin_2143	0.000294159	0.000343267	0.000241724	0	0.00117755
Bin_1976	0.000268993	0.000338255	0.000307263	0	0.00228107
Bin_2418	0.00031828	0.00033497	0.00020025	0	0.000854822
Bin_887	0.000290417	0.000334686	0.000209833	7.71217e-06	0.00107488
Bin_1049	0.000304418	0.000331749	0.000210303	0	0.00100142
Bin_191	0.00027394	0.000330957	0.000232366	6.3953e-06	0.00125437
Bin_2417	0.000318037	0.000324567	0.00021503	0	0.0010901
Bin_2280	0.000255322	0.000321486	0.000276567	0	0.00184382
Bin_1459	0.000258184	0.000312573	0.000396477	0	0.00434142
Bin_2778	0.000271604	0.000310212	0.000215283	0	0.000963463
Bin_1388	0.000287021	0.000309325	0.000215256	0	0.00111932
Bin_825	0.000273238	0.000303169	0.000208389	0	0.000985577
Bin_2689	0.000255775	0.000300235	0.000229041	0	0.0014746
Bin_1387	0.000263322	0.000296354	0.000212988	0	0.00109016
G.TG.A	-0.000222187	0.000288243	0.00550126	-0.0124589	0.0311106
Bin_252	0.00026724	0.000287592	0.000193395	0	0.0010485
Bin_374	0.000262028	0.000287016	0.000172095	0	0.000866421
Bin_1914	0.000257867	0.000284773	0.000197021	0	0.00106194
Bin_494	0.000231659	0.000282722	0.000216722	0	0.00108452
Bin_5	0.000220744	0.000278865	0.000270124	0	0.00179722
Bin_1129	0.000236436	0.000272925	0.000187794	0	0.000904477
C.CG	-0.00092734	0.00026951	0.00762637	-0.0101822	0.0386881
Bin_1505	0.000229641	0.000268376	0.000223368	0	0.00213055
Bin_2658	0.00018203	0.000266256	0.000552213	0	0.00711663
Bin_373	0.000233135	0.000263825	0.000187618	0	0.00102388
Bin_2335	0.000240193	0.000263086	0.000181798	0	0.000827978
Bin_2690	0.000221258	0.000262203	0.000193437	0	0.0011653
Bin_192	0.00024522	0.000260465	0.000166172	0	0.000671949
Bin_2174	0.000197395	0.000255841	0.000219987	0	0.00148461
Bin_909	0.000200619	0.000253215	0.000186151	-1.85998e-05	0.000976811
Bin_1526	0.00020743	0.00025189	0.000185646	0	0.000953958
Bin_873	0.000224209	0.000250339	0.00017749	0	0.00110384
Bin_2473	0.000192268	0.000243425	0.000302363	0	0.00343541
Bin_697	0.000184714	0.000240999	0.000222206	0	0.00209366
Bin_2760	0.000192543	0.00023877	0.000195866	0	0.000921335
Bin_1859	0.000202801	0.000234093	0.000162652	0	0.000865224
T.TA	-3.24374e-05	0.000233274	0.00176288	-0.00485747	0.00501231
Bin_2180	0.000203462	0.000231023	0.000174971	0	0.000869341
Bin_894	0.000214265	0.000230118	0.000154755	0	0.000852594
Bin_1244	0.000208477	0.000229387	0.000162163	-4.21252e-06	0.00112247
Bin_2476	0.000205857	0.000227512	0.000165369	0	0.000809007
Bin_824	0.000195467	0.000226936	0.00016413	0	0.000835529
Bin_1429	0.000161408	0.000225889	0.000224697	0	0.00129243
Bin_1131	0.000199168	0.000224869	0.000157921	0	0.000688585
Bin_390	0.000174302	0.0002236	0.000231381	-1.03911e-05	0.00239336
Bin_1449	0.000197697	0.000219167	0.000168013	0	0.000821289
Bin_912	0.000180032	0.000219092	0.000156314	-1.42686e-06	0.00088135
Bin_1621	0.000184315	0.000218334	0.000171244	0	0.000854707
Bin_1277	0.000178939	0.00021779	0.000167326	0	0.00090419
Bin_970	0.000186828	0.000215231	0.00016149	0	0.000689939
Bin_2472	0.000191284	0.000215166	0.000141611	0	0.000782039
Bin_1399	0.000191846	0.000211611	0.000167751	0	0.00125664
Bin_376	0.000180402	0.000211323	0.000147526	0	0.000689262
Bin_463	0.000186787	0.000210587	0.000162186	0	0.000885521
Bin_723	0.000163984	0.000209304	0.00021717	0	0.00197559
Bin_414	0.000178975	0.000209246	0.000161025	0	0.000839819
Bin_2445	0.000193093	0.000207673	0.000162301	-1.22518e-06	0.000756317
Bin_2683	0.00016239	0.000205698	0.000184919	-1.58984e-05	0.00153109
Bin_495	0.000180333	0.0002051	0.000144061	0	0.00066106
Bin_1957	0.000162578	0.000204954	0.000197187	0	0.00160094
Bin_1469	0.000174652	0.000204118	0.000160596	0	0.000768048
Bin_907	0.000174336	0.000202087	0.000160542	-9.95173e-05	0.000951898
Bin_1243	0.000171672	0.000200886	0.000142458	0	0.00080119
Bin_884	0.000184817	0.00020079	0.000144197	0	0.000755885
Bin_2800	0.000153495	0.000199579	0.00039753	0	0.00506478
Bin_908	0.000170518	0.00019864	0.00013669	0	0.000760254
Bin_1533	0.000160597	0.000198318	0.000150744	0	0.000650481
Bin_1975	0.000144813	0.000196375	0.000217368	0	0.00197715
Bin_392	0.000163747	0.000196263	0.000154868	0	0.000818603
Bin_380	0.000182274	0.000194926	0.000137943	0	0.00067174
Bin_2717	0.000137993	0.000192528	0.000171567	0	0.00103337
Bin_404	0.000162294	0.00019227	0.000123563	0	0.000503907
Bin_2404	0.000155122	0.000192238	0.000195191	0	0.00190421
Bin_1948	0.000163562	0.000191525	0.000137873	0	0.000648388
Bin_2829	0.000172051	0.000189619	0.000171956	0	0.00129493
Bin_868	0.000163321	0.000189423	0.000158937	0	0.000892267
Bin_2332	0.00016052	0.000189321	0.000140088	0	0.000616316
Bin_1905	0.000156213	0.000187561	0.000143643	0	0.000803793
Bin_2283	0.000148931	0.000186365	0.000171346	-4.18021e-07	0.00151091
Bin_2337	0.000155161	0.000186171	0.000153264	0	0.00084119
Bin_2284	0.000170151	0.000184828	0.000122317	0	0.000602773
Bin_1396	0.000155798	0.00018473	0.000158258	0	0.00101555
Bin_2597	0.000156238	0.0001845	0.000153309	0	0.000878691
Bin_1901	0.0001539	0.000183912	0.000145255	0	0.000931027
Bin_1445	0.000164542	0.000183567	0.000160536	-0.000104304	0.000787883
Bin_753	0.000148878	0.000182276	0.000144384	0	0.000909937
Bin_2356	0.000126384	0.000182259	0.000167827	0	0.000775066
Bin_2172	0.000147287	0.000181844	0.000140857	0	0.000620951
Bin_1739	0.000169123	0.000180327	0.000130194	-3.80752e-05	0.000665966
Bin_1450	0.000136547	0.000179497	0.000146246	0	0.00067909
Bin_871	0.000145457	0.00017943	0.000137282	-6.91063e-05	0.000801492
Bin_945	0.000152552	0.000179191	0.000145839	0	0.000790536
Bin_387	0.000108838	0.000178037	0.000318958	0	0.00387355
Bin_2151	0.000158284	0.000177966	0.000134879	0	0.0009236
Bin_1738	0.000149499	0.000177802	0.000140003	0	0.00102938
Bin_1272	0.000142903	0.000177798	0.000149578	0	0.000849898
Bin_1035	0.00014333	0.000176904	0.000137902	0	0.000772259
Bin_757	0.00015451	0.000176067	0.000143252	0	0.000852247
Bin_2033	0.00014727	0.000175401	0.000148187	0	0.000784118
Bin_1506	0.000151216	0.000175028	0.000132854	0	0.000640093
Bin_391	0.00012732	0.000174735	0.000156536	-1.53116e-05	0.000944512
Bin_1949	0.000151209	0.000174559	0.000124763	0	0.000627108
Bin_1813	0.000143288	0.00017361	0.000135167	0	0.000664561
Bin_1360	0.000138968	0.000172096	0.000145691	-3.38011e-05	0.000714264
Bin_2249	0.00015296	0.000172074	0.000139353	-0.000130799	0.000519727
Bin_880	0.000139037	0.000171942	0.000141097	-4.19388e-07	0.000669749
Bin_1510	0.000138582	0.000171411	0.00014403	0	0.00069993
Bin_1646	0.000138165	0.000170354	0.000128531	0	0.000567644
Bin_1724	0.000149699	0.000170092	0.000132544	0	0.000574094
Bin_301	0.000134742	0.000169861	0.000274125	-0.000136427	0.00329006
Bin_1799	0.000142544	0.000167659	0.00012907	0	0.000833671
Bin_2230	0.000137239	0.000166691	0.000137895	-1.17657e-05	0.000643044
Bin_2470	0.000156151	0.000166518	0.000118535	0	0.000601506
Bin_1359	0.000164407	0.000166361	0.000116206	0	0.000479979
Bin_255	0.000145787	0.000165629	0.000121073	-1.15578e-05	0.000709739
Bin_522	0.000123443	0.000165463	0.000150487	0	0.000660203
Bin_2405	0.000139847	0.000165225	0.000125608	0	0.000597108
Bin_881	0.000142006	0.000164148	0.0001194	0	0.000637267
Bin_490	0.000130771	0.000163467	0.000159193	0	0.00152714
Bin_2809	0.000144611	0.000163012	0.000122593	0	0.000575955
Bin_1229	0.000125909	0.000162791	0.000134014	0	0.000631382
Bin_1842	0.000132798	0.000161963	0.000126116	0	0.000607965
Bin_1798	0.000120591	0.00016169	0.000134617	0	0.000620651
Bin_1045	0.000131406	0.000161078	0.000173906	0	0.00197328
Bin_2741	0.000124035	0.000160866	0.000134178	0	0.000641627
Bin_1320	0.000137506	0.000160081	0.000106714	0	0.0005598
Bin_2804	0.000127873	0.000159626	0.000135444	-6.06029e-05	0.000608828
Bin_1683	0.000134419	0.000159444	0.000136552	0	0.00104191
Bin_2390	0.000117761	0.000159434	0.000181459	0	0.00180201
Bin_2806	0.00013548	0.000159337	0.000142504	-2.77821e-05	0.000864394
Bin_1458	0.000136255	0.000157983	0.000111581	0	0.000489383
Bin_1812	0.000139196	0.000157959	0.000121872	0	0.000558186
G.TC.A	-2.01605e-05	0.000157687	0.0040151	-0.013352	0.0279313
Bin_572	0.000114354	0.000157549	0.000153315	0	0.00123468
Bin_1486	0.000142257	0.000157005	0.000124194	0	0.000788629
Bin_2462	0.000136502	0.000156446	0.000116345	0	0.000518913
Bin_1623	0.000133473	0.00015586	0.000127867	-1.14201e-07	0.00102451
Bin_1297	0.00011778	0.000155745	0.000143032	-5.83061e-05	0.000611101
Bin_2437	0.000133518	0.000155075	0.000110491	-8.24948e-06	0.000541936
Bin_2773	0.00014413	0.000154757	0.000107462	0	0.000542804
Bin_1038	0.000135828	0.000152859	0.000120356	0	0.000880073
Bin_256	0.000132604	0.000152848	0.000122565	0	0.00086854
Bin_1858	0.000126258	0.000151114	0.000119024	-2.7996e-05	0.000656208
Bin_209	0.000112921	0.000150694	0.000160383	0	0.000755451
Bin_1394	0.000120769	0.000150348	0.000124027	0	0.000721778
Bin_357	0.000124453	0.000149561	0.000116552	0	0.000567914
Bin_310	0.000106747	0.000149168	0.00015452	0	0.000802871
Bin_1473	0.00013481	0.000148811	0.00011713	0	0.000548848
Bin_872	0.000108966	0.000148725	0.000131448	-6.39993e-05	0.000570539
Bin_300	0.000107783	0.000148588	0.000133629	0	0.000889796
Bin_755	0.000125185	0.000148499	0.000103802	-1.90117e-05	0.000534917
Bin_1353	0.000132211	0.000148152	0.000110845	0	0.000592164
Bin_330	0.000133339	0.000147826	0.000115968	-9.435e-06	0.00071894
Bin_1508	0.000120147	0.000147633	0.00012151	-4.4852e-05	0.000600107
Bin_1398	0.000126015	0.000147408	0.000115491	0	0.000625578
Bin_108	0.000121212	0.000146418	0.000134011	0	0.00101112
Bin_1313	0.000122052	0.000146146	0.000113458	0	0.000576762
Bin_996	0.000127306	0.000145707	0.000116628	0	0.00063969
Bin_1932	0.00013254	0.000145455	0.000111936	0	0.000796571
Bin_2797	0.000110189	0.000144601	0.000130695	0	0.000805016
Bin_189	0.000126776	0.000144567	0.000114636	-5.29307e-05	0.000514434
Bin_1238	0.000114525	0.000144017	0.000122166	0	0.000676314
Bin_1537	0.000116296	0.000143904	0.000122948	0	0.000604549
Bin_1165	0.000118959	0.000143616	0.000123861	0	0.000556235
Bin_920	0.000103298	0.000143533	0.000204761	0	0.00229106
Bin_74	0.00012435	0.000143286	0.000104702	0	0.000490852
Bin_167	0.000120628	0.0001417	0.000116756	0	0.000738453
Bin_2489	8.91608e-05	0.000138996	0.000138221	0	0.000795444
Bin_736	0.000106316	0.000137788	0.000112319	-5.79565e-08	0.000521953
Bin_1898	0.00011269	0.000137229	0.000111454	0	0.000709892
Bin_888	0.000111566	0.000137158	0.000102834	0	0.000494305
Bin_272	0.00010904	0.000137031	0.000110135	0	0.000810673
Bin_2552	0.000107592	0.000136877	0.000121244	0	0.000608357
Bin_73	9.68636e-05	0.000136781	0.000106665	0	0.00044396
Bin_1133	0.000106337	0.0001365	0.000126147	0	0.000914898
Bin_395	0.000117077	0.000136408	0.000113184	0	0.000549334
Bin_1944	0.000128371	0.000136371	0.000105787	0	0.000544265
Bin_891	0.000112392	0.000135942	0.000135153	0	0.0012405
Bin_1462	0.000102863	0.000134608	0.000110887	0	0.00062353
Bin_471	0.000106875	0.00013414	0.000116453	0	0.000564083
Bin_1661	0.000111796	0.000133907	0.000101872	0	0.000481867
Bin_2328	0.000115596	0.00013285	0.000107786	0	0.000636637
Bin_719	9.65171e-05	0.000132659	0.000123462	-4.09703e-05	0.000649598
Bin_500	0.000104471	0.000132277	0.000126077	0	0.000694708
Bin_666	9.71731e-05	0.00013202	0.00011933	0	0.000661642
Bin_1737	9.86928e-05	0.000132007	0.000111218	-2.58127e-06	0.000664649
Bin_1977	0.000104518	0.000131581	0.00014513	0	0.00103531
Bin_2416	0.000107984	0.000131326	0.000105883	-4.02519e-06	0.000582546
Bin_2170	9.22072e-05	0.000131232	0.000130526	-3.39525e-05	0.000720611
Bin_2060	0.000104139	0.000131032	0.000129975	0	0.000805425
Bin_1531	0.000105474	0.000129931	0.000100473	-2.93038e-05	0.000440036
Bin_2590	8.85322e-05	0.000128878	0.000119597	0	0.000564586
Bin_328	9.8762e-05	0.000128608	0.000145789	-0.000208969	0.000661751
Bin_1323	0.00010935	0.000127886	0.000112457	-2.22389e-05	0.000635357
Bin_1501	9.67272e-05	0.000127443	0.000115874	0	0.000597279
Bin_2433	7.90081e-05	0.0001274	0.00020434	-1.30176e-05	0.00237725
Bin_237	8.65452e-05	0.00012714	0.000125664	0	0.000962173
Bin_2155	0.000116022	0.000126976	0.000104267	0	0.000832202
Bin_196	9.23603e-05	0.00012684	0.00010896	-3.04425e-05	0.000507292
Bin_2080	0.000102219	0.000126424	0.000102528	-9.39603e-06	0.000498456
Bin_1766	9.77948e-05	0.000126135	0.000115943	0	0.000674494
Bin_2248	8.64732e-05	0.00012538	0.000109898	0	0.000513462
Bin_571	7.94605e-05	0.000125199	0.000136795	-2.90004e-05	0.000776445
Bin_2179	9.55718e-05	0.000125139	0.0001141	-1.19309e-05	0.000536601
Bin_2125	9.34759e-05	0.000124804	0.000117441	0	0.000594167
Bin_640	0.00010419	0.000124777	0.000104187	-4.15082e-07	0.000647384
Bin_405	0.00010166	0.000124746	0.000102161	0	0.00045141
Bin_366	0.000106669	0.000124664	9.48339e-05	-5.97692e-06	0.000543991
Bin_2587	0.000107651	0.000124461	9.72292e-05	0	0.000477531
Bin_2355	0.000104025	0.000124395	0.000110518	0	0.00062319
Bin_668	9.15793e-05	0.000124239	0.000103026	0	0.000556785
Bin_1434	0.000101553	0.000124141	0.000109558	-4.41846e-06	0.00048412
Bin_2241	0.00011001	0.000124072	9.14251e-05	0	0.00045069
Bin_1130	9.2283e-05	0.000123699	9.28633e-05	-4.69958e-06	0.000501166
Bin_460	0.000107424	0.000123423	9.53098e-05	0	0.000424614
Bin_2770	0.000103174	0.000123034	0.000133977	-1.31461e-05	0.0011801
Bin_439	9.36145e-05	0.000122902	0.00011295	0	0.000532542
Bin_1845	9.13352e-05	0.000122666	0.000122658	0	0.000538337
Bin_2140	0.000101995	0.000122615	9.32443e-05	0	0.000459885
Bin_1452	0.000101564	0.000122069	0.000118293	0	0.000752893
Bin_2250	0.000106516	0.000121797	9.21772e-05	0	0.000473243
Bin_254	8.76743e-05	0.000121258	0.000107315	-2.27433e-06	0.000596337
Bin_2156	9.09379e-05	0.000120781	0.000115698	0	0.000686838
Bin_1114	0.000105348	0.000120683	9.93733e-05	0	0.000565259
T.CA.A	-0.000899426	0.000120478	0.0109057	-0.0239797	0.0444062
Bin_1511	0.000105324	0.000119762	9.85859e-05	0	0.000489759
Bin_1699	9.70647e-05	0.000119402	9.78582e-05	0	0.000437692
Bin_355	8.87138e-05	0.000119163	0.000105349	0	0.000659706
Bin_721	8.62563e-05	0.000118375	0.00012182	-1.47435e-05	0.000877017
Bin_2586	7.78109e-05	0.000118342	0.000120696	0	0.000828729
Bin_758	9.64396e-05	0.000118338	9.28861e-05	-1.05639e-05	0.000531965
Bin_900	0.000104381	0.000118272	8.99063e-05	0	0.000491192
Bin_2149	8.50137e-05	0.00011816	0.000114612	-9.38107e-06	0.000651921
Bin_219	8.74823e-05	0.000117707	0.000103904	0	0.000606003
Bin_808	8.8541e-05	0.000117043	0.000183795	0	0.00227256
Bin_1381	0.000104521	0.000116505	8.26103e-05	0	0.00038227
Bin_567	8.53213e-05	0.000116239	0.000100387	0	0.000468099
Bin_286	9.89292e-05	0.0001158	9.23151e-05	-2.71505e-06	0.000430846
Bin_905	9.28475e-05	0.000114768	9.22937e-05	-4.96686e-06	0.00043042
Bin_1568	7.82791e-05	0.000114744	0.000116591	-1.70413e-06	0.000671638
Bin_1188	8.87203e-05	0.000114344	0.000106734	0	0.000562576
Bin_1283	9.32572e-05	0.000114197	9.30809e-05	0	0.000523027
Bin_623	8.63353e-05	0.000113796	0.00010696	0	0.000547244
Bin_1792	9.70946e-05	0.000113241	9.12346e-05	0	0.000464653
Bin_1534	8.1266e-05	0.000113069	0.000100831	0	0.000596993
Bin_1232	8.708e-05	0.0001128	0.000101444	0	0.000522353
Bin_1660	9.54434e-05	0.000112776	8.86322e-05	0	0.000369578
Bin_1216	9.07508e-05	0.000112748	0.000107474	0	0.000724649
Bin_2774	8.70726e-05	0.000112699	9.82222e-05	-7.90588e-06	0.000589917
Bin_188	0.000101392	0.000112354	8.59147e-05	0	0.000473582
Bin_1228	9.71515e-05	0.000112347	8.8916e-05	0	0.000451897
Bin_2497	9.18485e-05	0.000112342	9.09488e-05	0	0.000486053
Bin_1507	8.89096e-05	0.00011231	0.00011487	-7.49744e-05	0.000536712
Bin_1288	9.15724e-05	0.000112008	0.000119447	-0.000122993	0.000450921
Bin_754	8.83622e-05	0.00011193	0.000104371	0	0.000592788
Bin_1809	0.000101013	0.000111848	8.399e-05	0	0.000437098
Bin_2176	9.34277e-05	0.000111783	8.97333e-05	0	0.000483451
Bin_333	9.41379e-05	0.000111521	9.26261e-05	-3.00498e-06	0.000483293
Bin_462	8.116e-05	0.000111304	0.000101651	-1.49286e-05	0.000542831
Bin_901	8.94379e-05	0.000111122	0.000124751	-0.000413262	0.00065271
Bin_2299	9.46248e-05	0.000111026	9.78817e-05	-3.08213e-05	0.000522039
Bin_2606	4.81951e-05	0.000110611	0.000260953	0	0.00266087
Bin_638	9.62265e-05	0.000109929	8.49465e-05	0	0.000418874
Bin_76	9.00874e-05	0.000109868	8.96429e-05	-6.25005e-05	0.00043588
Bin_1924	7.8517e-05	0.000109793	0.000172145	0	0.0019022
Bin_902	8.9507e-05	0.000109056	8.75767e-05	-3.37891e-05	0.000432319
Bin_2608	6.85615e-05	0.000108889	0.000147858	0	0.00134037
Bin_1773	8.1596e-05	0.000108523	0.000106576	-1.01674e-05	0.000588438
Bin_2714	7.67838e-05	0.000108514	0.000101757	0	0.000551834
Bin_2484	8.28695e-05	0.000108488	9.52046e-05	0	0.000544608
Bin_1694	8.15334e-05	0.000108375	0.000101037	0	0.000553475
Bin_2793	7.398e-05	0.000108242	0.000169989	-0.000286969	0.000928121
Bin_1530	9.02215e-05	0.000108205	8.01522e-05	0	0.00043381
Bin_377	8.62619e-05	0.000107871	0.000113847	-0.000129731	0.000489781
Bin_2191	9.54821e-05	0.000107467	8.82822e-05	0	0.000523696
Bin_1499	7.13463e-05	0.000107077	0.000123527	-4.45461e-05	0.000964143
Bin_1441	8.39194e-05	0.000106768	9.03075e-05	-6.86766e-05	0.000514038
Bin_2644	7.99886e-05	0.000106582	9.82737e-05	0	0.000459215
Bin_2419	9.12623e-05	0.000106434	0.00010557	0	0.000704011
Bin_579	8.74199e-05	0.00010577	9.75937e-05	-2.65467e-06	0.000564976
Bin_809	8.56071e-05	0.000105632	8.48198e-05	-2.34968e-05	0.000352494
Bin_903	8.80582e-05	0.000105558	9.27248e-05	-8.17993e-05	0.000505566
Bin_724	8.36078e-05	0.000105506	0.000112106	-7.6907e-05	0.000564386
Bin_2396	7.63592e-05	0.000105273	0.000104155	-7.9215e-05	0.000505139
Bin_2083	8.53955e-05	0.000104949	9.56279e-05	0	0.000403967
Bin_1397	7.54315e-05	0.000104667	0.000113742	-1.90289e-05	0.000652238
Bin_1525	7.96903e-05	0.000104416	9.03644e-05	0	0.000554404
Bin_1841	8.95514e-05	0.000104402	9.68438e-05	0	0.000584508
Bin_190	9.05488e-05	0.000104322	8.15058e-05	-6.27928e-05	0.000390883
Bin_726	6.63553e-05	0.000104163	0.000108424	-2.00603e-05	0.000528616
Bin_599	8.38987e-05	0.000103752	8.93936e-05	0	0.000445392
Bin_966	9.27537e-05	0.000103616	9.2753e-05	-5.47626e-05	0.000409644
Bin_639	7.68399e-05	0.000103348	0.000104496	0	0.000694526
Bin_2169	8.93415e-05	0.000103299	8.48773e-05	-0.00012627	0.000432418
Bin_657	8.84739e-05	0.000103204	7.9589e-05	-5.16111e-08	0.000441102
Bin_2242	8.378e-05	0.000103131	8.57779e-05	-2.58311e-05	0.000353046
Bin_2593	7.41059e-05	0.000103003	0.000107084	0	0.000627367
Bin_354	8.50332e-05	0.000102975	8.66263e-05	-1.57165e-05	0.00042588
Bin_2409	7.60684e-05	0.000102912	9.81262e-05	0	0.000484532
Bin_2144	7.8179e-05	0.000102462	8.87392e-05	-2.67104e-06	0.000456814
Bin_1245	8.5611e-05	0.000102457	8.93798e-05	0	0.000553535
Bin_1217	7.62714e-05	0.000102359	0.000113366	0	0.000735718
Bin_1997	8.20844e-05	0.000101945	0.000101632	0	0.000556675
Bin_2490	7.40191e-05	0.000101845	8.94787e-05	0	0.000471512
Bin_61	5.96878e-05	0.000101747	0.000163972	-2.21729e-05	0.00154908
Bin_2596	7.5064e-05	0.000101527	0.000108061	-0.000100324	0.000592968
Bin_1281	7.49298e-05	0.000101369	0.000101883	0	0.00052567
Bin_928	8.69987e-05	0.000101066	7.92131e-05	-2.03229e-06	0.000381852
Bin_1990	7.38341e-05	0.000100627	9.36476e-05	0	0.000453214
Bin_1516	6.88556e-05	0.000100477	0.000102647	0	0.000642869
Bin_1407	6.83891e-05	9.99689e-05	0.000131654	-1.82912e-05	0.00129715
Bin_1972	8.16917e-05	9.97863e-05	8.81791e-05	0	0.000582843
Bin_2522	7.37853e-05	9.97529e-05	9.77592e-05	0	0.000726266
Bin_1557	8.22263e-05	9.97048e-05	0.000105265	0	0.000804796
Bin_987	8.51602e-05	9.9641e-05	8.79088e-05	-0.000101526	0.000533773
Bin_2758	6.72594e-05	9.94971e-05	0.000100487	-4.4634e-05	0.000447157
Bin_895	8.39779e-05	9.94316e-05	8.03379e-05	-1.65485e-05	0.000469279
Bin_1950	8.15293e-05	9.92656e-05	9.31302e-05	-7.60282e-05	0.000505853
Bin_194	7.23673e-05	9.92628e-05	9.7471e-05	-3.00007e-06	0.000411272
Bin_576	8.43567e-05	9.86693e-05	7.76997e-05	0	0.000570352
Bin_2133	7.35368e-05	9.86079e-05	0.000103167	0	0.000906075
Bin_752	7.42151e-05	9.82912e-05	8.7892e-05	-1.53448e-05	0.000603486
Bin_1255	8.05906e-05	9.78969e-05	8.66272e-05	0	0.000374479
Bin_1379	7.36741e-05	9.77905e-05	9.24043e-05	-5.71741e-06	0.00048023
Bin_306	6.87154e-05	9.77472e-05	0.000106158	0	0.000689079
Bin_548	6.78344e-05	9.74164e-05	9.78359e-05	-1.27135e-05	0.000468015
Bin_1319	6.824e-05	9.7202e-05	9.18522e-05	-3.78645e-05	0.000559924
Bin_874	7.42929e-05	9.71711e-05	8.36428e-05	-8.92569e-06	0.000404288
Bin_1248	8.71156e-05	9.69397e-05	7.46023e-05	0	0.000364984
Bin_2688	7.86473e-05	9.66799e-05	8.5431e-05	-4.83648e-05	0.000458663
Bin_1382	6.75639e-05	9.66281e-05	9.97708e-05	-5.07364e-05	0.000601671
Bin_1226	6.94437e-05	9.66055e-05	9.01232e-05	0	0.000431475
Bin_568	7.77278e-05	9.64492e-05	9.34679e-05	0	0.000618163
Bin_1517	7.86528e-05	9.63442e-05	9.85263e-05	0	0.000576264
Bin_2487	6.61074e-05	9.60613e-05	8.72628e-05	0	0.000484628
Bin_722	7.78778e-05	9.58857e-05	0.000102032	0	0.000822557
Bin_1425	6.96676e-05	9.58378e-05	8.85602e-05	0	0.000475162
Bin_480	6.80607e-05	9.50878e-05	9.73285e-05	-1.71558e-05	0.0005462
Bin_2711	7.25022e-05	9.5066e-05	8.77204e-05	0	0.000366904
Bin_1659	6.64709e-05	9.50165e-05	8.30052e-05	0	0.000377638
Bin_1166	7.15757e-05	9.49814e-05	8.55088e-05	-2.87863e-05	0.000505325
Bin_727	6.06279e-05	9.49611e-05	9.87531e-05	-5.51645e-06	0.000454404
Bin_507	7.49409e-05	9.47278e-05	9.5812e-05	0	0.000585622
Bin_1328	6.52757e-05	9.43956e-05	8.69649e-05	0	0.000497969
Bin_220	7.49374e-05	9.43796e-05	8.65627e-05	0	0.000560387
Bin_611	7.5086e-05	9.42386e-05	8.07256e-05	-2.11177e-05	0.000372728
Bin_504	7.2746e-05	9.42075e-05	0.000104006	0	0.000680475
Bin_1002	6.07261e-05	9.36884e-05	9.36973e-05	-5.00027e-05	0.000427833
Bin_708	7.05868e-05	9.33886e-05	8.18647e-05	0	0.000448817
Bin_672	7.68769e-05	9.33398e-05	8.18077e-05	0	0.000335362
Bin_2493	8.10101e-05	9.3312e-05	7.50865e-05	-2.34614e-07	0.000347683
Bin_1857	6.30246e-05	9.32386e-05	0.000107862	-7.04347e-05	0.000492346
Bin_166	7.36234e-05	9.30377e-05	8.234e-05	0	0.000370215
Bin_904	7.05568e-05	9.27099e-05	7.70286e-05	-0.000106674	0.000424527
Bin_2032	7.12824e-05	9.21931e-05	0.000106219	0	0.000829234
Bin_1691	6.52483e-05	9.21659e-05	8.05383e-05	0	0.000452323
Bin_2459	6.66749e-05	9.21131e-05	8.76094e-05	0	0.000540337
Bin_738	7.40119e-05	9.18998e-05	7.25045e-05	0	0.000325493
Bin_1083	7.24522e-05	9.13988e-05	9.1959e-05	0	0.000513825
Bin_1768	7.31202e-05	9.13985e-05	8.24263e-05	0	0.000462259
Bin_2227	7.10149e-05	9.12949e-05	9.37846e-05	-3.12602e-05	0.000550394
Bin_218	7.33836e-05	9.07262e-05	8.52631e-05	-7.42079e-05	0.000489635
Bin_1556	6.8188e-05	9.04668e-05	0.000144347	0	0.00157916
Bin_144	6.8605e-05	9.03356e-05	0.000112638	0	0.000759145
Bin_1182	7.53288e-05	9.01266e-05	0.000100718	0	0.000443532
Bin_2694	6.25275e-05	9.00904e-05	9.74518e-05	-4.13514e-07	0.000485417
Bin_696	6.95972e-05	8.99775e-05	8.38947e-05	-1.06341e-05	0.000461304
Bin_712	4.9595e-05	8.992e-05	0.000107486	-2.31632e-05	0.000597388
Bin_857	6.70342e-05	8.97186e-05	8.0003e-05	0	0.000336415
Bin_1237	7.85972e-05	8.97039e-05	8.17451e-05	0	0.000446475
Bin_1372	7.47897e-05	8.8607e-05	8.80043e-05	-2.5915e-05	0.000461653
Bin_2810	6.49829e-05	8.82081e-05	9.29627e-05	0	0.000755745
Bin_2161	6.41082e-05	8.79773e-05	9.20308e-05	-2.733e-05	0.000530375
Bin_998	4.92572e-05	8.78821e-05	0.000199863	0	0.00185235
Bin_1301	6.75236e-05	8.77796e-05	7.50831e-05	0	0.000445898
Bin_1800	6.80158e-05	8.77396e-05	8.38118e-05	0	0.000453105
Bin_1837	6.22572e-05	8.77093e-05	9.37784e-05	0	0.000911219
Bin_516	6.44317e-05	8.76521e-05	8.32428e-05	0	0.000530894
Bin_327	5.63176e-05	8.76333e-05	8.10356e-05	-1.36859e-05	0.000386611
Bin_1939	5.30609e-05	8.71244e-05	0.000133791	-5.17129e-06	0.0014908
Bin_1731	6.93739e-05	8.67489e-05	6.80733e-05	0	0.000396373
Bin_2147	6.71907e-05	8.67305e-05	7.86193e-05	-8.05506e-06	0.000467485
Bin_1684	7.21235e-05	8.65028e-05	7.18061e-05	-1.94235e-05	0.000403507
Bin_2443	6.3458e-05	8.64535e-05	8.53462e-05	-1.53884e-05	0.000602532
Bin_2233	7.5432e-05	8.63974e-05	0.000104388	0	0.000614801
Bin_799	6.66301e-05	8.61649e-05	8.51e-05	-9.00682e-06	0.000506202
Bin_1132	5.97977e-05	8.61312e-05	9.44178e-05	-0.000118111	0.000386854
Bin_856	7.66053e-05	8.60606e-05	7.58886e-05	-7.96047e-05	0.000415401
Bin_2532	6.50099e-05	8.59884e-05	8.00166e-05	0	0.000550218
Bin_2139	6.12025e-05	8.58268e-05	8.19495e-05	-3.53176e-06	0.000407844
Bin_1895	6.65874e-05	8.57114e-05	7.38599e-05	0	0.000398508
Bin_2173	6.63474e-05	8.55617e-05	0.000103666	-0.000222902	0.000456542
Bin_608	7.16244e-05	8.54497e-05	7.97146e-05	0	0.000425424
Bin_701	6.30747e-05	8.54203e-05	7.67196e-05	0	0.000374553
Bin_2777	6.27999e-05	8.52629e-05	7.26557e-05	0	0.000362335
Bin_2395	6.07336e-05	8.5057e-05	8.40268e-05	-5.49318e-05	0.000465424
Bin_1304	5.91566e-05	8.5013e-05	7.5803e-05	-2.93007e-06	0.000319173
Bin_2381	6.68785e-05	8.49624e-05	9.48621e-05	0	0.000440208
Bin_2160	6.29269e-05	8.47809e-05	0.000123265	0	0.00133055
Bin_309	6.53063e-05	8.45147e-05	7.27073e-05	-5.50833e-05	0.000360268
Bin_2879	6.21757e-05	8.4496e-05	8.5772e-05	-0.000113949	0.000454991
Bin_2630	5.73204e-05	8.44956e-05	0.000160247	0	0.00168791
Bin_1484	6.74416e-05	8.43828e-05	7.57035e-05	0	0.000436396
Bin_1485	6.0769e-05	8.43626e-05	0.000104531	-1.54793e-05	0.00102075
Bin_1648	7.10116e-05	8.41046e-05	9.33841e-05	0	0.000469423
Bin_1947	6.10435e-05	8.39534e-05	7.95558e-05	-1.36983e-05	0.000342203
Bin_2460	5.92342e-05	8.39265e-05	8.43214e-05	0	0.000496889
Bin_384	6.91686e-05	8.39082e-05	7.74288e-05	0	0.000355453
Bin_616	6.98223e-05	8.38237e-05	8.75502e-05	0	0.000549536
Bin_493	6.45218e-05	8.37338e-05	8.84599e-05	0	0.000661802
Bin_316	6.68157e-05	8.3344e-05	8.63854e-05	0	0.000470478
Bin_924	7.03656e-05	8.32169e-05	7.58338e-05	0	0.000431789
Bin_1903	7.33495e-05	8.31256e-05	8.11393e-05	0	0.000510686
Bin_1345	6.18271e-05	8.28847e-05	8.35438e-05	-8.89033e-07	0.000611254
Bin_2182	6.22203e-05	8.28804e-05	8.44356e-05	-4.53224e-06	0.000450172
Bin_703	6.30559e-05	8.24618e-05	7.16391e-05	0	0.000342024
Bin_566	6.34095e-05	8.23667e-05	7.49715e-05	0	0.000446902
Bin_995	5.93434e-05	8.23349e-05	9.05912e-05	-1.30964e-05	0.000617133
Bin_1916	6.24143e-05	8.22469e-05	0.00010235	-8.76429e-05	0.000498892
Bin_910	5.45044e-05	8.21353e-05	0.000102427	-0.000146714	0.0007239
Bin_2298	5.67352e-05	8.20519e-05	0.000103567	-7.01659e-05	0.00092786
Bin_241	6.22094e-05	8.19823e-05	8.12837e-05	-9.69395e-05	0.000375726
Bin_1736	6.16306e-05	8.19749e-05	7.30601e-05	-9.50997e-06	0.000345656
Bin_329	7.14999e-05	8.18579e-05	9.6788e-05	-0.000138857	0.000412116
Bin_2536	5.93728e-05	8.16597e-05	9.53998e-05	0	0.000471053
Bin_1913	6.54943e-05	8.12084e-05	7.19674e-05	0	0.00044998
Bin_528	6.56595e-05	8.11667e-05	7.7104e-05	-2.61311e-05	0.00038482
Bin_1448	5.50448e-05	8.10216e-05	0.000101062	0	0.000646862
Bin_164	5.93779e-05	8.09143e-05	8.345e-05	0	0.000379566
Bin_2079	5.9335e-05	8.08145e-05	8.5641e-05	-9.28007e-05	0.000395867
Bin_2808	5.54386e-05	8.07961e-05	0.000109761	-0.000192891	0.00061914
Bin_890	5.3303e-05	8.07503e-05	8.96054e-05	-3.1391e-06	0.000639351
Bin_1161	5.97877e-05	7.98674e-05	8.56783e-05	-9.95364e-05	0.000441044
Bin_2656	4.94866e-05	7.98042e-05	9.89114e-05	0	0.000838804
Bin_2031	5.32485e-05	7.96986e-05	7.6277e-05	-2.08601e-07	0.000404707
Bin_1789	6.82434e-05	7.96961e-05	6.41182e-05	-1.1913e-05	0.000405668
Bin_718	6.03838e-05	7.96203e-05	7.82927e-05	0	0.00037868
Bin_999	6.56069e-05	7.95517e-05	6.82425e-05	0	0.00036855
Bin_2605	4.44664e-05	7.93526e-05	0.000148437	-6.42257e-07	0.00129649
Bin_1491	5.84678e-05	7.9236e-05	8.44596e-05	0	0.000462087
Bin_165	5.39287e-05	7.91939e-05	8.24504e-05	-3.24169e-06	0.000410441
Bin_2877	4.54733e-05	7.89641e-05	0.000187771	-1.22894e-05	0.00223932
Bin_840	6.2769e-05	7.89578e-05	8.58345e-05	0	0.000447918
Bin_242	5.48673e-05	7.8844e-05	8.78149e-05	-0.000116297	0.000498629
Bin_449	6.41675e-05	7.8559e-05	6.4852e-05	0	0.000387487
Bin_982	6.05483e-05	7.84537e-05	7.8353e-05	-5.88008e-06	0.000491742
Bin_2011	4.28248e-05	7.83638e-05	0.00022557	-2.79435e-06	0.00287751
Bin_383	5.88241e-05	7.82923e-05	7.61139e-05	0	0.000420471
Bin_362	6.04178e-05	7.80868e-05	9.25032e-05	0	0.000503074
Bin_342	6.16712e-05	7.77981e-05	7.32136e-05	-1.23223e-05	0.00037839
Bin_214	5.70658e-05	7.75882e-05	7.92188e-05	-2.55662e-06	0.000619432
Bin_1048	5.19065e-05	7.73458e-05	9.21456e-05	-5.03746e-05	0.000503374
Bin_2281	5.52294e-05	7.69432e-05	8.54877e-05	-2.07692e-05	0.000608158
Bin_1838	4.85172e-05	7.69066e-05	9.56715e-05	-2.81602e-05	0.000693344
Bin_2652	5.37732e-05	7.6711e-05	7.666e-05	0	0.000382863
Bin_2681	5.00016e-05	7.66124e-05	8.01012e-05	0	0.000439676
Bin_418	6.17444e-05	7.65802e-05	7.00842e-05	0	0.000324709
Bin_2109	5.46461e-05	7.65491e-05	7.38814e-05	-2.22135e-05	0.000373896
Bin_2362	5.31193e-05	7.62725e-05	8.50444e-05	0	0.000481049
Bin_1273	6.3943e-05	7.58774e-05	6.69942e-05	-5.70542e-06	0.0003324
Bin_1871	5.63749e-05	7.57387e-05	7.362e-05	-5.49301e-06	0.000455631
Bin_284	5.79984e-05	7.53207e-05	9.28318e-05	-0.000124375	0.00058086
Bin_212	6.15513e-05	7.52204e-05	6.76966e-05	0	0.000327314
Bin_1268	5.89122e-05	7.51674e-05	6.99555e-05	0	0.000359564
Bin_1765	4.86118e-05	7.47477e-05	8.50403e-05	-7.01617e-05	0.000403298
Bin_388	5.79824e-05	7.46282e-05	6.47513e-05	0	0.000331677
Bin_2013	4.15625e-05	7.44746e-05	0.000102389	-9.6215e-05	0.000685724
Bin_1658	5.01456e-05	7.34892e-05	7.17709e-05	0	0.000380744
Bin_240	6.48599e-05	7.34664e-05	5.86425e-05	0	0.000295333
Bin_2122	4.49829e-05	7.33859e-05	0.000109866	-0.000103021	0.000478189
Bin_2559	4.71784e-05	7.30957e-05	8.90144e-05	0	0.000477247
Bin_1830	6.42084e-05	7.3079e-05	8.02062e-05	0	0.000392178
Bin_103	4.9612e-05	7.30624e-05	6.92582e-05	-7.34272e-05	0.000313335
Bin_1955	5.55084e-05	7.29689e-05	8.15222e-05	-3.17569e-05	0.000405724
TA.A	-0.000203762	7.28695e-05	0.00303382	-0.00932935	0.0122112
Bin_641	4.95029e-05	7.27461e-05	9.8258e-05	-2.39732e-05	0.000912776
Bin_1741	5.65467e-05	7.268e-05	7.44957e-05	0	0.000362111
Bin_1325	5.69528e-05	7.26495e-05	6.77343e-05	0	0.000516022
Bin_203	5.62748e-05	7.26195e-05	8.09114e-05	0	0.000523058
Bin_2474	5.20578e-05	7.25652e-05	0.00013161	-0.000117968	0.00137666
Bin_239	4.95175e-05	7.2249e-05	7.29122e-05	-1.91878e-05	0.000479511
Bin_70	5.11278e-05	7.1916e-05	7.61868e-05	-2.97969e-05	0.00039436
Bin_1693	5.30725e-05	7.18852e-05	7.67859e-05	0	0.000471214
Bin_2657	5.73173e-05	7.18221e-05	7.14092e-05	-1.25606e-05	0.000453294
Bin_1361	5.33746e-05	7.17033e-05	6.64801e-05	-2.75708e-05	0.000291238
Bin_2570	5.69697e-05	7.16445e-05	7.47477e-05	0	0.000332768
Bin_1927	5.7329e-05	7.16232e-05	6.52043e-05	0	0.000336468
Bin_667	5.96793e-05	7.15436e-05	6.26546e-05	0	0.000274706
Bin_261	5.86513e-05	7.14932e-05	7.87153e-05	0	0.000394768
Bin_2521	4.52047e-05	7.14598e-05	0.000100342	-9.0311e-06	0.000541487
Bin_413	5.23786e-05	7.1365e-05	8.23799e-05	-4.30199e-05	0.00050096
Bin_817	5.0832e-05	7.09316e-05	7.02911e-05	0	0.000367418
Bin_1710	5.84484e-05	7.08421e-05	6.58519e-05	0	0.000338186
Bin_1430	3.89283e-05	7.08029e-05	9.51405e-05	-1.72904e-05	0.000677603
Bin_222	5.28491e-05	7.07527e-05	6.3622e-05	0	0.000291017
Bin_2865	5.55563e-05	7.04784e-05	6.32293e-05	-3.95051e-06	0.000317781
Bin_1380	5.39943e-05	7.03084e-05	0.000102749	-0.000141184	0.000691039
Bin_1276	3.93355e-05	6.98537e-05	0.000105111	-0.000140837	0.000608703
Bin_1487	5.0757e-05	6.9832e-05	7.22673e-05	-5.26933e-05	0.000493415
Bin_2331	4.86033e-05	6.98077e-05	7.49284e-05	0	0.00041346
Bin_2512	5.05998e-05	6.96566e-05	7.62191e-05	0	0.000508336
Bin_964	5.54774e-05	6.96348e-05	7.08414e-05	0	0.000322064
Bin_402	5.94237e-05	6.95932e-05	6.49631e-05	0	0.000323499
Bin_2198	5.16357e-05	6.95705e-05	7.16646e-05	-5.08647e-05	0.00031066
Bin_2058	4.76497e-05	6.95525e-05	8.45046e-05	-1.54751e-05	0.000442769
Bin_1529	5.96084e-05	6.93818e-05	5.97401e-05	0	0.000276739
Bin_1956	4.88395e-05	6.9371e-05	6.8248e-05	0	0.000385684
Bin_273	4.9007e-05	6.93655e-05	6.94267e-05	-6.63286e-06	0.000403248
Bin_417	4.47801e-05	6.93243e-05	7.37801e-05	0	0.000494007
Bin_839	5.13775e-05	6.92193e-05	6.89246e-05	0	0.000313657
Bin_447	5.12629e-05	6.90871e-05	7.65545e-05	-3.49132e-05	0.000524931
Bin_2228	4.48705e-05	6.89536e-05	9.22579e-05	-9.16494e-05	0.000675188
Bin_1645	4.39632e-05	6.89309e-05	8.31905e-05	-6.38317e-05	0.000514334
Bin_2771	4.76587e-05	6.89186e-05	6.69599e-05	0	0.000338237
Bin_1982	4.78035e-05	6.87278e-05	8.56815e-05	0	0.000661937
Bin_2632	5.08593e-05	6.86111e-05	6.95178e-05	0	0.000299472
Bin_811	5.5347e-05	6.84341e-05	7.38999e-05	0	0.000362004
Bin_756	4.54409e-05	6.8408e-05	8.21634e-05	-1.93238e-05	0.000784828
Bin_1256	4.99263e-05	6.82878e-05	6.99932e-05	-1.16483e-05	0.000343458
Bin_1886	4.67072e-05	6.82768e-05	7.85288e-05	0	0.000406171
Bin_1847	4.30543e-05	6.82078e-05	7.22044e-05	-1.49923e-05	0.000418803
Bin_1747	5.59265e-05	6.81815e-05	6.04496e-05	0	0.000269255
Bin_268	5.18467e-05	6.81289e-05	6.12755e-05	0	0.000368446
Bin_1068	4.69023e-05	6.80355e-05	8.22181e-05	0	0.000493356
Bin_1338	4.99002e-05	6.80133e-05	6.67156e-05	-7.13307e-06	0.000308723
Bin_2680	4.8635e-05	6.77816e-05	7.13163e-05	0	0.000443155
Bin_1783	5.67489e-05	6.76725e-05	6.43468e-05	0	0.000295324
Bin_1011	4.84028e-05	6.75525e-05	7.37166e-05	-0.000129981	0.00035552
Bin_1712	4.61292e-05	6.7325e-05	8.35067e-05	-4.03068e-05	0.00060211
Bin_1707	4.61048e-05	6.72033e-05	6.81483e-05	-1.64398e-05	0.000322645
Bin_823	4.49274e-05	6.71377e-05	8.78632e-05	-0.000113138	0.000448884
Bin_602	5.39823e-05	6.69317e-05	6.21198e-05	-6.77547e-05	0.000334115
Bin_1853	5.3836e-05	6.69094e-05	7.07104e-05	-9.37976e-05	0.000286202
Bin_2071	5.038e-05	6.64722e-05	5.72254e-05	0	0.000338758
Bin_1176	5.2723e-05	6.6437e-05	6.19108e-05	-3.74766e-06	0.000258593
Bin_450	4.43891e-05	6.62822e-05	6.8985e-05	-9.06723e-06	0.000414172
Bin_1257	4.52633e-05	6.62143e-05	6.97561e-05	0	0.000373376
Bin_1215	2.95168e-05	6.59503e-05	0.000298368	-8.82418e-06	0.00389977
Bin_1761	5.82834e-05	6.59405e-05	7.06134e-05	0	0.000400631
Bin_2622	4.7458e-05	6.58534e-05	8.30035e-05	0	0.000494218
Bin_813	3.79879e-05	6.57297e-05	8.24847e-05	-5.39884e-05	0.000401022
Bin_1649	4.28048e-05	6.57092e-05	7.04262e-05	-3.23406e-05	0.000342204
Bin_2153	4.88291e-05	6.56166e-05	6.28061e-05	-2.23488e-06	0.000304986
Bin_153	5.04095e-05	6.51755e-05	5.97092e-05	0	0.000357876
Bin_2193	5.16271e-05	6.48957e-05	6.2801e-05	-1.29843e-05	0.000345436
Bin_1187	4.57837e-05	6.47273e-05	6.59994e-05	-2.99849e-05	0.000332439
Bin_2594	4.16303e-05	6.42907e-05	7.74089e-05	0	0.000490904
Bin_981	4.87542e-05	6.42846e-05	6.98515e-05	-3.14277e-05	0.000351676
Bin_984	3.98158e-05	6.42704e-05	7.7211e-05	-3.74326e-05	0.00039472
Bin_247	4.87629e-05	6.41062e-05	6.44913e-05	0	0.000301618
Bin_1275	4.51849e-05	6.41056e-05	8.5423e-05	-0.000149861	0.000473528
Bin_1414	4.3537e-05	6.40513e-05	6.17999e-05	-4.05151e-06	0.000323812
Bin_1475	4.77558e-05	6.39709e-05	7.42569e-05	0	0.000390482
Bin_2049	4.31185e-05	6.39667e-05	6.37111e-05	0	0.000282123
Bin_1713	5.1293e-05	6.35501e-05	6.83653e-05	-2.56105e-06	0.000349599
Bin_389	4.79783e-05	6.33823e-05	6.63597e-05	0	0.000318892
Bin_443	4.76866e-05	6.32611e-05	6.39642e-05	-1.23959e-05	0.000286346
Bin_244	3.57951e-05	6.32016e-05	7.74745e-05	-2.7233e-05	0.000368528
Bin_2234	5.192e-05	6.31335e-05	5.86282e-05	-1.94158e-07	0.000348497
Bin_50	3.61757e-05	6.30811e-05	7.54694e-05	-2.56602e-08	0.000403333
Bin_711	3.83846e-05	6.30593e-05	8.58135e-05	-0.000110372	0.000603204
Bin_2780	4.50309e-05	6.30075e-05	6.74196e-05	0	0.000420777
Bin_2802	4.21985e-05	6.29704e-05	8.58033e-05	-3.10718e-05	0.000659591
Bin_2066	5.00352e-05	6.28906e-05	6.09664e-05	-2.58113e-05	0.000324198
Bin_1168	4.31478e-05	6.27364e-05	6.5447e-05	-3.47612e-06	0.00031282
Bin_177	4.6327e-05	6.26105e-05	5.39831e-05	-5.33259e-06	0.000222037
Bin_322	3.90251e-05	6.25388e-05	6.7368e-05	0	0.000365702
Bin_2342	4.77611e-05	6.24713e-05	5.61841e-05	0	0.000266736
Bin_2776	5.02471e-05	6.24381e-05	5.42248e-05	0	0.000293798
Bin_2675	5.20304e-05	6.24046e-05	5.78128e-05	0	0.000268647
Bin_1515	3.89169e-05	6.23363e-05	8.84716e-05	0	0.000733996
Bin_848	4.52468e-05	6.2038e-05	6.71719e-05	-1.08554e-05	0.000541959
Bin_1159	5.14626e-05	6.20069e-05	5.76086e-05	0	0.000256242
Bin_587	4.73185e-05	6.1916e-05	6.33083e-05	-3.37236e-05	0.000329145
Bin_1527	4.94155e-05	6.1737e-05	5.8479e-05	-2.15331e-06	0.00029243
Bin_253	4.96595e-05	6.16459e-05	5.47961e-05	-8.14183e-06	0.00029969
Bin_563	4.56331e-05	6.15681e-05	6.11318e-05	0	0.000240129
Bin_1015	3.60507e-05	6.13603e-05	7.11746e-05	0	0.000367661
Bin_2330	3.04825e-05	6.12921e-05	0.000103238	-0.000145498	0.000526495
Bin_2481	4.47522e-05	6.12407e-05	7.22473e-05	0	0.000397027
Bin_2534	3.89742e-05	6.12123e-05	7.88429e-05	0	0.000695467
Bin_1453	4.73001e-05	6.1179e-05	6.35355e-05	0	0.000314807
Bin_262	3.87307e-05	6.11138e-05	8.75534e-05	-2.37676e-07	0.000812828
Bin_830	4.30559e-05	6.10695e-05	6.16078e-05	-1.22034e-06	0.000314581
Bin_98	4.71277e-05	6.10461e-05	6.55722e-05	-8.01749e-06	0.000345105
Bin_1504	4.11806e-05	6.08847e-05	6.97751e-05	-6.94623e-05	0.000387158
Bin_1524	3.8547e-05	6.08435e-05	6.29874e-05	-3.33178e-06	0.000356313
Bin_1631	4.69295e-05	6.07872e-05	6.29051e-05	0	0.000341656
Bin_487	4.34963e-05	6.06138e-05	5.71802e-05	-1.71427e-05	0.00036006
Bin_2121	4.62686e-05	6.0515e-05	5.84187e-05	0	0.000287868
Bin_863	4.89262e-05	6.03487e-05	6.65414e-05	-0.000130115	0.000286133
Bin_1208	3.87243e-05	6.02699e-05	7.55666e-05	0	0.000388487
Bin_367	3.8166e-05	6.02308e-05	7.3672e-05	-5.30912e-05	0.000368077
Bin_647	3.87946e-05	6.02033e-05	6.5428e-05	-4.48621e-06	0.000312619
Bin_526	5.00452e-05	6.01334e-05	6.68957e-05	0	0.000385455
Bin_631	4.58105e-05	6.01325e-05	6.89204e-05	0	0.000516769
Bin_598	3.86426e-05	6.01096e-05	7.20696e-05	-7.94202e-05	0.00032735
Bin_1278	5.03739e-05	6.00932e-05	5.79222e-05	-8.04295e-06	0.000305388
Bin_858	3.96642e-05	6.0056e-05	7.30401e-05	-6.02248e-05	0.000328373
Bin_854	4.29593e-05	6.00332e-05	5.8234e-05	-0.000130876	0.000245258
Bin_709	4.70499e-05	6.00304e-05	6.26483e-05	0	0.000443688
Bin_519	4.02382e-05	5.99722e-05	5.78994e-05	-7.9172e-07	0.000291038
Bin_2401	4.8583e-05	5.97274e-05	6.27843e-05	0	0.000484837
Bin_1041	3.94832e-05	5.96291e-05	6.83812e-05	0	0.000365382
Bin_2726	4.27444e-05	5.95319e-05	6.90434e-05	0	0.000622822
Bin_1063	5.03678e-05	5.93813e-05	5.79154e-05	0	0.000306692
Bin_1807	4.64847e-05	5.91619e-05	5.64363e-05	0	0.000250552
Bin_2569	2.98506e-05	5.91383e-05	9.50235e-05	-9.40837e-05	0.000586488
Bin_482	3.87382e-05	5.8948e-05	9.2379e-05	0	0.000873923
Bin_1025	4.63677e-05	5.89401e-05	6.46854e-05	0	0.000418793
Bin_1911	3.7964e-05	5.892e-05	0.000131282	0	0.00152228
Bin_2647	4.51731e-05	5.89035e-05	7.49982e-05	0	0.000682336
Bin_913	3.76042e-05	5.87842e-05	8.2201e-05	-8.16058e-05	0.000452487
Bin_2300	4.35845e-05	5.86395e-05	5.94491e-05	0	0.000291337
Bin_1904	4.28616e-05	5.86169e-05	5.56575e-05	-6.47604e-05	0.000242225
Bin_2819	4.13163e-05	5.85918e-05	6.72982e-05	0	0.00042665
Bin_351	4.05684e-05	5.85349e-05	6.60574e-05	0	0.000410985
Bin_1726	4.55529e-05	5.85253e-05	5.62366e-05	0	0.00030724
Bin_960	5.00183e-05	5.84769e-05	6.73462e-05	0	0.000466107
Bin_1764	4.92524e-05	5.83856e-05	5.43738e-05	-4.80745e-05	0.000260502
Bin_749	3.74699e-05	5.83817e-05	7.25531e-05	-0.000121682	0.00044209
Bin_1750	4.27176e-05	5.83183e-05	5.80274e-05	0	0.000266574
Bin_2822	4.20364e-05	5.81486e-05	9.14785e-05	0	0.000834288
Bin_948	4.05462e-05	5.80478e-05	6.56317e-05	0	0.000336425
Bin_864	3.77357e-05	5.80047e-05	7.36048e-05	-5.07424e-05	0.000397441
Bin_558	5.63999e-05	5.78769e-05	6.28871e-05	0	0.000303257
Bin_2277	4.77405e-05	5.77246e-05	5.54183e-05	0	0.000273838
Bin_654	4.4466e-05	5.76952e-05	5.5033e-05	0	0.000257699
Bin_2498	3.77708e-05	5.76516e-05	6.65444e-05	-4.27198e-06	0.000448427
Bin_1923	4.02385e-05	5.7613e-05	5.81443e-05	-3.57951e-05	0.000310766
Bin_1135	4.5552e-05	5.74948e-05	5.28484e-05	0	0.000218764
Bin_784	4.817e-05	5.74111e-05	5.46229e-05	0	0.000284757
Bin_2463	4.96681e-05	5.73944e-05	5.41752e-05	0	0.000335979
Bin_2538	4.56581e-05	5.73075e-05	6.02856e-05	0	0.000355078
Bin_2817	2.93042e-05	5.72547e-05	0.000211354	0	0.00273661
Bin_2679	4.20501e-05	5.72396e-05	6.78116e-05	0	0.000354412
Bin_2514	3.99162e-05	5.72041e-05	6.78679e-05	0	0.000479982
Bin_1562	1.45337e-05	5.71831e-05	0.000121138	-4.00386e-05	0.00124647
Bin_1454	3.95653e-05	5.69714e-05	6.87262e-05	-4.50225e-05	0.000471037
Bin_2816	4.65626e-05	5.67716e-05	5.86077e-05	-1.0159e-05	0.000339726
Bin_934	4.1036e-05	5.67548e-05	6.20358e-05	-1.7929e-05	0.000311478
Bin_1249	4.73021e-05	5.66389e-05	4.82576e-05	-2.23574e-06	0.000205024
Bin_338	3.8516e-05	5.66169e-05	7.19622e-05	0	0.000452765
Bin_921	3.72263e-05	5.65822e-05	6.51316e-05	-6.62225e-05	0.000314384
Bin_472	4.08261e-05	5.65693e-05	5.45337e-05	-5.19129e-05	0.000269018
Bin_869	4.49512e-05	5.64742e-05	5.70299e-05	-7.90746e-05	0.000266685
Bin_2604	2.18944e-05	5.64644e-05	0.000126702	-0.000100739	0.00121824
Bin_1074	3.04915e-05	5.64403e-05	7.42288e-05	-1.90173e-06	0.000442117
Bin_652	4.58909e-05	5.63223e-05	5.63329e-05	-2.34949e-05	0.000365234
Bin_308	4.22736e-05	5.6298e-05	5.52502e-05	-6.39904e-07	0.000266632
Bin_1900	4.43886e-05	5.62768e-05	6.36662e-05	-7.24629e-05	0.000448067
Bin_1523	4.40344e-05	5.61076e-05	5.18452e-05	-1.89118e-05	0.000243064
Bin_1897	4.35401e-05	5.60649e-05	5.73135e-05	-2.66536e-05	0.000317491
Bin_1522	4.52953e-05	5.60397e-05	5.81737e-05	0	0.000285125
Bin_767	4.48793e-05	5.60291e-05	6.03308e-05	0	0.00038413
Bin_1078	4.02105e-05	5.58532e-05	6.52497e-05	0	0.000395932
Bin_2562	3.75745e-05	5.57693e-05	8.28276e-05	0	0.000800309
Bin_1343	3.09614e-05	5.57657e-05	8.99735e-05	-0.00012763	0.000361289
Bin_1951	4.17838e-05	5.57649e-05	5.90719e-05	-3.17922e-05	0.00035262
Bin_221	3.8076e-05	5.56801e-05	5.89276e-05	-9.06603e-06	0.000292886
Bin_1444	3.66959e-05	5.56617e-05	8.23897e-05	-0.000136208	0.000445368
Bin_2461	4.47279e-05	5.55927e-05	6.11801e-05	-3.97218e-05	0.000462811
Bin_1553	4.54991e-05	5.5518e-05	5.87534e-05	0	0.000376193
Bin_379	3.20089e-05	5.52921e-05	7.05345e-05	-4.42127e-05	0.000284692
Bin_759	4.2251e-05	5.52782e-05	5.27895e-05	-4.27332e-05	0.000219317
Bin_1929	4.2351e-05	5.51518e-05	5.53326e-05	-3.53841e-05	0.00031834
Bin_2848	3.96246e-05	5.51199e-05	7.47218e-05	0	0.000802163
Bin_2713	4.12385e-05	5.49994e-05	5.53735e-05	-1.88513e-06	0.00024224
Bin_838	3.84884e-05	5.49851e-05	6.35276e-05	0	0.000274185
Bin_1058	4.1356e-05	5.48521e-05	6.04655e-05	0	0.000322879
Bin_444	3.99904e-05	5.47063e-05	5.22022e-05	-2.92686e-06	0.000266502
Bin_230	4.51608e-05	5.45791e-05	5.37305e-05	0	0.000239739
Bin_2200	3.56481e-05	5.45602e-05	0.000107076	0	0.00125139
Bin_2386	3.7804e-05	5.44756e-05	5.97015e-05	-1.78018e-06	0.00028164
Bin_1546	1.53164e-05	5.44751e-05	9.34228e-05	0	0.00061218
Bin_1331	3.88112e-05	5.4446e-05	5.67208e-05	-6.2596e-05	0.000305661
Bin_217	3.98748e-05	5.4438e-05	5.85155e-05	-2.31829e-05	0.0003173
Bin_1915	2.95805e-05	5.43684e-05	0.000108006	-0.000238563	0.000406231
Bin_1938	4.11395e-05	5.43457e-05	5.55309e-05	-5.93004e-07	0.00029943
Bin_2189	3.6057e-05	5.42592e-05	6.77353e-05	-2.68301e-05	0.000396863
Bin_2878	4.052e-05	5.41906e-05	5.93842e-05	-2.93089e-05	0.000396425
Bin_879	3.7715e-05	5.41731e-05	6.73017e-05	-6.45234e-05	0.000369757
Bin_457	4.1797e-05	5.40468e-05	4.79422e-05	0	0.000269648
Bin_2471	1.94815e-05	5.40134e-05	0.000117624	-0.000259599	0.000495363
Bin_633	3.71844e-05	5.39397e-05	6.15576e-05	-3.01384e-05	0.000325725
Bin_314	4.35706e-05	5.38831e-05	8.419e-05	0	0.000945125
Bin_2588	3.90021e-05	5.38655e-05	5.36683e-05	-6.22092e-05	0.000312717
Bin_2853	3.68011e-05	5.37636e-05	6.5067e-05	-4.79173e-06	0.000362204
Bin_1392	3.46768e-05	5.37312e-05	5.65168e-05	-1.10921e-05	0.000326569
Bin_1418	3.19338e-05	5.36271e-05	6.94249e-05	-6.20399e-06	0.000478117
Bin_406	3.76892e-05	5.35297e-05	5.5314e-05	-8.50634e-06	0.000339422
Bin_1703	3.93195e-05	5.35245e-05	6.25405e-05	-7.00891e-06	0.000417137
Bin_2651	4.38661e-05	5.34446e-05	5.84589e-05	-8.33679e-05	0.000308022
Bin_870	3.4031e-05	5.32899e-05	5.70222e-05	-3.42188e-05	0.000288996
Bin_986	4.37904e-05	5.32851e-05	6.08425e-05	-4.06855e-05	0.000291133
Bin_2057	3.85645e-05	5.32439e-05	6.08369e-05	0	0.00030975
Bin_979	3.74206e-05	5.31773e-05	5.90622e-05	-6.53931e-06	0.000363433
Bin_1062	2.90109e-05	5.31627e-05	7.50491e-05	-1.40955e-05	0.000689363
Bin_1700	3.02054e-05	5.29639e-05	7.48968e-05	-6.57127e-05	0.000362152
Bin_401	2.78607e-05	5.28924e-05	7.05007e-05	-4.54127e-06	0.00046318
Bin_58	3.84526e-05	5.28567e-05	5.16313e-05	-2.25465e-07	0.00027345
Bin_185	4.2708e-05	5.27356e-05	5.99649e-05	0	0.000304138
Bin_788	3.44462e-05	5.2553e-05	7.27175e-05	-9.56155e-05	0.000529515
Bin_1286	3.80812e-05	5.2225e-05	5.18417e-05	-7.37527e-06	0.00026064
Bin_2621	3.48889e-05	5.21317e-05	9.50221e-05	-5.18426e-05	0.00107232
Bin_2444	4.36194e-05	5.2117e-05	6.34066e-05	-0.00011031	0.00035218
Bin_1608	3.42486e-05	5.21019e-05	6.22908e-05	-8.37263e-06	0.000279994
Bin_1638	3.71721e-05	5.20072e-05	6.64904e-05	0	0.000560459
Bin_51	3.48174e-05	5.18183e-05	6.55374e-05	-3.96281e-05	0.000483613
Bin_1715	4.04034e-05	5.17761e-05	5.9903e-05	0	0.000335029
Bin_1337	3.33643e-05	5.16159e-05	6.41011e-05	-2.83354e-05	0.000391316
Bin_2830	3.37935e-05	5.14443e-05	6.24673e-05	0	0.000316715
Bin_437	4.27323e-05	5.13038e-05	5.30192e-05	0	0.000272962
Bin_1992	3.56553e-05	5.12956e-05	5.6866e-05	-2.3504e-06	0.000298548
Bin_1004	4.35901e-05	5.12171e-05	5.25193e-05	-3.18561e-05	0.000388062
Bin_2196	3.17585e-05	5.1161e-05	7.00425e-05	-0.000110983	0.000340622
Bin_1985	3.2038e-05	5.11069e-05	7.09512e-05	-4.32943e-05	0.000592945
Bin_1613	4.485e-05	5.09842e-05	5.19124e-05	0	0.000228845
Bin_477	3.90333e-05	5.08969e-05	6.21037e-05	-5.05268e-05	0.000332896
Bin_6	3.06383e-05	5.08419e-05	6.6679e-05	-6.63682e-05	0.000343192
Bin_274	3.30818e-05	5.0668e-05	6.34559e-05	-1.90893e-05	0.000333255
Bin_1055	4.12122e-05	5.05832e-05	4.9632e-05	-1.97542e-05	0.000254808
Bin_2387	3.93415e-05	5.05804e-05	5.42561e-05	0	0.000259859
Bin_669	3.88978e-05	5.054e-05	5.23374e-05	-2.45598e-05	0.000277155
Bin_1536	3.30706e-05	5.04586e-05	5.15199e-05	0	0.000241105
Bin_1612	3.2557e-05	5.03024e-05	6.59192e-05	0	0.000323828
Bin_466	3.58073e-05	5.02353e-05	5.8973e-05	-1.06711e-05	0.000351754
Bin_629	3.29539e-05	5.01728e-05	6.0136e-05	0	0.000457673
Bin_2120	3.53159e-05	5.01409e-05	5.59155e-05	-5.82081e-05	0.000301683
Bin_1578	3.70756e-05	5.0136e-05	5.55035e-05	0	0.000268319
Bin_307	3.45037e-05	5.0065e-05	5.38535e-05	-7.74743e-05	0.000290594
Bin_578	3.73077e-05	5.00435e-05	4.7529e-05	-4.05952e-05	0.000220806
Bin_777	3.80065e-05	5.00356e-05	4.96312e-05	0	0.000276589
Bin_2613	3.07185e-05	4.99945e-05	7.67135e-05	0	0.000672856
Bin_326	2.46477e-05	4.99221e-05	7.75032e-05	-8.53102e-05	0.000469302
Bin_2262	4.46709e-05	4.9763e-05	5.23799e-05	0	0.00036492
Bin_976	3.41668e-05	4.97247e-05	6.1309e-05	-2.14548e-05	0.000380784
Bin_686	3.72457e-05	4.96972e-05	5.24714e-05	-9.08514e-07	0.000276923
Bin_1220	2.92686e-05	4.96938e-05	8.18215e-05	0	0.00071186
Bin_2229	3.44324e-05	4.95701e-05	7.31406e-05	-0.000110512	0.00052439
Bin_1185	3.2923e-05	4.94731e-05	5.34072e-05	-2.81234e-06	0.000301917
Bin_2164	3.2122e-05	4.94052e-05	6.10136e-05	-7.61305e-05	0.000279133
Bin_994	3.35361e-05	4.93956e-05	5.61695e-05	0	0.000266464
Bin_2731	3.36304e-05	4.93929e-05	6.16476e-05	-1.22227e-05	0.000429735
Bin_2503	3.50949e-05	4.93821e-05	6.25761e-05	0	0.000339464
Bin_1040	3.36624e-05	4.92306e-05	6.25123e-05	-4.11086e-05	0.000364668
Bin_1390	2.95677e-05	4.91352e-05	6.44359e-05	-9.46199e-07	0.000431569
Bin_1030	3.73486e-05	4.89954e-05	5.20492e-05	0	0.000235256
Bin_1155	3.26129e-05	4.88595e-05	5.81767e-05	-5.41609e-05	0.000266182
Bin_1999	3.57834e-05	4.8833e-05	5.52111e-05	-2.52934e-06	0.000358752
Bin_561	3.46914e-05	4.87288e-05	4.89502e-05	-1.21087e-05	0.000210843
Bin_334	3.52648e-05	4.85643e-05	5.68628e-05	-7.76834e-05	0.000249315
Bin_679	3.00817e-05	4.85277e-05	6.88604e-05	0	0.000614451
Bin_2827	3.99463e-05	4.84886e-05	5.12698e-05	0	0.000244735
Bin_1125	3.29223e-05	4.84802e-05	7.49039e-05	-0.000140747	0.000495709
Bin_1008	3.58961e-05	4.84436e-05	5.22201e-05	0	0.00023811
Bin_245	3.30398e-05	4.84335e-05	5.78645e-05	-7.48075e-05	0.000352744
Bin_1059	3.68179e-05	4.83644e-05	5.59572e-05	0	0.000280931
Bin_2591	3.49985e-05	4.82377e-05	6.83815e-05	-4.77771e-06	0.0005981
Bin_971	3.22869e-05	4.81399e-05	5.30089e-05	-6.27534e-05	0.000213311
Bin_1306	2.62213e-05	4.80917e-05	6.45591e-05	-4.99329e-05	0.000331523
Bin_1466	3.33427e-05	4.8031e-05	6.60071e-05	-8.28394e-05	0.000302449
Bin_2755	3.35061e-05	4.7723e-05	5.98338e-05	-2.00757e-06	0.000432139
Bin_1322	2.98977e-05	4.76988e-05	6.03903e-05	-3.70076e-05	0.000245566
Bin_694	2.40782e-05	4.76975e-05	6.12645e-05	-1.77529e-05	0.00025164
Bin_38	3.96378e-05	4.76366e-05	4.23237e-05	-7.79945e-06	0.00023422
Bin_549	3.42125e-05	4.76287e-05	4.93623e-05	0	0.000291481
Bin_2017	2.92874e-05	4.75182e-05	6.27574e-05	0	0.000384136
Bin_1477	2.96688e-05	4.7502e-05	6.86075e-05	-0.000119497	0.000300268
Bin_695	3.07166e-05	4.75013e-05	5.59036e-05	-1.2704e-05	0.000322119
Bin_1190	3.74102e-05	4.7457e-05	5.01689e-05	-2.77303e-07	0.000275016
Bin_1918	3.46826e-05	4.74383e-05	4.98797e-05	0	0.000284601
Bin_1576	3.8282e-05	4.74293e-05	5.44004e-05	0	0.000320535
Bin_2825	1.33097e-05	4.73683e-05	0.000144667	-1.6191e-05	0.00181066
Bin_1782	3.52327e-05	4.73244e-05	4.66894e-05	-3.71105e-06	0.000234628
Bin_1253	3.74825e-05	4.72597e-05	4.66147e-05	-2.38065e-05	0.000221581
Bin_2667	3.16876e-05	4.72438e-05	5.31471e-05	0	0.000245219
Bin_1513	3.39141e-05	4.71894e-05	6.25834e-05	0	0.00034712
Bin_2561	3.81626e-05	4.70079e-05	5.24352e-05	0	0.00026454
Bin_915	3.25866e-05	4.68143e-05	6.7044e-05	-6.86989e-05	0.000408539
Bin_1779	3.70759e-05	4.67065e-05	5.12027e-05	0	0.000248444
Bin_681	3.40003e-05	4.6693e-05	6.44869e-05	-5.38137e-05	0.000418532
Bin_1967	3.54186e-05	4.65891e-05	5.37665e-05	-2.66286e-06	0.00029779
Bin_1906	2.17857e-05	4.65558e-05	6.30428e-05	-3.78604e-05	0.000282241
Bin_2847	2.95294e-05	4.65465e-05	6.09504e-05	-4.67431e-05	0.000354987
Bin_1472	3.09215e-05	4.64864e-05	7.37941e-05	-7.11515e-05	0.000492396
Bin_2235	3.1246e-05	4.64701e-05	5.55316e-05	0	0.000302269
Bin_592	2.93917e-05	4.64481e-05	6.70218e-05	-0.000188836	0.000452247
Bin_455	2.64353e-05	4.61021e-05	6.07271e-05	-1.96128e-05	0.000429186
Bin_2428	3.193e-05	4.59937e-05	5.00425e-05	-5.10683e-05	0.000242115
Bin_940	3.49919e-05	4.59623e-05	5.60532e-05	0	0.000302309
Bin_43	3.63026e-05	4.58033e-05	5.34318e-05	0	0.000353874
Bin_612	3.75215e-05	4.56792e-05	4.93668e-05	0	0.000317655
Bin_349	3.44446e-05	4.55692e-05	5.1623e-05	0	0.000330401
Bin_339	3.34489e-05	4.54045e-05	5.54517e-05	-1.6805e-06	0.000451112
Bin_479	3.49882e-05	4.5398e-05	5.72605e-05	-0.00012037	0.000292005
Bin_1702	3.15743e-05	4.53508e-05	6.06164e-05	-5.17026e-05	0.000395077
Bin_200	3.07821e-05	4.5261e-05	4.7868e-05	-2.28639e-05	0.000300427
Bin_646	3.29346e-05	4.50879e-05	4.99789e-05	-1.9937e-05	0.00025324
Bin_2267	3.45562e-05	4.49349e-05	5.10396e-05	-5.95422e-06	0.000274123
Bin_2623	2.3588e-05	4.48906e-05	9.83954e-05	-0.000193129	0.000950529
Bin_2759	3.84989e-05	4.48821e-05	4.69708e-05	0	0.000309657
Bin_2477	3.83923e-05	4.48317e-05	4.49744e-05	0	0.000223418
Bin_1246	2.15548e-05	4.4828e-05	6.75994e-05	-2.67211e-05	0.000365016
Bin_745	3.25864e-05	4.48215e-05	5.73198e-05	-1.33804e-05	0.000272571
Bin_800	3.12715e-05	4.48005e-05	5.08909e-05	-4.62873e-07	0.000361462
Bin_2045	2.19034e-05	4.47742e-05	0.000107389	-6.8518e-05	0.00126358
Bin_2333	2.88062e-05	4.4774e-05	5.2102e-05	-4.59225e-05	0.00022845
Bin_2146	3.20032e-05	4.47617e-05	5.20775e-05	-7.44531e-06	0.000255512
Bin_659	1.47638e-05	4.47588e-05	0.000100574	-0.000165244	0.000582181
Bin_2626	3.03514e-05	4.47374e-05	5.20702e-05	0	0.000265684
Bin_2051	3.19435e-05	4.46858e-05	4.56627e-05	-1.01586e-06	0.000261761
Bin_836	3.24611e-05	4.45042e-05	5.3265e-05	-9.02399e-05	0.000244132
Bin_2537	3.32985e-05	4.44504e-05	4.80923e-05	0	0.000244468
Bin_2792	2.04554e-05	4.44059e-05	5.97709e-05	-2.49479e-05	0.000298732
Bin_1497	2.31155e-05	4.42175e-05	5.65831e-05	0	0.000319781
Bin_1641	2.6142e-05	4.40728e-05	6.84225e-05	-7.24514e-06	0.000651516
Bin_785	2.85803e-05	4.39953e-05	5.18092e-05	-5.25601e-05	0.000224933
Bin_1478	2.67641e-05	4.39369e-05	6.53743e-05	-0.000104225	0.00033374
Bin_396	3.48653e-05	4.39235e-05	5.17612e-05	-7.35297e-05	0.000222396
Bin_2801	3.05062e-05	4.38782e-05	5.45514e-05	0	0.000508485
Bin_772	2.57828e-05	4.38017e-05	6.17522e-05	-3.5496e-05	0.00047307
Bin_1318	3.50548e-05	4.37453e-05	4.99104e-05	-9.14879e-05	0.000192756
Bin_2526	1.56859e-05	4.3656e-05	9.0438e-05	0	0.000793322
Bin_2554	3.39242e-05	4.36154e-05	4.75769e-05	0	0.000229712
Bin_485	2.9788e-05	4.35116e-05	5.03512e-05	-3.40487e-05	0.000242566
Bin_661	2.8762e-05	4.34886e-05	0.000105973	-2.55394e-06	0.00134118
Bin_1676	3.15829e-05	4.34416e-05	4.8589e-05	-1.74829e-05	0.000258846
Bin_435	2.8837e-05	4.32904e-05	0.000102083	-0.000216703	0.000448775
Bin_1803	2.39626e-05	4.32874e-05	5.96381e-05	-4.03054e-05	0.000343764
Bin_798	2.04194e-05	4.32686e-05	6.52202e-05	-1.09532e-05	0.000415717
Bin_680	3.23906e-05	4.30098e-05	5.25962e-05	0	0.000328715
Bin_1023	3.17043e-05	4.29885e-05	4.45856e-05	-0.000109917	0.000194153
Bin_34	2.84637e-05	4.29564e-05	5.04951e-05	0	0.000254328
Bin_2697	1.95514e-05	4.29513e-05	6.16874e-05	-4.71959e-05	0.00034132
Bin_318	2.47205e-05	4.29382e-05	5.60769e-05	-1.375e-05	0.000360079
Bin_1061	3.09918e-05	4.28288e-05	4.10747e-05	0	0.000222232
Bin_1298	3.27348e-05	4.27895e-05	4.42325e-05	-6.94518e-05	0.000258882
Bin_1481	3.26087e-05	4.26909e-05	5.02475e-05	-4.18214e-05	0.000246052
Bin_1164	2.27793e-05	4.26827e-05	6.57071e-05	-5.13923e-05	0.000568294
Bin_1808	2.54421e-05	4.26561e-05	6.69611e-05	-3.2962e-05	0.000613667
Bin_1776	3.4685e-05	4.25723e-05	5.77665e-05	-4.67829e-05	0.000310958
Bin_892	2.55511e-05	4.24945e-05	5.63492e-05	-2.34876e-05	0.000303144
Bin_985	2.10221e-05	4.23631e-05	6.70909e-05	-2.34438e-05	0.000509591
Bin_1233	2.9425e-05	4.2361e-05	4.53983e-05	-5.40463e-06	0.000202225
Bin_1210	2.12919e-05	4.2355e-05	5.30926e-05	-8.02883e-06	0.000282089
Bin_2345	3.37982e-05	4.23178e-05	4.62976e-05	0	0.000209745
Bin_1467	3.01983e-05	4.22781e-05	4.97762e-05	-1.10791e-05	0.000263628
Bin_1113	2.66138e-05	4.22647e-05	5.76374e-05	-4.66142e-05	0.000498171
Bin_202	3.49746e-05	4.22622e-05	4.15277e-05	0	0.00018407
Bin_812	2.15086e-05	4.22095e-05	7.39242e-05	-6.23433e-05	0.000728842
Bin_304	2.7871e-05	4.21843e-05	4.72188e-05	-7.25915e-07	0.000227484
Bin_2050	3.42423e-05	4.21696e-05	4.18733e-05	-4.04086e-05	0.000247288
Bin_2719	3.28741e-05	4.21477e-05	5.1572e-05	-3.5522e-06	0.000477273
Bin_3	2.0628e-05	4.19961e-05	6.93273e-05	-3.78139e-05	0.000662788
Bin_698	2.03215e-05	4.19666e-05	6.89376e-05	-3.1033e-05	0.000520761
Bin_2141	3.00302e-05	4.19279e-05	5.31316e-05	-0.000120521	0.000205283
Bin_509	3.13181e-05	4.18971e-05	5.11275e-05	0	0.000294968
Bin_174	2.86894e-05	4.17312e-05	4.78672e-05	0	0.000240951
Bin_588	3.4666e-05	4.16993e-05	8.22555e-05	-0.000297759	0.000372422
Bin_1437	2.51766e-05	4.16895e-05	4.98887e-05	-4.07878e-05	0.000227808
Bin_1584	2.86483e-06	4.16161e-05	6.01478e-05	0	0.000277045
Bin_2720	2.64812e-05	4.16004e-05	5.34265e-05	-8.81258e-06	0.000289991
Bin_2735	2.97505e-05	4.14488e-05	5.12032e-05	0	0.000416624
Bin_852	1.78103e-05	4.14064e-05	8.28529e-05	-0.000243918	0.000359644
Bin_1616	3.07792e-05	4.13183e-05	4.08924e-05	0	0.000289892
Bin_1341	2.36615e-05	4.12294e-05	6.47896e-05	-4.03804e-05	0.000552271
Bin_781	1.39444e-05	4.1229e-05	5.67058e-05	-7.50536e-07	0.000329671
Bin_2344	2.49739e-05	4.12062e-05	4.90196e-05	0	0.000268888
Bin_1709	2.37927e-05	4.11662e-05	5.16257e-05	-7.57479e-05	0.000216057
Bin_2402	2.01556e-05	4.11218e-05	5.70084e-05	-4.56846e-05	0.000263802
Bin_699	3.20612e-05	4.09934e-05	4.36404e-05	0	0.000214512
Bin_1852	3.17167e-05	4.09365e-05	4.40794e-05	0	0.00020571
Bin_361	3.65603e-05	4.09258e-05	4.53805e-05	0	0.000199384
Bin_2291	2.91477e-05	4.08582e-05	4.72442e-05	-6.69966e-06	0.00031108
Bin_2148	3.15703e-05	4.08506e-05	5.74567e-05	-0.000157474	0.00024375
Bin_1367	3.18719e-05	4.07915e-05	4.04162e-05	-5.9184e-06	0.000168978
Bin_1195	3.26079e-05	4.07638e-05	4.6104e-05	0	0.00023439
Bin_1692	3.04648e-05	4.07513e-05	5.15419e-05	-9.64508e-05	0.000230369
Bin_291	1.9146e-05	4.07301e-05	6.01377e-05	-5.33462e-05	0.000328819
Bin_1225	1.98788e-05	4.07189e-05	6.43494e-05	-3.61927e-05	0.000458675
Bin_991	2.9144e-05	4.0332e-05	4.79212e-05	0	0.000269535
Bin_1622	2.48117e-05	4.01613e-05	5.31072e-05	-3.33453e-05	0.000283907
Bin_2041	2.19589e-05	4.01552e-05	5.29668e-05	-3.04611e-05	0.000266769
Bin_2739	2.98304e-05	4.0132e-05	4.47123e-05	0	0.000247429
Bin_1174	2.48885e-05	4.00317e-05	5.24098e-05	0	0.000305829
Bin_211	2.55794e-05	3.9951e-05	4.74158e-05	-2.15271e-05	0.000263996
Bin_2158	2.33546e-05	3.98057e-05	5.81214e-05	-6.69008e-05	0.000378039
Bin_1772	3.00203e-05	3.97387e-05	4.56917e-05	0	0.000222125
Bin_1633	2.76762e-05	3.95021e-05	4.83283e-05	-1.40446e-05	0.000238792
Bin_267	1.61229e-05	3.94262e-05	6.88044e-05	-0.000118899	0.000290406
Bin_84	3.03022e-05	3.93e-05	4.66178e-05	-2.16022e-05	0.000380152
Bin_2119	2.64131e-05	3.92519e-05	4.14218e-05	0	0.000218156
Bin_426	2.24747e-05	3.92467e-05	5.1195e-05	-5.65277e-05	0.000319439
Bin_2488	2.20501e-05	3.91882e-05	5.6882e-05	-8.00571e-05	0.000237312
Bin_427	2.62971e-05	3.89824e-05	4.59355e-05	-2.82146e-05	0.000235621
Bin_841	3.65246e-05	3.89773e-05	3.36706e-05	0	0.00017413
Bin_2515	2.82064e-05	3.89319e-05	5.79454e-05	-1.84909e-07	0.000411626
Bin_518	3.09142e-05	3.89144e-05	4.2913e-05	-9.43279e-08	0.000197849
Bin_31	2.66331e-05	3.88298e-05	4.39374e-05	-5.71333e-05	0.000195077
Bin_2142	2.56726e-05	3.87693e-05	8.85625e-05	-0.000186253	0.000433134
Bin_32	2.42233e-05	3.87427e-05	5.3016e-05	0	0.000338682
Bin_2602	1.92918e-05	3.86639e-05	6.99343e-05	-1.54151e-05	0.000573796
Bin_2183	3.07683e-05	3.86579e-05	4.22794e-05	0	0.000290347
Bin_2177	2.72932e-05	3.86203e-05	4.26149e-05	-2.98733e-05	0.000223602
Bin_2195	2.51728e-05	3.8609e-05	4.89407e-05	-4.57491e-05	0.000235788
Bin_2370	1.75458e-05	3.85336e-05	6.57304e-05	-1.51146e-05	0.000509637
Bin_678	2.63827e-05	3.85227e-05	5.18396e-05	0	0.000452049
Bin_562	2.86924e-05	3.84899e-05	4.31055e-05	-1.90157e-05	0.000253495
Bin_2659	2.5487e-05	3.8459e-05	4.99713e-05	-8.45952e-06	0.00033239
Bin_1389	2.4649e-05	3.83789e-05	5.72024e-05	-0.000131625	0.000254886
Bin_1617	2.67411e-05	3.82967e-05	3.97086e-05	-8.0345e-06	0.000215006
Bin_1846	2.59535e-05	3.82952e-05	5.90437e-05	-8.35578e-05	0.000290197
Bin_898	1.07048e-05	3.82106e-05	8.5416e-05	-0.000101135	0.000356786
Bin_1760	2.50385e-05	3.81994e-05	4.6237e-05	-8.61061e-06	0.000241517
Bin_382	2.70508e-05	3.80427e-05	6.10372e-05	-0.000151491	0.000240495
Bin_1071	2.30072e-05	3.79701e-05	4.61228e-05	-4.01139e-05	0.000230973
Bin_1934	2.65009e-05	3.78901e-05	4.40742e-05	-8.00864e-06	0.000314215
Bin_2030	1.3449e-05	3.78704e-05	6.62886e-05	-3.77282e-05	0.000348578
Bin_2648	2.48798e-05	3.7796e-05	4.40835e-05	-1.61381e-05	0.000229122
Bin_1352	2.44101e-05	3.77429e-05	4.60034e-05	-5.59003e-05	0.000210041
Bin_632	2.63639e-05	3.75998e-05	4.22405e-05	-2.1514e-06	0.00021653
Bin_1494	2.60673e-05	3.75607e-05	4.92162e-05	-7.05288e-05	0.000341356
Bin_739	2.56893e-05	3.75105e-05	6.2624e-05	0	0.000668052
Bin_1258	2.65404e-05	3.74386e-05	4.34707e-05	-3.07102e-06	0.000259389
Bin_1810	2.67814e-05	3.72205e-05	4.19269e-05	-4.10472e-05	0.000232792
Bin_674	1.81483e-05	3.71343e-05	5.88721e-05	-3.88611e-05	0.000395102
Bin_1409	1.8139e-05	3.7118e-05	5.6733e-05	-2.43928e-05	0.000421182
Bin_2700	2.178e-05	3.71087e-05	6.39507e-05	-6.4432e-05	0.000451206
Bin_2614	2.6777e-05	3.70639e-05	4.63323e-05	-1.87939e-05	0.000297141
Bin_234	2.67983e-05	3.68735e-05	4.36211e-05	-2.89599e-06	0.000277627
Bin_671	2.71237e-05	3.68539e-05	4.73481e-05	-2.12924e-05	0.000306768
Bin_331	2.42688e-05	3.68528e-05	7.17897e-05	-0.00021152	0.000300434
Bin_1794	2.35877e-05	3.684e-05	4.87279e-05	-6.66347e-05	0.000325792
Bin_1371	3.39192e-05	3.67801e-05	6.31425e-05	-0.000198997	0.00027005
Bin_1940	1.94748e-05	3.678e-05	5.34627e-05	-3.58487e-05	0.000303321
Bin_2336	2.26933e-05	3.67602e-05	5.06062e-05	-3.66661e-05	0.000225429
Bin_2870	2.38615e-05	3.67544e-05	4.30293e-05	-2.64383e-06	0.000205003
Bin_1784	1.43245e-05	3.66864e-05	5.30615e-05	-7.85488e-05	0.000241801
Bin_2247	1.82667e-05	3.63981e-05	7.8819e-05	-0.00020751	0.00035001
Bin_1122	2.51147e-05	3.6387e-05	4.39612e-05	-2.79938e-06	0.000204096
Bin_962	2.4824e-05	3.63139e-05	4.54739e-05	-1.93207e-06	0.000312367
Bin_171	2.21131e-05	3.60794e-05	5.59927e-05	-7.29769e-05	0.000313404
Bin_1073	2.05297e-05	3.59434e-05	6.56094e-05	-0.000129233	0.000301332
Bin_280	2.53764e-05	3.59074e-05	3.96342e-05	-2.33721e-05	0.000208811
Bin_1502	1.53318e-05	3.58296e-05	7.36325e-05	-0.000223436	0.000490235
Bin_2178	2.37099e-05	3.57901e-05	4.24511e-05	-6.14129e-05	0.00021931
Bin_1899	2.2619e-05	3.57867e-05	4.80177e-05	-0.000106625	0.000313658
Bin_1973	2.04825e-05	3.56266e-05	5.4613e-05	-4.0291e-05	0.000461139
Bin_1108	2.45278e-05	3.56087e-05	4.01038e-05	-6.65854e-07	0.000233769
Bin_1643	2.40706e-05	3.55076e-05	4.22709e-05	-8.32824e-06	0.000286677
Bin_337	2.1322e-05	3.54901e-05	4.74583e-05	-1.10173e-06	0.000297818
Bin_14	1.1874e-05	3.54787e-05	5.24067e-05	-9.72264e-07	0.000387942
Bin_228	2.17971e-05	3.54484e-05	6.08892e-05	-6.1796e-05	0.000638832
Bin_305	2.61138e-05	3.54018e-05	4.11301e-05	0	0.000260273
Bin_2486	2.58659e-05	3.53869e-05	3.94051e-05	-4.99283e-06	0.000234625
Bin_461	2.77072e-05	3.53686e-05	4.37363e-05	-6.12605e-05	0.000182368
Bin_113	2.51902e-05	3.53646e-05	4.08819e-05	-9.02168e-06	0.000197862
Bin_702	2.31569e-05	3.52903e-05	3.72846e-05	-6.73906e-06	0.000194369
Bin_844	2.4225e-05	3.52863e-05	4.01179e-05	-1.77336e-05	0.000229691
Bin_1734	2.65378e-05	3.52704e-05	3.86212e-05	-5.06087e-05	0.000170015
Bin_2475	2.20189e-05	3.51777e-05	5.12283e-05	-7.91237e-05	0.000238546
Bin_728	2.71268e-05	3.50567e-05	4.51326e-05	-5.24538e-05	0.000276109
Bin_213	1.68636e-05	3.50093e-05	5.15128e-05	-3.89776e-06	0.000264675
Bin_2165	2.27396e-05	3.49849e-05	4.70868e-05	-4.83679e-05	0.000284266
Bin_2112	2.18706e-05	3.49743e-05	4.59866e-05	-7.22708e-05	0.000269863
Bin_1034	2.53116e-05	3.49384e-05	4.37399e-05	-7.69048e-05	0.000210434
Bin_1476	2.17491e-05	3.49295e-05	6.33619e-05	-0.000114979	0.000578984
Bin_2394	2.25388e-05	3.49195e-05	3.92369e-05	-1.76458e-05	0.000182851
Bin_54	2.17844e-05	3.48997e-05	4.21216e-05	-7.13996e-06	0.000242033
Bin_636	2.33127e-05	3.47735e-05	4.75139e-05	-2.38991e-05	0.000252524
Bin_2061	2.2519e-05	3.46277e-05	4.22076e-05	0	0.00026319
Bin_2384	2.04846e-05	3.45732e-05	4.55409e-05	0	0.000292318
Bin_1262	2.45649e-05	3.4364e-05	3.82385e-05	0	0.000174682
Bin_2293	2.13178e-05	3.43531e-05	4.25233e-05	-4.66327e-05	0.000182969
Bin_2266	2.6625e-05	3.43287e-05	3.83864e-05	-2.0379e-06	0.000164698
Bin_496	3.04797e-05	3.4204e-05	6.27088e-05	-0.000253896	0.000208483
Bin_265	2.04703e-05	3.4118e-05	3.96207e-05	-4.07984e-06	0.000229728
Bin_529	2.31425e-05	3.40796e-05	5.27177e-05	-6.67998e-05	0.000276034
Bin_2244	2.61822e-05	3.40688e-05	6.53018e-05	-0.000168249	0.000262171
Bin_2612	1.77435e-05	3.40286e-05	4.90667e-05	0	0.000296799
Bin_1163	2.58853e-05	3.3939e-05	3.55803e-05	-1.60084e-05	0.000146921
Bin_1101	2.4628e-05	3.38669e-05	4.16543e-05	0	0.000263771
Bin_47	1.96033e-05	3.38652e-05	5.11843e-05	-2.72035e-06	0.000392986
Bin_2226	2.14828e-05	3.3841e-05	4.20958e-05	-4.28729e-05	0.000242579
Bin_2185	2.22e-05	3.37974e-05	4.32257e-05	-4.92249e-06	0.000220035
Bin_1521	2.3151e-05	3.37648e-05	3.88807e-05	-8.15748e-06	0.000204604
Bin_2571	1.96807e-05	3.37407e-05	4.5703e-05	-4.08206e-07	0.000306248
Bin_621	2.10459e-05	3.37288e-05	4.64366e-05	-1.13122e-05	0.000269155
Bin_269	1.96489e-05	3.37257e-05	4.82018e-05	-2.03079e-05	0.000348899
Bin_1128	2.44675e-05	3.37239e-05	4.10863e-05	-6.7917e-05	0.000218573
Bin_2376	1.51082e-05	3.36613e-05	4.08582e-05	0	0.000174382
Bin_1146	1.81153e-05	3.3581e-05	6.10839e-05	-0.000214534	0.00030903
Bin_345	2.86189e-05	3.35744e-05	3.53833e-05	-1.56135e-07	0.000227693
Bin_147	2.82228e-05	3.35733e-05	3.86905e-05	0	0.000186878
Bin_1145	1.98305e-05	3.35536e-05	4.79226e-05	-8.73939e-05	0.00023512
Bin_468	1.86437e-05	3.3531e-05	4.74429e-05	-2.60264e-05	0.0003054
Bin_1026	1.03141e-05	3.33993e-05	6.52858e-05	-0.000104584	0.000351824
Bin_425	2.29036e-05	3.33834e-05	4.08114e-05	-2.78264e-05	0.000199779
Bin_764	1.30763e-05	3.33217e-05	5.32733e-05	-5.06314e-05	0.000306542
Bin_1705	1.78474e-05	3.33067e-05	5.24897e-05	-8.40997e-05	0.000332294
Bin_634	1.74239e-05	3.31774e-05	5.15024e-05	-1.79116e-05	0.000378898
Bin_199	2.24746e-05	3.31181e-05	4.03358e-05	-1.12578e-05	0.000221077
Bin_1290	2.04437e-05	3.31174e-05	4.03982e-05	-1.91364e-06	0.000229141
Bin_1729	8.78243e-06	3.30784e-05	5.00953e-05	0	0.000309249
Bin_26	1.88193e-05	3.30503e-05	4.14176e-05	-3.18943e-05	0.000234574
Bin_1344	1.81166e-05	3.30333e-05	4.99859e-05	-3.5026e-05	0.000283329
Bin_1931	2.47881e-05	3.30049e-05	5.87796e-05	-0.000206831	0.000237844
Bin_1490	2.5737e-05	3.29811e-05	5.1112e-05	-0.000136248	0.000297195
Bin_555	2.28382e-05	3.28478e-05	3.65561e-05	0	0.000161368
Bin_2081	2.34066e-05	3.28464e-05	4.49753e-05	-4.59446e-05	0.000292483
Bin_603	2.24055e-05	3.2703e-05	4.70583e-05	-6.17963e-05	0.000306257
Bin_1028	2.06837e-05	3.23692e-05	4.15663e-05	-2.93928e-05	0.00017888
Bin_1207	1.07792e-05	3.23474e-05	4.88985e-05	0	0.000326093
Bin_1634	1.91288e-05	3.23355e-05	3.92662e-05	-7.1301e-07	0.000174785
Bin_182	1.77856e-05	3.22581e-05	6.63236e-05	-6.61447e-05	0.000453732
Bin_2565	1.50801e-05	3.22524e-05	4.87922e-05	-4.53314e-05	0.000299778
Bin_1843	2.3293e-05	3.21395e-05	3.83301e-05	-6.14033e-05	0.00019901
Bin_1981	2.52898e-05	3.21307e-05	6.87597e-05	-0.00021628	0.000567461
Bin_2762	1.73654e-05	3.20238e-05	4.52346e-05	-4.487e-05	0.00024658
Bin_1471	1.32708e-05	3.20183e-05	6.49369e-05	-0.000168042	0.000352848
Bin_2253	2.75141e-05	3.19874e-05	3.17925e-05	-3.83687e-06	0.00013997
Bin_2678	1.46137e-05	3.18515e-05	4.65115e-05	-4.38068e-05	0.000186877
Bin_2131	1.53829e-05	3.1792e-05	5.13654e-05	-3.53428e-05	0.00036882
Bin_1347	2.27099e-05	3.1723e-05	4.85442e-05	-0.000109367	0.000249545
Bin_774	1.77941e-05	3.17157e-05	4.82756e-05	0	0.000377974
Bin_2105	1.35748e-05	3.17056e-05	7.56204e-05	-8.06953e-05	0.0004241
Bin_1105	1.66168e-05	3.16424e-05	4.50222e-05	0	0.000300133
Bin_2734	2.14982e-05	3.16057e-05	4.0568e-05	-2.03397e-06	0.000313377
Bin_248	1.42671e-05	3.14521e-05	6.33056e-05	-3.52849e-05	0.000681042
Bin_1021	2.84653e-05	3.127e-05	3.24143e-05	0	0.000199144
Bin_1007	1.65234e-05	3.11871e-05	4.43085e-05	-1.16456e-05	0.000258045
Bin_1263	2.29384e-05	3.1178e-05	4.37307e-05	-7.38497e-05	0.000206477
Bin_997	2.18493e-05	3.11444e-05	3.376e-05	-4.13348e-06	0.000159377
Bin_1635	1.38314e-05	3.11171e-05	4.07363e-05	0	0.000229366
Bin_419	1.58577e-05	3.11088e-05	4.67684e-05	-2.07123e-05	0.00035285
Bin_1753	2.26678e-05	3.09587e-05	3.77994e-05	-2.30594e-06	0.000229643
Bin_1732	1.96879e-05	3.09352e-05	3.76871e-05	-6.89608e-05	0.000181614
Bin_2389	2.50206e-05	3.09189e-05	3.42998e-05	0	0.000211115
Bin_832	1.94192e-05	3.08698e-05	4.24946e-05	-3.81729e-05	0.000291931
Bin_16	2.0863e-05	3.08558e-05	3.73818e-05	0	0.000207045
Bin_246	2.00669e-05	3.07827e-05	3.8888e-05	-6.51884e-06	0.000232996
Bin_1270	2.07117e-05	3.07778e-05	3.66741e-05	-1.37193e-05	0.00016542
Bin_1574	1.59422e-05	3.07606e-05	6.63336e-05	0	0.000737752
Bin_1231	1.95913e-05	3.06876e-05	3.94874e-05	0	0.000282063
Bin_150	1.99536e-05	3.05598e-05	4.63165e-05	-6.62933e-05	0.000301923
Bin_685	1.89779e-05	3.05226e-05	8.1112e-05	-0.00012739	0.000612364
Bin_831	1.38016e-05	3.04447e-05	4.77611e-05	-2.22919e-05	0.000338542
Bin_473	1.96702e-05	3.04362e-05	3.90205e-05	-3.10838e-05	0.000203322
Bin_1329	2.17566e-05	3.0408e-05	3.60378e-05	-1.26599e-05	0.000193997
Bin_1086	1.56071e-05	3.03617e-05	6.38008e-05	-7.33045e-05	0.000618774
Bin_1198	1.8748e-05	3.03515e-05	4.03187e-05	0	0.000212729
Bin_2307	1.6768e-05	3.03406e-05	6.3683e-05	-0.000103248	0.000319323
Bin_2287	1.94062e-05	3.03219e-05	4.63198e-05	-9.88201e-05	0.000188823
Bin_2255	1.21292e-05	3.03061e-05	5.94512e-05	-2.10672e-05	0.000627219
Bin_2252	4.67697e-06	3.02995e-05	5.50791e-05	-7.09871e-05	0.000281255
Bin_1066	2.07641e-05	3.02963e-05	3.77687e-05	0	0.000219665
Bin_2640	2.14929e-05	3.02788e-05	3.60205e-05	-1.22552e-05	0.000237382
Bin_610	9.15138e-06	3.02456e-05	7.87446e-05	-0.00017368	0.000378192
Bin_2852	1.73572e-05	3.02341e-05	7.19644e-05	-6.95597e-06	0.000882536
Bin_2430	2.02486e-05	3.00461e-05	3.51115e-05	-1.81891e-05	0.000166819
Bin_1695	2.18433e-05	3.00332e-05	3.49298e-05	-2.34681e-05	0.000166781
Bin_2019	1.40568e-05	3.00308e-05	4.32643e-05	-2.26575e-05	0.000275929
Bin_1143	1.95412e-05	3.00101e-05	3.7279e-05	-3.94032e-07	0.000201039
Bin_296	2.02866e-05	2.99496e-05	3.93106e-05	-1.56452e-05	0.000293617
Bin_834	2.21784e-05	2.98865e-05	3.74714e-05	-6.45366e-05	0.00020925
Bin_2427	1.11322e-05	2.98615e-05	5.20524e-05	-0.000109836	0.000341212
Bin_1103	2.12966e-05	2.96149e-05	3.6148e-05	-3.17927e-05	0.00016134
Bin_403	2.02596e-05	2.95363e-05	4.03992e-05	-3.76199e-05	0.000235666
Bin_1116	1.42502e-05	2.95292e-05	4.82434e-05	-2.49075e-05	0.000381032
Bin_624	1.92897e-05	2.94284e-05	4.04917e-05	-9.69627e-06	0.000332759
Bin_2533	1.60646e-05	2.94161e-05	6.11774e-05	-8.69004e-05	0.000468129
Bin_1806	1.48963e-05	2.93229e-05	6.68293e-05	-0.00010674	0.000366304
Bin_926	2.03715e-05	2.92701e-05	3.48125e-05	-1.28715e-05	0.000188965
Bin_263	1.60317e-05	2.92109e-05	4.80977e-05	-7.45002e-05	0.000200735
Bin_292	2.3122e-05	2.92078e-05	3.39173e-05	-2.63272e-05	0.000181595
Bin_1433	5.37314e-06	2.91878e-05	7.04595e-05	-0.0001554	0.000512935
Bin_1219	1.67669e-05	2.91811e-05	4.31989e-05	-3.20518e-05	0.000249663
Bin_1189	2.12465e-05	2.91582e-05	3.3155e-05	0	0.000229086
Bin_983	1.14989e-05	2.90391e-05	5.20139e-05	-0.00010338	0.000268811
Bin_112	1.54133e-05	2.90211e-05	3.72751e-05	-5.05239e-06	0.000211935
Bin_1790	2.05484e-05	2.89584e-05	6.53077e-05	-0.000156798	0.000308353
Bin_2002	1.68121e-05	2.87703e-05	3.88974e-05	-4.23495e-05	0.000218617
Bin_458	1.39264e-05	2.86852e-05	4.03604e-05	-2.84413e-05	0.00022972
Bin_1606	6.12515e-06	2.85961e-05	4.33361e-05	-2.74193e-05	0.000284598
Bin_415	1.39512e-05	2.85958e-05	4.64108e-05	-7.89763e-05	0.00021225
Bin_1440	1.41785e-05	2.857e-05	4.64594e-05	-6.37408e-05	0.000226606
Bin_2043	7.24436e-06	2.8536e-05	5.4466e-05	-0.000148266	0.000330755
Bin_400	1.02235e-05	2.85022e-05	3.7217e-05	-7.52612e-06	0.000172175
Bin_1088	1.71562e-05	2.8493e-05	3.59545e-05	0	0.000185024
Bin_793	1.76699e-05	2.84092e-05	3.3827e-05	-1.35129e-05	0.000152628
Bin_114	1.80913e-05	2.84035e-05	3.55146e-05	-6.28177e-06	0.000192419
Bin_2627	2.33617e-05	2.83723e-05	3.22137e-05	0	0.000249889
Bin_2397	1.55758e-05	2.83485e-05	4.0931e-05	-3.58676e-05	0.000212631
Bin_29	1.77261e-05	2.83088e-05	3.38016e-05	0	0.000129073
Bin_1099	2.19315e-05	2.82316e-05	3.55925e-05	0	0.000205111
Bin_1668	1.90036e-05	2.81792e-05	3.58128e-05	-5.39257e-06	0.000188786
Bin_829	1.65531e-05	2.81255e-05	6.71712e-05	-0.000186359	0.000256731
Bin_1267	1.6799e-05	2.81066e-05	3.77702e-05	-3.80481e-05	0.000257346
Bin_1894	1.54197e-05	2.80297e-05	3.43701e-05	-1.38244e-05	0.000181736
Bin_706	2.05022e-05	2.80152e-05	4.07604e-05	-4.71532e-05	0.000230187
Bin_109	1.05596e-05	2.80006e-05	5.02102e-05	-5.86606e-05	0.00026543
Bin_1996	1.21218e-05	2.78848e-05	4.97227e-05	-1.11389e-05	0.000295335
Bin_973	1.74086e-05	2.78495e-05	3.82418e-05	-6.4781e-05	0.00016472
Bin_1287	1.79396e-05	2.77923e-05	5.94673e-05	-0.000144624	0.000317472
Bin_1077	1.39931e-05	2.77098e-05	3.73872e-05	-2.39483e-05	0.000174965
Bin_2706	1.77325e-05	2.76355e-05	4.11926e-05	-2.76081e-05	0.000296203
Bin_1295	0	2.75678e-05	5.94866e-05	0	0.00036139
Bin_2556	1.78969e-05	2.75355e-05	3.73325e-05	-6.9659e-05	0.000150703
Bin_816	1.86567e-05	2.74575e-05	3.22625e-05	-5.75295e-06	0.000141912
Bin_1720	1.93067e-05	2.73833e-05	3.82235e-05	-7.75596e-05	0.000238696
Bin_938	1.88647e-05	2.73782e-05	3.24525e-05	0	0.000177924
Bin_1964	1.28766e-05	2.72826e-05	3.37455e-05	-1.13953e-05	0.000152213
Bin_515	1.50906e-05	2.71841e-05	4.24981e-05	-4.70679e-05	0.000190395
Bin_1891	3.27595e-06	2.71042e-05	6.00198e-05	-1.89355e-05	0.00045481
Bin_885	4.62892e-06	2.70204e-05	0.000120551	-0.000282552	0.000691876
Bin_2701	1.38936e-05	2.70094e-05	4.69049e-05	-4.23833e-05	0.000360459
Bin_2368	1.34836e-05	2.69885e-05	4.05856e-05	0	0.000322511
Bin_1962	1.49612e-05	2.69464e-05	3.69779e-05	-1.78024e-05	0.000192007
Bin_2653	8.77584e-06	2.68618e-05	6.68656e-05	-4.48321e-05	0.000644539
Bin_2423	1.89724e-05	2.68507e-05	2.87658e-05	-1.97676e-05	0.000117931
Bin_801	1.88668e-05	2.68066e-05	3.60201e-05	-6.05778e-05	0.000217134
Bin_1404	2.00117e-05	2.67442e-05	3.17538e-05	-4.03084e-07	0.000155895
Bin_2550	1.27908e-05	2.65942e-05	4.63773e-05	-2.75367e-05	0.000332194
Bin_2516	8.31877e-06	2.63835e-05	4.16435e-05	-8.81741e-05	0.000212371
Bin_1890	1.75741e-05	2.63775e-05	3.18642e-05	0	0.00017584
Bin_1675	1.34407e-05	2.63249e-05	4.04448e-05	-9.51858e-05	0.000196399
Bin_2116	7.3107e-06	2.62244e-05	3.97551e-05	-6.53138e-05	0.000258079
Bin_972	1.88289e-05	2.62232e-05	3.67385e-05	-8.03145e-05	0.000174298
Bin_2197	1.71803e-05	2.6148e-05	3.26121e-05	-2.99988e-05	0.000152129
Bin_1752	1.93223e-05	2.61164e-05	2.73699e-05	0	0.000128301
Bin_1492	1.56694e-05	2.61068e-05	3.58458e-05	-5.92614e-06	0.000198935
Bin_1980	1.82597e-05	2.6071e-05	2.94448e-05	-1.76261e-05	0.000125129
Bin_2020	1.19222e-05	2.60628e-05	4.84034e-05	-2.22575e-05	0.000427163
Bin_358	1.47008e-05	2.59522e-05	4.6854e-05	-0.000100347	0.000254038
Bin_1519	1.7822e-05	2.59298e-05	3.76943e-05	-4.30031e-05	0.000298314
Bin_340	9.41965e-06	2.58903e-05	5.71562e-05	-0.000100305	0.000384246
Bin_1795	1.42947e-05	2.58036e-05	4.23995e-05	-6.81968e-05	0.000206575
Bin_539	1.52983e-05	2.57337e-05	4.27519e-05	-4.27547e-05	0.000313895
Bin_1121	1.74378e-05	2.57208e-05	6.56913e-05	-0.000114593	0.000309967
Bin_1969	8.83874e-06	2.56269e-05	6.54851e-05	-0.000135053	0.000315668
Bin_2338	1.34301e-05	2.56149e-05	3.73022e-05	-5.16354e-05	0.000197789
Bin_2269	1.174e-05	2.55997e-05	3.39313e-05	-1.82356e-05	0.000138698
Bin_1018	1.68605e-05	2.54926e-05	3.61626e-05	-3.73603e-05	0.00033474
Bin_1681	1.34079e-05	2.54318e-05	3.47707e-05	-2.41582e-05	0.000167065
Bin_470	1.70911e-05	2.54111e-05	4.68241e-05	-0.000105915	0.000219022
Bin_746	1.57466e-05	2.53408e-05	4.66828e-05	-0.000112053	0.000385545
Bin_2351	1.25769e-05	2.53255e-05	3.61621e-05	0	0.000263713
Bin_1427	9.18029e-06	2.52891e-05	5.48747e-05	-0.000145201	0.000273055
Bin_1022	1.67504e-05	2.52442e-05	3.74294e-05	-1.12055e-05	0.000271373
Bin_302	1.52524e-05	2.52218e-05	7.06822e-05	-0.000189669	0.000436731
Bin_517	1.09268e-05	2.50183e-05	3.37068e-05	0	0.000162782
Bin_2589	8.33858e-06	2.4996e-05	8.36098e-05	-0.000153333	0.000501539
Bin_1742	1.7115e-05	2.49545e-05	3.87171e-05	-0.000101443	0.000218965
Bin_1960	2.0175e-05	2.49133e-05	3.39224e-05	-5.66437e-05	0.000172651
Bin_1154	1.55848e-05	2.47615e-05	3.14108e-05	-1.44375e-05	0.000146342
Bin_660	1.62694e-05	2.47608e-05	4.49671e-05	-0.000136922	0.000161279
Bin_1236	1.3697e-05	2.47459e-05	3.44172e-05	-3.84587e-05	0.000182683
Bin_2135	7.01106e-06	2.4717e-05	3.59229e-05	-1.46726e-05	0.000154796
Bin_630	1.2986e-05	2.47084e-05	4.29825e-05	-7.82858e-05	0.000247755
Bin_2256	1.6964e-05	2.46598e-05	2.84175e-05	-2.55434e-06	0.000159369
Bin_2400	1.46255e-05	2.46295e-05	3.15786e-05	-3.31028e-05	0.00015605
Bin_1826	1.54068e-05	2.46167e-05	3.1947e-05	0	0.000182017
Bin_467	1.2502e-05	2.45926e-05	3.52635e-05	-3.30213e-05	0.00016329
Bin_206	1.24356e-05	2.4561e-05	3.26105e-05	-9.29088e-06	0.00020742
Bin_1500	1.72759e-05	2.45335e-05	3.90916e-05	-0.000104285	0.000201918
Bin_1965	2.14321e-06	2.45288e-05	0.000106724	-6.40223e-05	0.00131808
Bin_1920	9.7305e-06	2.45222e-05	4.36408e-05	-4.57702e-05	0.000290889
Bin_1669	8.67505e-06	2.45125e-05	4.69357e-05	-7.16039e-05	0.000212733
Bin_2523	1.12886e-05	2.45046e-05	4.29809e-05	-7.39418e-05	0.000226318
Bin_575	2.09511e-05	2.44818e-05	7.22213e-05	-0.000424733	0.000248814
Bin_1735	1.5683e-05	2.44423e-05	3.80814e-05	-9.50447e-05	0.000223971
Bin_161	1.36931e-05	2.43711e-05	3.7447e-05	-8.90862e-05	0.000249029
Bin_146	1.4601e-05	2.43616e-05	3.50031e-05	-7.20855e-06	0.000328072
Bin_2821	1.40346e-05	2.43423e-05	3.89898e-05	-6.69562e-05	0.000158637
Bin_1312	1.35978e-05	2.43327e-05	3.72333e-05	-2.7234e-05	0.000223142
Bin_420	1.35279e-05	2.43146e-05	3.07546e-05	-2.87572e-05	0.000170111
Bin_77	1.12569e-05	2.43073e-05	3.83353e-05	-3.40114e-05	0.000255621
Bin_1963	1.12828e-05	2.42661e-05	3.51252e-05	-7.06112e-06	0.000189871
Bin_2145	8.57425e-06	2.4166e-05	5.59351e-05	-0.000117394	0.000230104
Bin_1460	1.23445e-05	2.41536e-05	3.67419e-05	-3.87396e-05	0.000191891
Bin_1001	1.42601e-05	2.4029e-05	3.04479e-05	-1.84416e-05	0.000161347
Bin_1027	9.21945e-06	2.39916e-05	4.44293e-05	-8.89932e-05	0.000190646
Bin_2744	1.31874e-05	2.39141e-05	3.21515e-05	-0.000109798	0.000144705
Bin_2600	0	2.39108e-05	8.04949e-05	0	0.000901382
Bin_1056	1.57253e-05	2.38683e-05	3.79425e-05	-5.4846e-05	0.000225351
Bin_104	1.36819e-05	2.3827e-05	5.05061e-05	-0.000196298	0.00018567
Bin_207	8.52994e-06	2.37671e-05	3.87257e-05	-6.61138e-05	0.000295065
Bin_1824	1.60603e-05	2.37217e-05	2.86303e-05	-3.76796e-05	0.000136302
Bin_605	1.99446e-05	2.36673e-05	2.55228e-05	-9.75464e-07	0.000121962
Bin_1047	1.27793e-05	2.35693e-05	6.22629e-05	-0.000178612	0.000279651
Bin_2406	1.6997e-05	2.35531e-05	5.85892e-05	-0.000240587	0.000273621
Bin_35	1.72737e-05	2.35302e-05	4.06589e-05	-0.000103613	0.000219747
Bin_378	1.42926e-05	2.35118e-05	2.74044e-05	-6.24729e-06	0.000116391
Bin_2728	2.09519e-05	2.33922e-05	2.69701e-05	-2.86744e-05	0.000136744
Bin_2529	3.55095e-06	2.33895e-05	4.69085e-05	-6.03233e-05	0.000287354
Bin_1065	1.30171e-05	2.33821e-05	3.42432e-05	-4.64921e-05	0.000214479
Bin_2555	1.59185e-05	2.33576e-05	3.88914e-05	-6.15594e-05	0.000283214
Bin_175	1.26166e-05	2.33381e-05	4.02457e-05	-0.000108937	0.000285597
Bin_432	7.01253e-06	2.33354e-05	4.37109e-05	-3.06983e-05	0.000384962
Bin_1079	1.27685e-05	2.33269e-05	3.14641e-05	-3.58275e-05	0.000163877
Bin_1673	1.18448e-05	2.3082e-05	3.39473e-05	-1.54235e-05	0.000205618
Bin_878	1.58904e-05	2.30685e-05	3.34194e-05	-4.97578e-05	0.000138429
Bin_1235	1.69619e-05	2.30011e-05	2.54417e-05	-3.18716e-06	0.000122489
Bin_8	9.23246e-06	2.29119e-05	4.13351e-05	-2.21113e-05	0.000227145
Bin_59	1.32255e-05	2.29116e-05	2.9236e-05	-1.98378e-05	0.000124054
Bin_524	3.28308e-06	2.29036e-05	7.52028e-05	-4.06007e-05	0.000915396
Bin_2055	9.42034e-06	2.2871e-05	5.27262e-05	-0.00021425	0.000304594
Bin_889	9.83097e-06	2.28377e-05	5.14894e-05	-0.000105659	0.000293398
Bin_486	1.52221e-05	2.28158e-05	3.21013e-05	-4.31718e-05	0.000132606
Bin_782	1.20145e-05	2.27944e-05	3.54592e-05	-7.21406e-05	0.000247924
Bin_271	6.72213e-06	2.27883e-05	4.40641e-05	-5.55061e-05	0.000262075
Bin_1264	8.12585e-06	2.27216e-05	3.54678e-05	-7.8034e-05	0.000157045
Bin_653	1.88005e-05	2.26642e-05	2.61381e-05	-3.01688e-05	0.000147502
Bin_372	1.428e-05	2.26295e-05	3.51568e-05	-6.15499e-05	0.000161906
Bin_944	1.06051e-05	2.25966e-05	4.0633e-05	-7.82724e-05	0.000215768
Bin_44	9.16107e-06	2.25763e-05	3.1904e-05	-3.53085e-05	0.000141787
Bin_2274	5.82388e-06	2.25456e-05	4.00265e-05	-5.86614e-05	0.000232669
Bin_46	5.17461e-06	2.25355e-05	3.54471e-05	-3.54508e-05	0.000173463
Bin_626	1.18977e-05	2.24147e-05	3.26622e-05	-3.5937e-05	0.000158305
Bin_933	8.01895e-06	2.2369e-05	6.09366e-05	-0.000140239	0.000268686
Bin_670	8.29436e-06	2.23169e-05	4.97779e-05	-0.000225175	0.000316341
Bin_2042	1.57718e-05	2.22806e-05	3.07546e-05	-2.77266e-05	0.000181461
Bin_2046	1.2716e-05	2.22446e-05	2.84902e-05	0	0.000141078
Bin_368	1.54744e-05	2.21709e-05	2.98606e-05	-4.89436e-05	0.000161238
Bin_1520	5.00568e-06	2.21627e-05	4.56934e-05	-4.33376e-05	0.000364962
Bin_1457	1.50556e-05	2.20194e-05	4.89144e-05	-0.000124815	0.000267995
Bin_454	6.61617e-06	2.19894e-05	3.75021e-05	-1.62478e-05	0.000212683
Bin_2823	6.60982e-06	2.19769e-05	4.41686e-05	-8.17408e-05	0.000452477
Bin_2110	1.04977e-05	2.19568e-05	3.29111e-05	-1.96476e-05	0.000175749
Bin_2010	1.24815e-05	2.19434e-05	2.55235e-05	-1.19541e-05	0.000142449
Bin_1496	5.50763e-06	2.19014e-05	4.12716e-05	-5.8462e-05	0.000292683
Bin_1793	6.16868e-06	2.18857e-05	4.31339e-05	-8.58003e-06	0.000318246
Bin_704	9.54216e-06	2.18685e-05	4.89349e-05	-0.000114531	0.000221962
Bin_689	1.21215e-05	2.18518e-05	2.66391e-05	-1.01076e-05	0.000120812
Bin_2767	9.71107e-06	2.14839e-05	3.53671e-05	-7.43605e-05	0.000174604
Bin_346	1.33107e-05	2.14352e-05	3.17448e-05	-4.53519e-05	0.000144493
Bin_1300	8.48389e-06	2.13917e-05	3.64343e-05	-9.16519e-05	0.000150954
Bin_916	1.91987e-05	2.13073e-05	3.09211e-05	-7.60639e-05	0.000131659
Bin_2485	1.42629e-05	2.12813e-05	3.01065e-05	-1.30928e-06	0.000288004
Bin_833	1.35849e-05	2.12709e-05	4.2519e-05	-0.000158627	0.000234559
Bin_2876	7.83851e-06	2.1214e-05	3.18498e-05	-1.20297e-05	0.00019273
Bin_2649	1.18686e-05	2.11845e-05	5.69207e-05	-0.000133453	0.000364822
Bin_992	1.05801e-05	2.11727e-05	4.22479e-05	-0.000103305	0.000200393
Bin_121	3.58658e-06	2.10939e-05	3.41871e-05	-4.38658e-05	0.000162486
Bin_97	1.5721e-05	2.10418e-05	2.55515e-05	-3.40088e-05	0.000119883
Bin_1271	1.58053e-05	2.10258e-05	2.7541e-05	-3.2726e-05	0.000140634
Bin_957	8.06514e-06	2.10178e-05	3.43256e-05	-1.29267e-05	0.000159247
Bin_1296	1.02749e-06	2.09921e-05	9.402e-05	-0.000189762	0.000293678
Bin_2076	1.00558e-05	2.09413e-05	3.61217e-05	-6.7511e-06	0.000355711
Bin_2583	1.03602e-05	2.09002e-05	3.63573e-05	-4.83277e-05	0.000184891
Bin_1544	4.72859e-07	2.08824e-05	3.21531e-05	-1.53939e-05	0.000208265
Bin_57	1.47755e-05	2.06525e-05	2.45088e-05	-5.72097e-05	0.000116357
Bin_94	1.39501e-06	2.06049e-05	3.54502e-05	-3.38723e-05	0.000190583
Bin_453	1.20125e-05	2.0553e-05	2.64086e-05	-1.27204e-06	0.000134167
Bin_9	7.55715e-06	2.05179e-05	3.637e-05	-3.1604e-05	0.000248304
Bin_2341	1.46389e-05	2.04812e-05	4.35486e-05	-0.000147298	0.000181378
Bin_1354	8.8457e-06	2.04484e-05	6.43385e-05	-0.000129122	0.000291537
Bin_1627	1.26002e-05	2.04351e-05	2.67527e-05	-7.56895e-06	0.000128273
Bin_2469	5.62179e-06	2.04061e-05	3.91346e-05	-5.04639e-05	0.000236715
Bin_2646	7.50888e-06	2.03895e-05	3.49386e-05	-4.90535e-05	0.000207625
Bin_1560	7.68312e-06	2.03713e-05	3.51065e-05	-0.000112574	0.000179756
Bin_45	7.29105e-06	2.03313e-05	3.12394e-05	-5.02216e-05	0.000141966
Bin_2494	1.07853e-05	2.029e-05	4.68746e-05	-9.86083e-05	0.000228369
Bin_510	9.1341e-06	2.02681e-05	3.04353e-05	-2.5834e-05	0.000184751
Bin_478	5.8809e-06	2.02295e-05	3.08993e-05	-1.39335e-05	0.000157897
Bin_2716	1.56218e-05	2.0211e-05	2.40832e-05	-2.42686e-05	0.000120702
Bin_837	1.0782e-05	2.01954e-05	3.33503e-05	-5.83315e-05	0.000182998
Bin_2369	1.1209e-05	2.01842e-05	3.21923e-05	-4.63234e-05	0.000236501
Bin_1850	9.56017e-06	2.0109e-05	3.26476e-05	-5.06148e-05	0.000157117
Bin_1725	3.1916e-06	2.0084e-05	3.80056e-05	-3.00057e-05	0.00020353
Bin_1110	9.36935e-06	2.00805e-05	2.81941e-05	-1.23247e-05	0.000160626
Bin_409	8.39627e-06	1.99577e-05	2.81551e-05	-1.16295e-05	0.000137506
Bin_2856	1.04158e-05	1.99403e-05	2.6331e-05	-5.68319e-06	0.000139419
Bin_1366	1.5149e-05	1.99232e-05	3.58035e-05	-0.000114198	0.000161587
Bin_1269	1.20056e-05	1.98957e-05	4.19202e-05	-0.000136793	0.000147329
Bin_665	9.64451e-06	1.98695e-05	2.96069e-05	-2.1212e-05	0.000118612
Bin_1412	3.61219e-06	1.98659e-05	4.03132e-05	-2.3548e-05	0.000368351
Bin_949	8.83961e-06	1.98622e-05	2.64169e-05	-2.1329e-05	0.000111438
Bin_536	4.39124e-06	1.97667e-05	3.57169e-05	-2.39354e-05	0.000235632
Bin_533	1.15372e-05	1.97538e-05	2.47224e-05	-2.21615e-06	0.000122095
Bin_2799	1.15078e-05	1.96756e-05	2.9346e-05	0	0.000256358
Bin_1796	2.93665e-06	1.95989e-05	3.52989e-05	-3.9145e-05	0.000155129
Bin_1547	8.956e-06	1.95815e-05	3.01257e-05	-3.13519e-05	0.000221808
Bin_1667	1.03035e-05	1.95725e-05	2.50977e-05	-1.29042e-05	0.000121794
Bin_359	8.45383e-06	1.95536e-05	2.82104e-05	-1.85248e-05	0.000131022
Bin_2072	9.65821e-06	1.94997e-05	2.86948e-05	-3.90262e-05	0.000162828
Bin_977	9.48516e-06	1.94952e-05	2.69609e-05	-2.2763e-05	0.000111798
Bin_2044	7.17558e-06	1.94799e-05	3.50067e-05	-1.15246e-05	0.000220538
Bin_270	1.01366e-05	1.94394e-05	2.8386e-05	-3.35069e-05	0.00012982
Bin_2074	5.38811e-06	1.93166e-05	3.03981e-05	-1.56713e-05	0.00018816
Bin_1489	9.25088e-06	1.92962e-05	3.27047e-05	-7.93233e-05	0.000171138
Bin_2722	2.07489e-06	1.92377e-05	4.93085e-05	-8.24467e-05	0.000389663
Bin_2001	1.12361e-05	1.92228e-05	2.75985e-05	-4.30743e-05	0.000146249
Bin_595	7.1621e-06	1.92107e-05	3.5237e-05	-4.30282e-05	0.000182312
Bin_2411	1.3586e-05	1.91913e-05	2.60111e-05	-3.44607e-05	9.85928e-05
Bin_2742	9.921e-06	1.91184e-05	3.75541e-05	-1.5759e-05	0.000413275
Bin_573	1.3386e-05	1.90576e-05	3.29251e-05	-6.94622e-05	0.000234697
Bin_2508	1.12162e-05	1.89737e-05	2.50253e-05	-2.65047e-05	0.000129839
Bin_1	0	1.89736e-05	2.99307e-05	0	0.000157568
Bin_1254	1.13891e-05	1.8913e-05	3.12944e-05	-2.9072e-05	0.000196348
Bin_1393	1.42408e-05	1.88933e-05	3.97503e-05	-0.000138188	0.000257417
Bin_2123	8.01882e-06	1.88275e-05	3.68845e-05	-5.69575e-05	0.000235681
Bin_1064	5.4459e-06	1.8824e-05	2.8026e-05	-3.1269e-05	0.000146404
Bin_2414	8.27937e-06	1.88041e-05	2.74613e-05	-5.15611e-05	0.000125231
Bin_2403	1.18306e-05	1.87883e-05	5.7817e-05	-0.000223965	0.000313928
Bin_1983	3.25076e-06	1.86999e-05	4.27598e-05	-0.000105105	0.000249324
Bin_1762	6.71159e-06	1.86926e-05	2.72375e-05	-1.42021e-05	0.000137101
Bin_1191	9.78282e-06	1.8671e-05	2.46781e-05	-1.99146e-05	0.000147823
Bin_149	3.23352e-06	1.86382e-05	3.14299e-05	-1.35035e-05	0.000252554
Bin_399	1.0402e-05	1.86263e-05	3.12683e-05	-0.000101939	0.000183219
Bin_1991	1.17455e-05	1.84979e-05	3.541e-05	-7.29561e-05	0.000168548
Bin_2725	9.62165e-06	1.8384e-05	3.06843e-05	-4.34175e-05	0.00014563
Bin_2860	6.97207e-06	1.83735e-05	2.57445e-05	-7.42148e-06	0.000117454
Bin_232	5.19153e-06	1.83606e-05	3.03643e-05	-3.35822e-05	0.000175696
Bin_1340	7.40526e-06	1.83271e-05	2.98636e-05	-4.32422e-05	0.000210684
Bin_569	1.37611e-05	1.82889e-05	3.87352e-05	-0.00010804	0.000219565
Bin_2294	3.95992e-06	1.82758e-05	3.55742e-05	-4.246e-05	0.000229809
Bin_2429	7.589e-06	1.82509e-05	3.268e-05	-4.29266e-05	0.000144939
Bin_849	5.60753e-06	1.82272e-05	4.17329e-05	-0.000114656	0.00014741
Bin_2750	4.80965e-06	1.81447e-05	3.13695e-05	-7.6457e-05	0.000149089
Bin_786	9.17481e-06	1.80985e-05	2.88884e-05	-2.49743e-05	0.000209021
Bin_2222	8.20261e-06	1.8033e-05	3.08878e-05	-2.66621e-05	0.000210968
Bin_1583	0	1.7991e-05	3.47659e-05	-4.81824e-06	0.000204498
Bin_227	1.48968e-05	1.79344e-05	1.98361e-05	-8.54612e-06	0.00012405
Bin_87	9.58115e-06	1.79163e-05	2.66651e-05	-3.74792e-05	0.000126694
Bin_11	8.66395e-07	1.791e-05	3.81095e-05	-7.22814e-05	0.000185891
Bin_1558	8.87518e-06	1.78044e-05	3.7023e-05	-7.16765e-05	0.000156945
Bin_223	1.01827e-05	1.76989e-05	2.10896e-05	-1.43273e-05	0.000108338
Bin_827	5.86351e-06	1.76602e-05	9.8722e-05	-0.000533046	0.000285568
Bin_2531	1.1919e-05	1.76385e-05	2.46319e-05	-4.21113e-05	0.000101299
Bin_2111	6.98289e-06	1.76349e-05	3.45872e-05	-7.85552e-05	0.000209432
Bin_1757	1.42127e-05	1.75983e-05	3.27389e-05	-0.000108052	9.83078e-05
Bin_1844	3.43623e-06	1.75246e-05	4.05527e-05	-4.44627e-05	0.000369267
Bin_2008	6.02408e-06	1.74895e-05	3.75229e-05	-2.28851e-05	0.000365685
Bin_1051	5.24714e-06	1.74648e-05	4.43995e-05	-7.47859e-05	0.000260956
Bin_1728	0	1.74594e-05	2.63648e-05	-2.37048e-05	0.000106955
Bin_1201	0	1.74124e-05	4.45782e-05	-6.72714e-05	0.000274625
Bin_48	9.83207e-07	1.73763e-05	3.41865e-05	-4.01848e-05	0.000251401
Bin_2677	1.23062e-05	1.73563e-05	2.56491e-05	-6.18876e-05	0.000101788
Bin_651	9.82045e-06	1.7342e-05	3.85664e-05	-7.19483e-05	0.00017975
Bin_2339	6.16346e-06	1.71892e-05	2.52106e-05	-3.18549e-05	0.000148999
Bin_2506	9.40464e-06	1.71418e-05	2.58062e-05	-5.59619e-05	0.000126278
Bin_1160	8.2593e-06	1.71242e-05	3.65437e-05	-5.52914e-05	0.00017758
Bin_2129	6.14524e-06	1.70842e-05	3.21967e-05	-5.67961e-05	0.000148386
Bin_1774	5.20461e-06	1.70782e-05	3.68668e-05	-7.72868e-05	0.000216343
Bin_1177	6.66166e-06	1.70304e-05	2.54486e-05	-2.83761e-05	0.000136082
Bin_815	6.31514e-06	1.69357e-05	2.71663e-05	-1.56035e-05	0.000147047
Bin_2874	9.83939e-06	1.6772e-05	2.55743e-05	-5.80588e-05	0.000113216
Bin_229	7.98963e-06	1.67692e-05	2.76512e-05	-4.21786e-05	0.000126433
Bin_1545	7.08594e-08	1.67511e-05	2.87625e-05	-1.21306e-05	0.000149244
Bin_656	9.01595e-06	1.67352e-05	5.23555e-05	-0.000240565	0.00017116
Bin_2764	1.04512e-05	1.66757e-05	2.57698e-05	-4.48838e-05	0.000107522
Bin_1925	8.22702e-06	1.66552e-05	2.42338e-05	-2.43298e-05	0.000120047
Bin_481	3.70022e-06	1.6651e-05	3.7301e-05	-7.35513e-05	0.000208557
Bin_1431	0	1.65844e-05	6.03436e-05	-4.01739e-05	0.00069241
Bin_1628	6.26814e-06	1.64934e-05	3.1855e-05	-5.59679e-05	0.000198419
Bin_1759	1.09935e-05	1.64923e-05	2.29681e-05	-9.49966e-05	0.000104249
Bin_120	9.47444e-06	1.64404e-05	3.95766e-05	-0.000131992	0.000226573
Bin_604	8.49311e-06	1.63869e-05	2.14828e-05	-2.94664e-05	8.94377e-05
Bin_1503	1.00874e-05	1.6319e-05	3.65722e-05	-9.83643e-05	0.000239247
Bin_2124	3.07184e-06	1.62862e-05	3.39832e-05	-3.7045e-05	0.000229903
Bin_107	5.35659e-06	1.62838e-05	6.0357e-05	-0.00018357	0.000380708
Bin_1836	5.10448e-07	1.62319e-05	5.07644e-05	-6.7694e-05	0.00055824
Bin_148	0	1.60851e-05	3.62179e-05	-2.99025e-05	0.000235348
Bin_2708	8.88354e-06	1.60776e-05	2.5375e-05	-2.13222e-05	0.000162992
Bin_2468	8.25884e-06	1.6076e-05	2.58775e-05	-4.08864e-05	0.000124449
Bin_650	1.03727e-05	1.60619e-05	3.17676e-05	-6.25127e-05	0.000214816
Bin_1019	1.12926e-05	1.60038e-05	3.47603e-05	-0.000104951	0.000159762
Bin_1474	7.71251e-06	1.59663e-05	4.27915e-05	-0.000224947	0.000202459
Bin_1107	2.10079e-06	1.59378e-05	2.89048e-05	-5.72068e-05	0.000173993
Bin_1428	1.21154e-05	1.58065e-05	6.67946e-05	-0.000267839	0.00025146
Bin_513	9.84825e-07	1.5779e-05	4.64051e-05	-4.39729e-05	0.000501413
Bin_828	7.69168e-06	1.57716e-05	6.87492e-05	-0.000213315	0.000233855
Bin_1461	7.64412e-06	1.57593e-05	2.43367e-05	-1.50093e-05	0.000160651
Bin_2458	8.16931e-06	1.57451e-05	2.42469e-05	-2.46077e-05	0.000158753
Bin_1815	4.90296e-06	1.56908e-05	3.49654e-05	-8.00128e-05	0.000226757
Bin_2117	9.28245e-06	1.56788e-05	3.09401e-05	-0.000124548	0.000121715
Bin_2582	3.5884e-06	1.56757e-05	3.17466e-05	-0.000117297	0.000206534
Bin_2724	4.74794e-06	1.5651e-05	2.81421e-05	-2.63911e-05	0.000177219
Bin_956	8.24583e-06	1.56497e-05	2.29554e-05	-1.19081e-05	0.000128769
Bin_1785	4.01653e-06	1.56251e-05	3.02658e-05	-3.65075e-05	0.000259364
Bin_2528	6.02144e-06	1.55432e-05	2.95304e-05	-4.70454e-05	0.00020866
Bin_1339	5.64579e-06	1.55239e-05	2.63092e-05	-2.47574e-05	0.000208453
Bin_184	7.09378e-06	1.53959e-05	2.38527e-05	-2.49895e-05	0.000173972
Bin_2858	6.68548e-06	1.53775e-05	3.29483e-05	-3.48247e-05	0.000320724
Bin_505	1.03344e-05	1.53717e-05	1.82034e-05	0	8.07199e-05
Bin_2023	8.78707e-06	1.53545e-05	2.88104e-05	-8.69253e-05	0.000213202
Bin_1181	1.02617e-05	1.53296e-05	4.14965e-05	-0.000139921	0.000269477
Bin_564	7.80474e-06	1.52764e-05	2.3345e-05	-2.27679e-05	0.000118684
Bin_1714	6.58728e-06	1.52672e-05	2.95669e-05	-5.64947e-05	0.000225223
Bin_1561	0	1.52048e-05	3.56971e-05	-6.40506e-05	0.000250566
Bin_1043	2.08331e-06	1.51902e-05	5.70165e-05	-0.000112704	0.00027854
Bin_2436	1.02719e-05	1.51497e-05	4.69742e-05	-0.000139961	0.000241082
Bin_1652	1.36496e-06	1.50797e-05	2.87348e-05	-8.30367e-05	0.000188516
Bin_1788	1.6801e-05	1.50543e-05	6.67978e-05	-0.000388009	0.000186883
Bin_968	4.46624e-06	1.50131e-05	4.70887e-05	-0.000135641	0.000239791
Bin_258	3.43917e-06	1.50067e-05	4.16165e-05	-0.000126516	0.000289931
Bin_932	4.26548e-06	1.49207e-05	4.39601e-05	-0.000231486	0.000150069
Bin_787	2.01043e-06	1.48943e-05	3.12967e-05	-3.03929e-05	0.000167655
Bin_936	7.17286e-06	1.48739e-05	2.62268e-05	-7.91409e-05	0.000111669
Bin_514	5.9544e-06	1.48715e-05	5.40995e-05	-0.000155428	0.000276925
Bin_2231	8.01669e-06	1.48576e-05	4.62734e-05	-0.000123065	0.000228888
Bin_1727	0	1.47893e-05	2.93203e-05	-2.28589e-05	0.000118936
Bin_1619	3.62093e-06	1.47726e-05	3.22603e-05	-0.000109041	0.000175917
Bin_778	1.00742e-05	1.46382e-05	2.10867e-05	-2.92709e-05	0.00012833
Bin_2037	9.46435e-06	1.45869e-05	2.20264e-05	-3.67745e-05	0.000114661
Bin_1889	0	1.45743e-05	3.60892e-05	-9.00413e-05	0.000155761
Bin_2379	4.54674e-06	1.45541e-05	2.73011e-05	-7.87366e-05	0.000154688
Bin_1754	0	1.45106e-05	3.88476e-05	-7.7042e-05	0.000229101
Bin_2184	4.66869e-06	1.44797e-05	3.00789e-05	-7.94623e-05	0.000203934
Bin_2826	5.72151e-06	1.43767e-05	3.56696e-05	-0.000111042	0.000316739
Bin_42	8.7338e-06	1.43567e-05	2.20098e-05	-4.95823e-05	0.000106508
Bin_210	8.00093e-06	1.43426e-05	4.20735e-05	-0.00013773	0.000178028
Bin_143	0	1.42815e-05	5.61124e-05	-0.000132429	0.000516153
Bin_2723	6.31633e-06	1.42634e-05	2.02116e-05	-5.76407e-06	0.000108784
Bin_2578	8.6827e-06	1.4228e-05	3.81735e-05	-0.000167154	0.000211339
Bin_790	1.14353e-05	1.42228e-05	5.083e-05	-0.000316928	0.000138257
Bin_1069	7.61029e-06	1.42076e-05	3.9796e-05	-0.000103561	0.000171039
Bin_677	4.20246e-06	1.41815e-05	2.12466e-05	-8.45555e-06	0.000102691
Bin_1010	5.6188e-06	1.41389e-05	4.19855e-05	-0.000116758	0.000157521
Bin_974	6.8338e-06	1.41206e-05	3.52835e-05	-7.54366e-05	0.000148666
Bin_819	2.43433e-06	1.41169e-05	5.69687e-05	-0.000108658	0.000401289
Bin_469	5.26312e-06	1.40341e-05	2.45023e-05	-3.84397e-05	0.000100421
Bin_780	3.61004e-06	1.39774e-05	2.98032e-05	-2.76233e-05	0.000219516
Bin_720	7.55735e-06	1.39716e-05	0.00011621	-0.000575108	0.0003736
Bin_169	3.23672e-06	1.38739e-05	2.94507e-05	-2.84236e-05	0.000190972
Bin_713	6.57943e-06	1.38402e-05	4.41633e-05	-0.000120964	0.000261695
Bin_67	4.97105e-06	1.38224e-05	3.92238e-05	-0.000113847	0.000307106
Bin_732	7.50445e-06	1.37954e-05	2.66613e-05	-7.54759e-05	0.000157597
Bin_2732	8.44025e-06	1.37268e-05	4.99551e-05	-0.000258745	0.000180886
Bin_2698	4.88746e-06	1.3592e-05	3.44128e-05	-7.90985e-05	0.000138605
Bin_2138	3.08712e-06	1.35658e-05	3.19008e-05	-0.000110373	0.000215781
Bin_937	1.62092e-06	1.35288e-05	2.8039e-05	-5.72037e-05	0.000115377
Bin_2766	3.03658e-06	1.34764e-05	4.27051e-05	-7.09991e-05	0.000245994
Bin_1310	2.39554e-06	1.34159e-05	2.59494e-05	-4.06351e-05	0.000146362
Bin_1863	2.44861e-06	1.33913e-05	2.49906e-05	-6.61485e-05	0.00013652
Bin_2872	1.60519e-06	1.33704e-05	3.18265e-05	-2.86148e-05	0.000341087
Bin_465	7.81763e-06	1.33187e-05	4.33443e-05	-0.000184121	0.000167472
Bin_1349	5.8349e-06	1.32781e-05	3.75777e-05	-0.000124096	0.000143605
Bin_2480	5.48641e-06	1.32698e-05	2.2022e-05	-3.14453e-05	0.000107604
Bin_805	3.04943e-06	1.31871e-05	3.92623e-05	-8.44057e-05	0.000178478
Bin_499	4.67582e-06	1.31818e-05	4.97158e-05	-0.000289634	0.000206577
Bin_1655	3.8268e-06	1.31729e-05	2.25391e-05	-3.34402e-05	0.000141531
Bin_1324	0	1.31054e-05	3.91819e-05	-0.00011352	0.000208328
Bin_1109	0	1.30867e-05	5.31146e-05	-0.000104438	0.000287892
Bin_820	2.88096e-06	1.3084e-05	2.53784e-05	-5.74092e-05	0.000159143
Bin_1811	1.07025e-05	1.30421e-05	3.72024e-05	-0.000129211	0.000122309
Bin_2757	5.22654e-06	1.30172e-05	4.35062e-05	-0.00010568	0.000214388
Bin_321	0	1.2939e-05	3.9483e-05	-5.77e-05	0.000320424
Bin_2115	8.24398e-06	1.2923e-05	4.5453e-05	-0.000154593	0.000152045
Bin_707	4.78036e-06	1.29105e-05	2.35691e-05	-2.30634e-05	0.000139373
Bin_860	1.76785e-06	1.28856e-05	3.09981e-05	-2.67635e-05	0.000276808
Bin_1455	2.84511e-06	1.28561e-05	2.77041e-05	-6.30983e-05	0.000162381
Bin_2729	1.01453e-05	1.28417e-05	3.53834e-05	-0.000187156	0.000103286
Bin_1995	7.64427e-06	1.28323e-05	3.49875e-05	-8.59424e-05	0.000165779
Bin_875	3.79254e-08	1.28049e-05	2.98186e-05	-6.16296e-05	0.00016316
Bin_2568	2.80918e-06	1.26876e-05	3.26765e-05	-7.06047e-05	0.000130131
Bin_2104	0	1.2679e-05	2.33733e-05	-1.60312e-05	0.000136592
Bin_637	1.86571e-06	1.26714e-05	6.26967e-05	-0.00013801	0.000381969
Bin_2056	1.58331e-06	1.26543e-05	3.40263e-05	-0.000113601	0.000204621
Bin_2329	0	1.26068e-05	3.27913e-05	-9.59331e-05	0.000142656
Bin_2563	2.03571e-06	1.25746e-05	3.38302e-05	-6.56761e-05	0.000332731
Bin_2585	3.15719e-06	1.25173e-05	2.46135e-05	-7.167e-05	0.000126616
Bin_922	7.60856e-07	1.25016e-05	2.54652e-05	-3.714e-05	0.00012707
Bin_1424	6.30343e-06	1.24559e-05	1.55556e-05	-8.00046e-06	6.55488e-05
Bin_1153	0	1.23686e-05	2.51256e-05	-2.30319e-05	0.000181209
Bin_2491	8.12125e-06	1.23384e-05	4.82654e-05	-0.000280848	0.000352884
Bin_2181	0	1.2324e-05	3.48263e-05	-0.000109209	0.000208464
Bin_733	7.53577e-07	1.23045e-05	4.33965e-05	-9.03059e-05	0.000230315
Bin_2577	3.69939e-06	1.22555e-05	2.69268e-05	-2.33046e-05	0.000255014
Bin_332	5.5948e-06	1.21783e-05	4.48023e-05	-0.000112604	0.000171913
Bin_2665	2.08685e-06	1.21695e-05	4.19067e-05	-0.000134926	0.000181622
Bin_2855	5.62578e-06	1.21188e-05	1.62175e-05	-1.93783e-05	6.93288e-05
Bin_347	4.27536e-06	1.19815e-05	2.80736e-05	-7.83788e-05	0.000129295
Bin_649	4.15392e-06	1.19471e-05	2.41644e-05	-6.38559e-05	0.000107685
Bin_238	5.75722e-07	1.19353e-05	5.67769e-05	-0.000140741	0.000226621
Bin_122	0	1.19206e-05	2.61955e-05	-3.6498e-05	0.000245539
Bin_2232	0	1.18306e-05	3.26095e-05	-4.58755e-05	0.000219099
Bin_715	2.15198e-06	1.17749e-05	2.95359e-05	-8.87935e-05	0.000154306
Bin_2702	2.99785e-06	1.17585e-05	2.96487e-05	-5.12654e-05	0.000210355
Bin_2859	1.31864e-06	1.17224e-05	2.34781e-05	-2.48833e-05	0.000122049
Bin_1091	9.59846e-06	1.17084e-05	3.62212e-05	-0.000169144	0.000160544
Bin_1314	1.78196e-06	1.16317e-05	4.37417e-05	-8.98001e-05	0.000245258
Bin_1333	3.95591e-06	1.16072e-05	3.33389e-05	-8.0763e-05	0.000226813
Bin_1327	3.11809e-06	1.15931e-05	4.23331e-05	-0.000112778	0.000258582
Bin_158	8.19952e-06	1.15791e-05	2.31239e-05	-3.83688e-05	0.000139014
Bin_740	3.11555e-06	1.15378e-05	3.14516e-05	-8.32711e-05	0.000179309
Bin_2607	7.37292e-06	1.15229e-05	4.58162e-05	-0.000431607	0.000132406
Bin_2818	3.94617e-06	1.14878e-05	1.94682e-05	-2.09729e-05	0.00011637
Bin_474	6.53934e-06	1.14675e-05	3.54241e-05	-0.000153231	0.000137586
Bin_2127	8.11923e-07	1.14533e-05	2.87611e-05	-5.48509e-05	0.000177171
Bin_802	2.07933e-06	1.14268e-05	3.49272e-05	-8.962e-05	0.000232429
Bin_741	0	1.14266e-05	2.4503e-05	-2.37854e-06	0.000109216
Bin_2464	4.12027e-06	1.14262e-05	1.89166e-05	-1.52955e-05	0.000141163
Bin_412	6.28318e-06	1.14035e-05	2.52234e-05	-5.53679e-05	0.000102336
Bin_313	2.57717e-06	1.13969e-05	3.40174e-05	-0.000172505	0.000174508
Bin_2053	3.41169e-06	1.13551e-05	2.44527e-05	-4.78111e-05	0.000146299
Bin_2167	4.3555e-06	1.1295e-05	3.00179e-05	-7.94311e-05	0.000123148
Bin_2849	1.90927e-06	1.12769e-05	1.86297e-05	-1.72509e-05	0.000113772
Bin_2343	9.79416e-07	1.1275e-05	3.36037e-05	-9.73854e-05	0.000194556
Bin_2749	2.49325e-06	1.12429e-05	3.44051e-05	-0.000154919	0.00010574
Bin_249	9.33318e-06	1.12042e-05	5.94669e-05	-0.000187395	0.000343532
Bin_552	0	1.11719e-05	3.7056e-05	-3.26218e-05	0.000315031
Bin_2620	2.7665e-06	1.10848e-05	3.44492e-05	-0.000125621	0.000160571
Bin_1647	1.23219e-06	1.1084e-05	3.40201e-05	-0.000122629	0.000118973
Bin_1242	0	1.10704e-05	2.39597e-05	-4.07414e-05	9.80837e-05
Bin_776	3.03939e-06	1.10037e-05	4.14368e-05	-7.33759e-05	0.00028167
Bin_766	0	1.09637e-05	1.91307e-05	-3.81169e-05	8.51854e-05
Bin_1420	2.39468e-06	1.09258e-05	1.92878e-05	-2.47982e-05	8.16896e-05
Bin_1680	1.00012e-06	1.09069e-05	2.21398e-05	-3.08221e-05	0.000127511
Bin_1162	4.77079e-06	1.08656e-05	4.65777e-05	-0.000127119	0.000217448
Bin_421	4.32541e-06	1.08332e-05	2.10167e-05	-5.00593e-05	9.84636e-05
Bin_2047	9.16831e-08	1.08072e-05	2.15178e-05	-5.70009e-05	0.000105795
Bin_317	1.71828e-06	1.07968e-05	2.41657e-05	-6.32117e-05	0.000116845
Bin_187	4.49101e-06	1.07625e-05	3.52122e-05	-0.000130276	0.000114544
Bin_906	2.17375e-06	1.0743e-05	8.14343e-05	-0.000234776	0.000349033
Bin_1212	0	1.07252e-05	2.1265e-05	-3.74645e-05	9.73582e-05
Bin_172	5.42598e-08	1.06641e-05	3.44093e-05	-0.000115709	0.000176978
Bin_946	1.78628e-06	1.06536e-05	2.59773e-05	-5.91723e-05	0.000116294
Bin_2106	5.91106e-07	1.06279e-05	0.000104985	-0.000876687	0.000966446
Bin_93	0	1.05678e-05	3.87638e-05	-0.000103154	0.000247007
Bin_521	0	1.04975e-05	2.91953e-05	-0.000109207	0.00015219
Bin_1630	3.60246e-06	1.04808e-05	1.80289e-05	-3.61376e-05	8.6508e-05
Bin_2388	0	1.04773e-05	3.87783e-05	-6.47848e-05	0.000402036
Bin_943	5.52692e-07	1.04318e-05	2.3324e-05	-4.49815e-05	0.000144502
Bin_2391	0	1.03578e-05	2.53653e-05	-2.52744e-05	0.000165452
Bin_1690	4.39634e-06	1.03273e-05	5.8841e-05	-0.000178766	0.000205827
Bin_1355	3.80924e-07	1.02445e-05	3.06668e-05	-7.64712e-05	0.000135245
Bin_1401	0	1.01769e-05	2.74553e-05	-1.08308e-05	0.000170992
Bin_311	3.61279e-08	1.0155e-05	2.54862e-05	-6.17883e-05	0.000163191
Bin_2238	0	1.00615e-05	3.11216e-05	-5.00878e-05	0.000173323
Bin_117	0	1.00509e-05	2.79354e-05	-4.54022e-05	0.000256332
Bin_320	0	1.00156e-05	2.81058e-05	-5.19656e-05	0.000120453
Bin_1139	4.03486e-07	9.93311e-06	3.20718e-05	-0.000106638	0.000136822
Bin_601	5.38246e-07	9.9235e-06	2.24652e-05	-4.652e-05	0.000138867
Bin_2054	2.31948e-06	9.91841e-06	2.36648e-05	-6.09352e-05	0.000118787
Bin_1532	1.58641e-05	9.85464e-06	7.30953e-05	-0.000280913	0.000191207
Bin_1733	2.66417e-06	9.80213e-06	2.46288e-05	-9.32551e-05	9.34696e-05
Bin_534	0	9.79204e-06	2.31088e-05	-6.36842e-05	0.00011698
Bin_951	0	9.78819e-06	2.02564e-05	-1.90798e-05	0.000126244
Bin_597	-1.38782e-06	9.72409e-06	9.71195e-05	-0.000307678	0.000402024
Bin_53	4.68287e-06	9.71961e-06	1.56017e-05	-1.96698e-05	8.22654e-05
Bin_179	0	9.70643e-06	4.46992e-05	-0.000109364	0.000334025
Bin_315	1.43386e-06	9.69706e-06	1.91431e-05	-3.55778e-05	7.47243e-05
Bin_1723	0	9.65491e-06	2.34318e-05	-9.88418e-05	0.000123144
Bin_154	2.97818e-06	9.64053e-06	3.12321e-05	-9.15539e-05	0.000142791
Bin_853	0	9.53209e-06	6.80728e-05	-0.000285014	0.000208688
Bin_2769	8.47065e-07	9.49276e-06	2.61005e-05	-5.27444e-05	0.000149583
Bin_1679	0	9.47859e-06	2.55395e-05	-3.90287e-05	0.000134759
Bin_1833	0	9.47783e-06	2.56611e-05	-3.49899e-05	0.000148115
Bin_287	2.01898e-06	9.45361e-06	2.22351e-05	-7.45933e-05	0.000100252
Bin_2618	9.13675e-09	9.39087e-06	3.66215e-05	-0.000115818	0.000142125
Bin_763	9.05216e-07	9.37531e-06	2.06627e-05	-3.52996e-05	8.63388e-05
Bin_2502	8.54279e-07	9.33714e-06	1.71501e-05	-2.12525e-05	0.000113598
Bin_2871	0	9.20198e-06	2.42143e-05	-5.04665e-05	0.000131667
Bin_394	3.07893e-06	9.17476e-06	3.99621e-05	-8.26767e-05	0.000299257
Bin_2004	1.69489e-06	9.16211e-06	2.7351e-05	-5.30015e-05	0.000284898
Bin_614	0	9.12414e-06	4.47193e-05	-0.000110622	0.000282711
Bin_1199	9.04123e-09	9.09728e-06	2.20564e-05	-6.18958e-05	0.000143064
Bin_1178	1.38194e-06	9.08017e-06	2.76343e-05	-7.99543e-05	0.000161999
Bin_877	0	9.0487e-06	2.02611e-05	-4.36606e-05	0.000148465
Bin_10	2.46911e-06	9.04813e-06	1.64995e-05	-4.30386e-05	7.49277e-05
Bin_1716	0	9.00154e-06	2.91253e-05	-8.96012e-05	0.000115969
Bin_717	0	9.00006e-06	2.43039e-05	-6.5017e-05	9.66154e-05
Bin_1559	2.88495e-06	8.89976e-06	2.01381e-05	-3.26369e-05	0.000156304
Bin_56	9.91337e-07	8.87407e-06	2.09763e-05	-7.22396e-05	7.69458e-05
Bin_1111	4.0096e-07	8.85023e-06	5.75288e-05	-0.000152586	0.000235647
Bin_2265	0	8.80834e-06	2.30315e-05	-6.75784e-05	0.000129536
Bin_1060	0	8.72383e-06	6.14036e-05	-0.000153265	0.000232362
Bin_2194	1.5911e-06	8.71782e-06	2.53533e-05	-6.84716e-05	0.000125076
Bin_1719	5.32061e-07	8.71712e-06	4.29194e-05	-0.000135946	0.000124388
Bin_1096	0	8.69868e-06	7.09296e-05	-0.000717235	0.000210696
Bin_1369	1.5157e-06	8.64684e-06	2.49848e-05	-8.3033e-05	9.98839e-05
Bin_91	0	8.63754e-06	3.12263e-05	-7.60661e-05	0.000132299
Bin_1149	0	8.6193e-06	3.70967e-05	-0.000180326	0.000259274
Bin_501	0	8.56632e-06	3.65175e-05	-0.000100248	0.000194527
Bin_2595	1.02038e-06	8.47676e-06	4.17353e-05	-0.000160395	0.000178885
Bin_17	9.28113e-07	8.44787e-06	2.26197e-05	-4.86177e-05	0.000128349
Bin_2863	4.28145e-06	8.44673e-06	1.19068e-05	-1.52047e-05	6.11469e-05
Bin_1585	0	8.39655e-06	2.53401e-05	-4.47026e-05	0.000142397
Bin_1581	0	8.3477e-06	2.88906e-05	0	0.000160557
Bin_2625	0	8.30461e-06	2.1178e-05	-5.00913e-05	0.000126317
Bin_2880	2.76896e-06	8.29828e-06	4.94225e-05	-0.000342899	0.000184391
Bin_955	0	8.28972e-06	3.2401e-05	-9.34329e-05	0.000122751
Bin_953	0	8.28965e-06	2.2741e-05	-6.9856e-05	0.000140537
Bin_1395	2.15099e-06	8.20506e-06	3.47475e-05	-7.55696e-05	0.000223596
Bin_101	5.85671e-08	8.19859e-06	2.84772e-05	-0.000121827	0.000177147
Bin_1625	0	8.13986e-06	3.89602e-05	-0.000135908	0.000183701
Bin_369	3.11246e-06	8.05991e-06	2.50809e-05	-4.71364e-05	0.00013575
Bin_2069	1.16537e-06	8.05739e-06	3.97508e-05	-0.000208967	0.000128371
Bin_2782	0	8.02926e-06	1.71446e-05	-3.75054e-05	8.00267e-05
Bin_796	0	8.02371e-06	2.54961e-05	-5.75288e-05	0.000143004
Bin_1767	4.48035e-06	8.00313e-06	3.01315e-05	-9.94863e-05	0.000123855
Bin_2867	5.64384e-07	7.91199e-06	2.27549e-05	-6.05267e-05	0.000113843
Bin_491	1.53801e-06	7.895e-06	2.72368e-05	-6.90695e-05	0.000127802
Bin_896	1.40931e-06	7.88726e-06	2.79503e-05	-6.46737e-05	0.000137243
Bin_1468	0	7.88403e-06	2.80398e-05	-4.55594e-05	0.000145551
Bin_1543	9.25369e-07	7.80057e-06	1.92843e-05	-4.94818e-05	0.000117622
Bin_1587	0	7.7836e-06	2.14706e-05	0	0.000110207
Bin_1072	0	7.7166e-06	6.00428e-05	-0.000184375	0.000340327
Bin_2642	0	7.65449e-06	1.58086e-05	-1.71194e-05	0.000108067
Bin_2513	4.62074e-06	7.61813e-06	2.66012e-05	-8.93247e-05	0.000143372
Bin_1565	3.48829e-06	7.61605e-06	3.81691e-05	-0.000136164	0.000139279
Bin_1089	0	7.60111e-06	1.90441e-05	-1.98659e-05	0.000118198
Bin_1953	0	7.5401e-06	2.61979e-05	-3.35821e-05	0.000193717
Bin_1875	0	7.52636e-06	4.33447e-05	-0.000243539	0.000171227
Bin_1743	0	7.47371e-06	3.21305e-05	-0.000138147	0.000119334
Bin_233	2.31757e-06	7.43186e-06	2.72482e-05	-9.48793e-05	7.41891e-05
Bin_2539	0	7.25119e-06	2.5016e-05	-5.94585e-05	0.000131408
Bin_1247	2.87545e-06	7.23213e-06	2.43589e-05	-0.000100275	6.98821e-05
Bin_814	0	7.22537e-06	2.78702e-05	-4.87441e-05	0.000121992
Bin_1024	0	7.20305e-06	1.97243e-05	-6.57779e-05	8.38264e-05
Bin_277	1.87007e-06	7.19539e-06	2.86959e-05	-9.6355e-05	9.11523e-05
Bin_105	0	7.15689e-06	5.42822e-05	-0.000182566	0.000253494
Bin_1260	0	7.14877e-06	4.16078e-05	-0.0002554	0.00011368
Bin_1958	8.48192e-08	7.14262e-06	1.42347e-05	-3.21791e-05	8.31817e-05
Bin_1775	0	7.1111e-06	2.3379e-05	-7.9315e-05	0.000102598
Bin_1825	0	7.08507e-06	2.38936e-05	-5.16348e-05	0.000134622
Bin_1512	3.49042e-06	7.03936e-06	3.17421e-05	-0.000135092	0.000169677
Bin_1607	0	6.95029e-06	2.24679e-05	-6.34207e-05	0.000130551
Bin_162	0	6.89627e-06	2.58639e-05	-6.46922e-05	0.000179569
Bin_1626	0	6.89311e-06	3.17545e-05	-7.1822e-05	0.000206565
Bin_1952	1.09203e-08	6.86525e-06	1.98509e-05	-9.68662e-05	0.000100763
Bin_72	1.13582e-06	6.85752e-06	4.95137e-05	-0.00013865	0.00022454
Bin_2603	1.97991e-06	6.85548e-06	3.63099e-05	-0.000395633	8.4023e-05
Bin_2166	4.49767e-07	6.83756e-06	3.88943e-05	-0.000164946	0.000132514
Bin_1569	3.62821e-06	6.8039e-06	3.97371e-05	-0.000117926	0.000155176
Bin_2505	0	6.79725e-06	1.59964e-05	-3.05486e-05	6.8548e-05
Bin_1614	0	6.74766e-06	2.15983e-05	-4.31204e-05	0.000143917
Bin_1919	0	6.68517e-06	2.14394e-05	-4.72977e-05	8.87339e-05
Bin_1538	0	6.61819e-06	2.93613e-05	-7.81723e-05	0.000130179
Bin_1374	0	6.5947e-06	2.33102e-05	-0.000129755	0.000155423
Bin_551	0	6.58797e-06	2.0541e-05	-8.26447e-05	0.000108592
Bin_1206	0	6.49924e-06	1.88416e-05	-3.53764e-05	8.5804e-05
Bin_224	0	6.49634e-06	2.58232e-05	-8.85223e-05	0.000127697
Bin_1308	0	6.49272e-06	2.1435e-05	-5.67877e-05	0.000130825
Bin_769	2.08457e-06	6.4739e-06	2.96812e-05	-0.000128327	0.000108817
Bin_917	0	6.4659e-06	3.48793e-05	-0.000187947	0.000155316
Bin_2302	2.96463e-07	6.43877e-06	4.24277e-05	-0.000129369	0.000158222
Bin_1945	0	6.41336e-06	2.30926e-05	-7.5921e-05	0.000186637
Bin_547	0	6.35051e-06	3.17476e-05	-6.97871e-05	0.000179696
Bin_278	7.65345e-07	6.29861e-06	1.66432e-05	-5.07145e-05	7.49309e-05
Bin_1993	3.04625e-06	6.226e-06	4.76694e-05	-0.000211366	0.00015037
Bin_225	1.61598e-07	6.22103e-06	2.04354e-05	-4.66641e-05	0.000103904
Bin_2257	0	6.123e-06	2.25081e-05	-4.07095e-05	0.000216631
Bin_644	0	6.10639e-06	4.44461e-05	-0.000173983	0.000223151
Bin_41	0	6.10314e-06	2.89403e-05	-0.000158987	0.000117739
Bin_1717	0	6.02103e-06	3.81504e-05	-0.000116679	0.000303217
Bin_648	1.65598e-06	6.01007e-06	2.9362e-05	-0.000110391	0.000152334
Bin_1910	0	6.00082e-06	1.71077e-05	-4.12519e-05	9.16943e-05
Bin_565	0	5.99423e-06	3.04687e-05	-0.000107188	0.00015816
Bin_2540	4.81761e-07	5.95634e-06	2.23839e-05	-0.000111591	0.000114459
Bin_1582	0	5.89068e-06	2.46992e-05	-1.25653e-05	0.000228617
Bin_1346	0	5.88865e-06	3.4806e-05	-9.07651e-05	0.000154365
Bin_850	5.4086e-06	5.88224e-06	3.00527e-05	-0.000113943	7.42387e-05
Bin_1480	0	5.81823e-06	2.97897e-05	-0.000108631	0.000179279
Bin_560	0	5.81327e-06	1.86621e-05	-6.7328e-05	0.000106286
Bin_260	3.43115e-07	5.74662e-06	1.77145e-05	-2.86294e-05	0.000125628
Bin_183	0	5.74206e-06	2.31396e-05	-4.60724e-05	0.000116278
Bin_865	0	5.7127e-06	1.89028e-05	-4.70072e-05	8.41394e-05
Bin_360	0	5.69712e-06	1.56458e-05	-2.9321e-05	9.41041e-05
Bin_2775	5.26252e-07	5.53582e-06	2.41723e-05	-7.0302e-05	0.000172369
Bin_1391	0	5.49442e-06	2.84e-05	-0.000108186	0.00010025
Bin_452	0	5.46794e-06	2.30359e-05	-9.28211e-05	9.53404e-05
Bin_2085	0	5.45857e-06	2.01855e-05	-7.70832e-05	7.59208e-05
Bin_1456	0	5.40186e-06	2.75356e-05	-0.000179739	9.35604e-05
Bin_2126	3.58546e-07	5.35712e-06	2.80367e-05	-9.90472e-05	0.000129576
Bin_52	0	5.33187e-06	2.20586e-05	-5.33944e-05	0.000138048
Bin_1356	0	5.33089e-06	1.87001e-05	-5.1314e-05	8.99216e-05
Bin_2187	-2.35177e-06	5.24499e-06	8.02102e-05	-0.000297207	0.000292295
Bin_2363	6.88468e-07	5.24292e-06	4.24956e-05	-0.000221619	0.00019856
Bin_2846	0	5.19889e-06	1.47043e-05	-6.53898e-06	0.000102395
Bin_1250	0	5.18081e-06	3.01094e-05	-7.85589e-05	0.000107403
Bin_2733	0	5.16314e-06	2.75464e-05	-0.000104484	0.000148688
Bin_2278	0	5.03317e-06	1.78763e-05	-3.42207e-05	0.000106607
Bin_476	1.74729e-06	5.0286e-06	4.20732e-05	-0.000280323	0.000172786
Bin_1240	0	5.00437e-06	2.08644e-05	-6.10303e-05	0.000106744
Bin_1493	0	4.95543e-06	1.96536e-05	-8.94505e-05	7.84015e-05
Bin_618	0	4.92046e-06	2.38561e-05	-7.57931e-05	0.000106574
Bin_30	4.06606e-07	4.9176e-06	1.61493e-05	-5.74944e-05	7.49638e-05
Bin_1611	0	4.89241e-06	1.64281e-05	-4.93435e-05	7.89041e-05
Bin_364	0	4.88443e-06	4.55715e-05	-0.000155299	0.000259669
Bin_1663	0	4.81855e-06	2.67826e-05	-5.88963e-05	0.000117214
Bin_2199	2.61613e-07	4.80357e-06	1.77351e-05	-4.72992e-05	0.000105621
Bin_451	0	4.75575e-06	2.02567e-05	-8.79756e-05	7.71075e-05
Bin_1832	5.38078e-07	4.74401e-06	3.34869e-05	-0.000146049	0.000105449
Bin_1442	0	4.73623e-06	4.46583e-05	-0.00012917	0.000275995
Bin_729	0	4.69835e-06	1.72891e-05	-7.03996e-05	8.76765e-05
Bin_1332	0	4.67264e-06	2.16754e-05	-9.29832e-05	0.000105101
Bin_2721	0	4.62454e-06	2.96177e-05	-5.2243e-05	0.000174009
Bin_613	0	4.61385e-06	1.79698e-05	-5.33716e-05	0.000113252
Bin_236	0	4.59091e-06	2.39297e-05	-7.24114e-05	0.000136696
Bin_1549	0	4.53824e-06	3.66827e-05	-0.000211807	0.000203778
Bin_2610	0	4.52494e-06	5.48668e-05	-0.000270751	0.000287991
Bin_1092	6.90556e-07	4.51637e-06	3.59098e-05	-0.000204565	0.000121356
Bin_1609	0	4.47138e-06	9.90416e-06	-3.19926e-06	5.54301e-05
Bin_176	3.60081e-06	4.4646e-06	2.85645e-05	-0.000101447	0.000117218
Bin_1968	0	4.45327e-06	3.84098e-05	-0.000176964	0.000243769
Bin_2273	5.53778e-06	4.44735e-06	3.78428e-05	-0.000117329	0.000102642
Bin_2501	0	4.421e-06	2.40919e-05	-5.32078e-05	0.000175357
Bin_2496	0	4.39069e-06	2.78432e-05	-6.73142e-05	0.000118204
Bin_312	0	4.37667e-06	2.09274e-05	-7.07032e-05	0.000115173
Bin_2308	0	4.37607e-06	1.35231e-05	-1.19766e-05	0.000115634
Bin_737	6.82216e-06	4.33783e-06	5.20191e-05	-0.000276388	0.000145078
Bin_556	0	4.3246e-06	2.00771e-05	-9.20209e-05	0.000103027
Bin_806	0	4.30511e-06	2.12342e-05	-6.87793e-05	0.000110567
Bin_1087	0	4.138e-06	2.95076e-05	-7.14092e-05	0.000158445
Bin_581	9.90782e-07	4.1217e-06	3.71647e-05	-0.000164735	0.000149485
Bin_810	0	4.08384e-06	3.82059e-05	-0.000167822	0.000190609
Bin_2696	0	4.08196e-06	3.29861e-05	-9.55039e-05	0.000131166
Bin_2482	0	4.02512e-06	2.6048e-05	-0.000176557	0.000109335
Bin_1104	0	4.0178e-06	2.64319e-05	-9.78753e-05	0.000109142
Bin_173	0	3.84406e-06	2.85416e-05	-0.000120624	0.000121876
Bin_448	0	3.83128e-06	3.48321e-05	-0.000194065	0.000138329
Bin_1039	0	3.80262e-06	2.93478e-05	-0.00011606	0.000114384
Bin_2718	0	3.76186e-06	2.57375e-05	-8.72915e-05	7.72359e-05
Bin_13	0	3.75608e-06	2.97489e-05	-0.000212355	9.65862e-05
Bin_2346	0	3.74425e-06	2.23699e-05	-8.24576e-05	7.74696e-05
Bin_1577	0	3.65271e-06	5.85443e-05	-0.000152828	0.000689158
Bin_1586	0	3.62181e-06	1.50938e-05	0	0.000100932
Bin_2258	0	3.60473e-06	3.43525e-05	-0.000179317	0.000107132
Bin_1902	6.03025e-07	3.57286e-06	1.59432e-05	-5.8091e-05	7.75413e-05
Bin_2425	0	3.57099e-06	2.03997e-05	-5.79209e-05	0.000117366
Bin_1936	0	3.50856e-06	2.31061e-05	-7.15689e-05	0.000186134
Bin_440	0	3.4939e-06	1.31402e-05	-4.44501e-05	5.34953e-05
Bin_1780	0	3.46894e-06	1.98964e-05	-3.86967e-05	0.000105502
Bin_7	0	3.45032e-06	1.88928e-05	-4.96743e-05	8.77245e-05
Bin_1029	0	3.41973e-06	2.25513e-05	-8.3633e-05	9.65917e-05
Bin_1620	0	3.41425e-06	2.50637e-05	-7.45087e-05	0.000136263
Bin_1292	5.44575e-06	3.3952e-06	6.87254e-05	-0.000319108	0.000159404
Bin_2292	0	3.36645e-06	1.78398e-05	-6.63425e-05	0.000103209
Bin_1542	0	3.29952e-06	2.26431e-05	-3.19453e-05	0.000133204
Bin_365	0	3.22577e-06	3.92778e-05	-0.000362699	9.88567e-05
Bin_2439	0	3.16024e-06	3.0141e-05	-5.37647e-05	0.000194633
Bin_862	-5.64604e-06	3.157e-06	7.59635e-05	-0.000137047	0.000464607
Bin_49	0	3.14257e-06	2.23019e-05	-8.19035e-05	7.391e-05
Bin_2628	0	3.084e-06	2.2763e-05	-9.91657e-05	0.00018806
Bin_1640	0	2.9528e-06	1.50421e-05	-4.27732e-05	6.83563e-05
Bin_655	0	2.95275e-06	5.41375e-05	-0.000205337	0.000155601
Bin_1892	1.92029e-08	2.93796e-06	1.93062e-05	-0.000109763	7.1554e-05
Bin_110	0	2.9284e-06	1.62961e-05	-7.39688e-05	9.03936e-05
Bin_118	0	2.88326e-06	2.42593e-05	-0.000121808	9.21779e-05
Bin_1241	0	2.87928e-06	3.16097e-05	-0.000116926	0.00017788
Bin_407	0	2.87557e-06	1.91795e-05	-7.95956e-05	7.52121e-05
Bin_1851	0	2.80031e-06	4.28844e-05	-0.000337214	0.000259012
Bin_2375	0	2.77238e-06	1.64744e-05	-9.02347e-05	6.46503e-05
Bin_2022	0	2.70158e-06	4.38499e-05	-0.000117544	0.000503293
Bin_1954	0	2.68482e-06	2.16556e-05	-4.45709e-05	9.05165e-05
Bin_1326	2.69028e-07	2.64024e-06	3.04966e-05	-0.000177622	0.000120696
Bin_186	2.30825e-06	2.63424e-06	2.74562e-05	-0.000107487	6.24693e-05
Bin_24	0	2.61068e-06	2.13689e-05	-6.51677e-05	0.000101915
Bin_2426	0	2.51458e-06	2.83566e-05	-0.000137556	8.71629e-05
Bin_1711	0	2.49452e-06	2.17641e-05	-8.06614e-05	0.000124705
Bin_1234	0	2.48863e-06	1.53893e-05	-4.73328e-05	7.12142e-05
Bin_1365	0	2.46424e-06	2.90841e-05	-8.23918e-05	0.000147771
Bin_2815	0	2.43691e-06	2.8593e-05	-7.17222e-05	0.000132308
Bin_1605	0	2.42444e-06	8.39692e-06	-4.94846e-06	4.51807e-05
Bin_1169	0	2.4126e-06	2.40945e-05	-0.000190671	9.48589e-05
Bin_1196	0	2.36004e-06	2.77234e-05	-9.73396e-05	0.00011433
Bin_2546	0	2.30201e-06	1.37907e-05	-6.40104e-05	4.99586e-05
Bin_204	0	2.21301e-06	2.45044e-05	-9.38082e-05	9.66475e-05
Bin_935	0	2.18978e-06	2.28911e-05	-6.27871e-05	9.58585e-05
Bin_2854	0	2.17939e-06	1.23002e-05	-3.35931e-05	6.66078e-05
Bin_625	0	2.17406e-06	2.26334e-05	-9.54394e-05	6.30243e-05
Bin_2619	0	2.1484e-06	3.348e-05	-0.000136378	0.000128935
Bin_789	0	2.10655e-06	5.36347e-05	-0.000172016	0.000187325
Bin_952	0	2.05028e-06	7.74083e-06	-4.16691e-06	5.05361e-05
Bin_2560	0	1.94015e-06	2.62399e-05	-0.000112328	0.000114181
Bin_1158	0	1.93568e-06	3.0719e-05	-0.000122292	8.05505e-05
Bin_744	0	1.89599e-06	3.48447e-05	-0.000236648	0.000193342
Bin_1580	0	1.84825e-06	1.23219e-05	-4.26144e-05	7.61092e-05
Bin_152	0	1.84525e-06	1.6382e-05	-6.37443e-05	5.586e-05
Bin_1698	5.4436e-07	1.843e-06	3.99168e-05	-0.000126096	0.000194143
Bin_2635	0	1.7798e-06	1.75892e-05	-5.81783e-05	7.36658e-05
Bin_2408	0	1.74769e-06	2.49139e-05	-0.000101991	9.86926e-05
Bin_279	0	1.74357e-06	1.314e-05	-4.19764e-05	7.16712e-05
Bin_2259	0	1.70199e-06	3.91254e-05	-0.000137742	0.000154398
Bin_2772	0	1.64921e-06	2.73667e-05	-9.23449e-05	0.000183664
Bin_1653	0	1.64663e-06	1.63368e-05	-6.05853e-05	9.91833e-05
Bin_503	0	1.61473e-06	1.74289e-05	-8.08451e-05	8.43874e-05
Bin_336	0	1.54189e-06	2.20659e-05	-5.39349e-05	0.00017839
Bin_1610	0	1.5323e-06	9.65759e-06	-3.68753e-05	3.42968e-05
Bin_2118	0	1.50548e-06	1.96995e-05	-9.348e-05	7.90055e-05
Bin_85	0	1.49187e-06	1.6959e-05	-7.71926e-05	6.03083e-05
Bin_859	1.86949e-06	1.4791e-06	4.59409e-05	-0.000194746	0.000119404
Bin_2305	0	1.395e-06	3.54181e-05	-0.000128276	0.00012376
Bin_1479	2.44832e-06	1.23205e-06	6.21912e-05	-0.00039037	0.000216822
Bin_1463	2.84308e-06	1.17702e-06	6.34234e-05	-0.000196618	0.000276958
Bin_2541	0	1.16093e-06	1.77105e-05	-7.72863e-05	9.69887e-05
Bin_1436	0	1.15345e-06	2.31606e-05	-8.37477e-05	7.92856e-05
Bin_2285	-2.73924e-07	1.12687e-06	3.69354e-05	-0.000101244	0.000153753
Bin_734	0	1.11969e-06	2.63939e-05	-0.000110495	0.000103903
Bin_1321	1.24622e-06	1.08244e-06	2.73709e-05	-0.000168094	0.000112274
Bin_731	0	9.98053e-07	2.05712e-05	-8.79759e-05	0.000121396
Bin_95	0	9.66768e-07	1.72086e-05	-6.03593e-05	7.60309e-05
Bin_842	0	9.6637e-07	3.06909e-05	-0.000221775	8.75876e-05
Bin_978	0	9.36518e-07	2.22323e-05	-7.4664e-05	0.00013813
Bin_688	0	9.16495e-07	2.68339e-05	-0.000148944	7.23483e-05
Bin_1239	-2.93132e-08	8.77585e-07	4.8989e-05	-8.87721e-05	0.000411655
Bin_2367	0	8.37803e-07	1.8022e-05	-8.29012e-05	6.16286e-05
Bin_341	0	7.6068e-07	9.25517e-06	-4.50865e-05	5.07771e-05
Bin_1090	0	7.49359e-07	3.52557e-05	-0.000202614	0.000101823
Bin_2751	5.0756e-07	7.27283e-07	2.04626e-05	-9.36955e-05	7.27182e-05
Bin_918	0	7.17393e-07	2.73363e-05	-0.000126673	0.000119779
Bin_2421	0	6.85667e-07	3.44597e-05	-9.60651e-05	0.000211001
Bin_2748	0	6.73267e-07	4.91179e-06	0	5.08492e-05
Bin_198	0	6.4637e-07	2.12935e-05	-7.86238e-05	8.69114e-05
Bin_645	0	6.25241e-07	2.74402e-05	-7.8561e-05	0.000114125
Bin_2035	0	5.49106e-07	2.86266e-05	-0.000126059	0.000101448
Bin_795	0	5.48785e-07	2.03043e-05	-6.30901e-05	9.37073e-05
Bin_593	0	4.60722e-07	2.88777e-05	-8.52579e-05	0.000169053
Bin_2730	0	3.54336e-07	2.00893e-05	-0.000145941	5.73535e-05
Bin_111	0	3.50101e-07	1.51298e-05	-5.75445e-05	7.09326e-05
Bin_2219	0	3.49474e-07	8.08151e-06	-5.11057e-05	3.41662e-05
Bin_2549	0	3.12484e-07	1.92161e-05	-7.30777e-05	0.000107998
Bin_295	0	2.31951e-07	2.07845e-05	-8.71572e-05	4.87677e-05
Bin_1171	0	2.10466e-07	1.50406e-05	-5.4996e-05	4.8015e-05
Bin_559	0	1.99751e-07	2.49206e-05	-0.000118263	0.000108583
Bin_2641	0	1.75765e-07	2.65524e-05	-9.24333e-05	0.000117159
Bin_1180	0	1.31763e-07	3.283e-05	-0.000116968	0.000318747
Bin_1618	1.03881e-07	8.5524e-08	3.1798e-05	-0.000231691	0.000112105
Bin_1075	0	7.53271e-08	2.18989e-05	-7.81912e-05	0.000182138
Bin_123	0	0	0	0	0
Bin_124	0	0	0	0	0
Bin_125	0	0	0	0	0
Bin_126	0	0	0	0	0
Bin_127	0	0	0	0	0
Bin_128	0	0	0	0	0
Bin_129	0	0	0	0	0
Bin_130	0	0	0	0	0
Bin_131	0	0	0	0	0
Bin_132	0	0	0	0	0
Bin_133	0	0	0	0	0
Bin_134	0	0	0	0	0
Bin_135	0	0	0	0	0
Bin_136	0	0	0	0	0
Bin_137	0	0	0	0	0
Bin_138	0	0	0	0	0
Bin_139	0	0	0	0	0
Bin_140	0	0	0	0	0
Bin_141	0	0	0	0	0
Bin_142	0	0	0	0	0
Bin_343	0	0	0	0	0
Bin_344	0	0	0	0	0
Bin_584	0	0	0	0	0
Bin_585	0	0	0	0	0
Bin_742	0	0	0	0	0
Bin_743	0	0	0	0	0
Bin_930	0	0	0	0	0
Bin_931	0	0	0	0	0
Bin_1123	0	0	0	0	0
Bin_1124	0	0	0	0	0
Bin_1293	0	0	0	0	0
Bin_1294	0	0	0	0	0
Bin_1438	0	0	0	0	0
Bin_1439	0	0	0	0	0
Bin_1588	0	0	0	0	0
Bin_1589	0	0	0	0	0
Bin_1590	0	0	0	0	0
Bin_1591	0	0	0	0	0
Bin_1592	0	0	0	0	0
Bin_1593	0	0	0	0	0
Bin_1594	0	0	0	0	0
Bin_1595	0	0	0	0	0
Bin_1596	0	0	0	0	0
Bin_1597	0	0	0	0	0
Bin_1598	0	0	0	0	0
Bin_1599	0	0	0	0	0
Bin_1600	0	0	0	0	0
Bin_1601	0	0	0	0	0
Bin_1602	0	0	0	0	0
Bin_1603	0	0	0	0	0
Bin_1604	0	0	0	0	0
Bin_1721	0	0	0	0	0
Bin_1722	0	0	0	0	0
Bin_1869	0	0	0	0	0
Bin_1870	0	0	0	0	0
Bin_1987	0	0	0	0	0
Bin_1988	0	0	0	0	0
Bin_2086	0	0	0	0	0
Bin_2087	0	0	0	0	0
Bin_2088	0	0	0	0	0
Bin_2089	0	0	0	0	0
Bin_2090	0	0	0	0	0
Bin_2091	0	0	0	0	0
Bin_2092	0	0	0	0	0
Bin_2093	0	0	0	0	0
Bin_2094	0	0	0	0	0
Bin_2095	0	0	0	0	0
Bin_2096	0	0	0	0	0
Bin_2097	0	0	0	0	0
Bin_2098	0	0	0	0	0
[truncated: 1,047 more rows]

## Sheet: Supp. Table S5
	median	mean	std	min	max
C.TG.A	0.0445342	0.0450769	0.035791	-0.0234274	0.124311
TG.A	0.0291368	0.0304795	0.0283399	-0.0154255	0.129882
T.TG.A	0.0220427	0.0282722	0.0312841	-0.0190254	0.122689
G.CG.T	0.024933	0.0272341	0.0352033	-0.0403749	0.141446
G.TG.A	0.0259378	0.0271059	0.0285857	-0.0205882	0.0875695
G.TA.C	0.0183468	0.0236391	0.0391678	-0.0436405	0.165713
A.TG.A	0.0203343	0.0212885	0.0194111	-0.00856756	0.0638614
A.CT.A	0.0133183	0.012749	0.0206574	-0.0280968	0.062704
T.CG.G	0.00944749	0.00996537	0.0142428	-0.0198832	0.040938
T.CA.C	0.0100025	0.00988602	0.0166777	-0.0296557	0.0438832
C.CG.G	0.0063509	0.00787285	0.0135009	-0.0598171	0.038984
Bin_2307	0.00618144	0.00757097	0.00648064	4.12641e-05	0.0325117
G.CA.G	0.00555342	0.00721167	0.0169705	-0.0622567	0.0459216
G.CA.A	0.00687887	0.00689396	0.0216984	-0.030993	0.061258
T.TG.G	0.0073669	0.00625006	0.011082	-0.0155268	0.0326376
G.TA.A	0.0052401	0.00592994	0.0106485	-0.0178649	0.0402358
G.CG	0.0068718	0.005856	0.0139069	-0.018785	0.0629675
C.CA.C	0.0032219	0.00572719	0.0140515	-0.027501	0.0355982
A.TA.C	0.00942717	0.00517824	0.0150782	-0.0279434	0.0325056
CG.G	0.00420721	0.00485411	0.0109891	-0.0224714	0.0293866
G.CA.T	0.00592719	0.00417233	0.0126741	-0.0198304	0.0340129
G.TC.C	0.00564802	0.00409023	0.0128598	-0.0197402	0.0397987
CA.G	0.00433757	0.00375686	0.0112902	-0.0211386	0.0229948
T.CG.T	0.00227462	0.00361069	0.00605608	-0.00664787	0.0177714
T.TA.C	0.00204986	0.00320008	0.00666868	-0.00819435	0.0203457
T.CA.G	0.00232151	0.0031669	0.0108291	-0.026514	0.0328867
T.CG	0.00200894	0.00309275	0.00519271	-0.00758016	0.0156155
Bin_2853	0.00158765	0.00303185	0.00718895	5.9371e-06	0.0616898
A.CA.T	0.00264812	0.00276685	0.00687457	-0.0253834	0.0226315
T.CG.C	0.00117157	0.00268113	0.00585955	-0.00959717	0.019418
A.TG.C	0.00155884	0.00266115	0.00650291	-0.0145043	0.0232288
T.CG.A	0.00244094	0.00262649	0.00389755	-0.00670933	0.0110333
G.TA	0.00405559	0.00252019	0.00726275	-0.0157683	0.0204707
CA.C	0.00135553	0.00251726	0.0118264	-0.0211309	0.0243201
C.TA.C	0.00212454	0.00224873	0.00649737	-0.0161222	0.0164992
TG.G	0.0018175	0.0021176	0.00531486	-0.00923664	0.0176863
G.CT.T	0.00274637	0.00207864	0.00721326	-0.0153049	0.0209214
Bin_339	0.000601696	0.00195294	0.00299247	0	0.016368
T.CT.A	0.00165833	0.00180139	0.00153479	-0.00173533	0.00614647
G.TG.C	0.00108626	0.00177245	0.00428364	-0.00689503	0.0174021
T.CA.T	0.00155985	0.00174923	0.00788979	-0.0179907	0.0278454
T.CT.C	0.00134254	0.00166938	0.00142945	-0.000660613	0.00601521
A.TA.G	0.00232433	0.00166066	0.00789638	-0.0256489	0.0224953
G.CA	0.00282694	0.00159645	0.0113849	-0.0214751	0.0315025
G.CT.A	0.00118673	0.00157258	0.00519954	-0.013793	0.0130921
G.TG.G	0.00155297	0.00151586	0.00606043	-0.0359031	0.0165824
G.CG.G	0.00161577	0.00150535	0.00815922	-0.0184716	0.0173133
CG.C	0.000706921	0.00140085	0.00654748	-0.0123578	0.0168744
T.TC.C	0.00273216	0.00138448	0.00627757	-0.0139722	0.018269
T.CT	0.00106385	0.00133992	0.00126052	-0.00187322	0.00481861
A.TC.A	-0.000823835	0.00132359	0.00834575	-0.0122468	0.0175929
A.CG.T	0.000353999	0.00131025	0.00573024	-0.0115439	0.0211449
A.CG.C	-0.000835605	0.00130186	0.00861327	-0.0206984	0.0186913
C.CT.C	0.00073836	0.00129622	0.00170013	-0.00113337	0.0064596
T.CT.G	0.000978074	0.00123976	0.00182719	-0.0031144	0.00658718
A.CA.G	0.000595984	0.00119219	0.00958186	-0.0272056	0.0224315
A.TC.G	-0.000149994	0.00113969	0.00648123	-0.0106813	0.0185061
CT.C	0.000722077	0.00111779	0.00130082	-0.00144861	0.00429287
C.CA.G	-2.41953e-05	0.00108133	0.00918383	-0.0412185	0.0206649
A.CA.A	0.000464384	0.00103098	0.00829025	-0.0236578	0.0225756
A.TC.T	0.000374569	0.000985068	0.00448404	-0.00799253	0.0186935
G.TC.G	-0.0001717	0.000967701	0.00572955	-0.0114113	0.0178958
C.CG.C	0.000708004	0.000892033	0.00665115	-0.0198696	0.0214552
A.CA	0.000245767	0.000857252	0.00581506	-0.0205887	0.0192472
A.TA	0.000657465	0.000852486	0.00453607	-0.00890695	0.0142533
A.CG.A	0.000307239	0.000836793	0.00615701	-0.0141014	0.0156011
A.TC	-0.000331242	0.000823173	0.00690928	-0.0105463	0.0213763
T.CT.T	0.000677179	0.000798743	0.000981245	-0.00167642	0.00339933
C.CG	0.000844674	0.000788551	0.00580153	-0.00974795	0.0120834
C.TG.G	0.000940365	0.000688137	0.00411851	-0.00974039	0.0097648
A.TG.G	0.000884697	0.000675634	0.00411751	-0.00967261	0.0126328
C.TA	0.000374723	0.000649424	0.00405319	-0.00896271	0.0119581
T.TC.G	0.000127762	0.000645847	0.00507471	-0.0126976	0.013075
T.TC.A	0.0002575	0.000625764	0.00513107	-0.00920205	0.0132206
C.TA.G	0.000129425	0.00059381	0.00537962	-0.0378704	0.00973501
A.CT.T	0.000876963	0.000581791	0.00470714	-0.00872933	0.00942722
A.CA.C	0.000558189	0.00055077	0.00509043	-0.0194853	0.0127562
Bin_2308	0.000102629	0.000535802	0.0024214	0	0.0231368
A.CG	0.000315097	0.000508695	0.00377559	-0.00765965	0.00880222
T.CA.A	0.000998194	0.000488134	0.00496673	-0.015725	0.0106394
CT.A	0.000209431	0.000451488	0.00106979	-0.00281459	0.00322519
Bin_1522	3.71114e-05	0.000422713	0.0014098	0	0.0127639
A.TC.C	8.25518e-05	0.00041063	0.00400786	-0.0086707	0.012539
CT	0.000271291	0.000407477	0.000969348	-0.00177416	0.00292094
Bin_2643	9.11598e-05	0.000380481	0.000688552	0	0.0041119
G.TA.T	0.00284802	0.000315625	0.00749607	-0.0177774	0.0129946
CG	-0.000518711	0.000299346	0.00423553	-0.010528	0.0112272
Bin_572	0.000224356	0.000287505	0.000284413	0	0.00166552
C.CT	1.52128e-05	0.000285322	0.00121063	-0.00259932	0.00360233
Bin_823	0.000217717	0.000282822	0.000248826	0	0.00105378
CA.A	9.85926e-05	0.000282637	0.00515154	-0.0131163	0.0131171
G.TA.G	0.000133859	0.000260553	0.00789903	-0.0181457	0.0190729
Bin_1317	0.000171548	0.000246103	0.000239192	0	0.000985948
Bin_2179	0.000213111	0.000245954	0.000199226	0	0.000780452
C.CG.T	-3.77193e-05	0.000242484	0.00509802	-0.0113102	0.0194225
G.TC.T	0.000214797	0.000241854	0.00226471	-0.00593439	0.00540321
Bin_828	0.000137968	0.000235545	0.000242537	-0.000183422	0.0010411
CA	0.000203468	0.000232027	0.00308747	-0.00830759	0.0076937
Bin_1315	0.000156299	0.000230824	0.000227247	0	0.00109278
Bin_724	0.00021264	0.000230049	0.000174007	0	0.00081941
Bin_2156	0.000164507	0.000228688	0.000236582	0	0.00140088
Bin_720	0.000184546	0.000228191	0.000219756	0	0.00125832
Bin_721	0.000184399	0.000227517	0.000202104	0	0.000881578
Bin_1855	0.000159553	0.000223493	0.000210053	0	0.000955297
Bin_2143	0.000164539	0.000221231	0.000197786	0	0.00113479
Bin_911	0.000154393	0.000214193	0.000187398	0	0.000799446
Bin_573	0.00014073	0.00020841	0.000218267	0	0.00134488
Bin_756	0.00017141	0.000205242	0.000154543	0	0.000780482
Bin_1551	0.000154007	0.000203659	0.000186199	-7.17634e-05	0.000817717
Bin_1531	0.00015493	0.000196479	0.000166899	0	0.000846605
Bin_2619	0.000141093	0.00019561	0.000191406	0	0.00106994
Bin_82	0.000122178	0.000193252	0.000234995	-4.45283e-05	0.00159239
CG.A	-0.000186084	0.00019004	0.00438669	-0.0120574	0.0119313
Bin_331	0.000142974	0.000189971	0.000175491	0	0.000720407
Bin_788	0.000145762	0.000188874	0.00017899	0	0.000878479
A.TA.A	0.00015571	0.000188731	0.00237762	-0.00571967	0.0100089
Bin_827	0.000134531	0.00018665	0.000197678	-1.97541e-05	0.00132875
C.CT.A	9.46742e-05	0.000185262	0.00101505	-0.00420966	0.00280725
Bin_834	0.000119513	0.000184148	0.000184798	0	0.000931078
Bin_2227	0.000155556	0.000182598	0.000136516	0	0.00055225
Bin_610	9.40777e-05	0.000170903	0.000295202	0	0.00208003
Bin_829	0.000125897	0.000167891	0.000143945	0	0.000655226
Bin_1916	0.000138798	0.000167614	0.000147597	0	0.000707398
Bin_2157	0.000123043	0.000167356	0.000144303	0	0.000639102
Bin_328	0.000123649	0.000167148	0.000161009	0	0.000855393
Bin_1129	0.000126193	0.000167098	0.000176658	0	0.0010814
Bin_1249	0.000131218	0.000166855	0.000153386	0	0.000874237
Bin_1478	0.000117997	0.000165951	0.000142265	0	0.00066294
Bin_872	0.000132407	0.000164951	0.000153016	-3.40191e-05	0.000635646
Bin_2621	0.000127004	0.000162979	0.000163542	0	0.000833
Bin_912	0.00011586	0.000162677	0.0001423	0	0.000551337
Bin_722	0.000101873	0.000159977	0.000183355	-4.64954e-05	0.00107512
Bin_1738	0.00011248	0.000159691	0.00015232	0	0.000713249
Bin_366	0.000118096	0.000159014	0.000155473	0	0.000777627
Bin_577	0.000102373	0.000158834	0.000143828	-8.56715e-05	0.000543049
C.CG.A	-9.3581e-05	0.000156231	0.00385265	-0.00920284	0.0101779
Bin_2622	0.000110828	0.000152575	0.000143055	0	0.000589678
Bin_332	0.000124288	0.000151414	0.000122302	0	0.000598933
Bin_191	9.74253e-05	0.000151035	0.000151615	0	0.000869859
Bin_189	0.000110856	0.000150257	0.000140689	0	0.000790621
Bin_2082	0.000101985	0.000150223	0.000174688	0	0.00117374
Bin_752	0.000116962	0.000148645	0.00011911	0	0.000619161
Bin_657	0.000128664	0.000148261	0.000137284	0	0.000732368
Bin_2025	0.000101868	0.000146973	0.000163678	-5.05546e-05	0.001094
Bin_2171	8.86614e-05	0.000146407	0.00014491	0	0.000633262
Bin_588	0.000108151	0.000145913	0.000132769	0	0.00056053
Bin_905	9.63568e-05	0.00014536	0.000145693	0	0.000630885
Bin_1248	0.000100716	0.000145025	0.000137676	-3.00861e-05	0.000547242
Bin_1086	0.000104088	0.000143185	0.000141549	0	0.000726368
Bin_1167	8.81233e-05	0.00014179	0.000143393	0	0.000668822
Bin_751	9.55577e-05	0.000141483	0.000153181	-0.000148543	0.000657227
Bin_2811	9.02635e-05	0.000140748	0.000137727	0	0.000544881
Bin_723	9.34312e-05	0.000139799	0.00014031	0	0.000671721
Bin_2286	7.95362e-05	0.000139407	0.000150457	-2.52572e-05	0.000902257
Bin_825	0.000108303	0.000138629	0.000139163	-1.73384e-05	0.000663644
Bin_2473	9.99389e-05	0.000138433	0.000126479	0	0.000528547
Bin_1564	8.31459e-05	0.000137283	0.000143637	0	0.000808584
Bin_1505	8.71501e-05	0.000137247	0.000140825	0	0.00086286
Bin_826	7.85061e-05	0.000135253	0.000153156	-5.70275e-05	0.000685272
Bin_1156	9.09778e-05	0.000133604	0.000134296	0	0.00070896
Bin_1452	8.44809e-05	0.000132832	0.000151437	0	0.00075461
Bin_1645	0.000105413	0.000132819	0.000116233	0	0.000615285
Bin_2182	8.7842e-05	0.00013144	0.000138959	0	0.000583312
Bin_880	0.00010123	0.000130762	0.000118894	0	0.00044868
Bin_712	9.20512e-05	0.000130634	0.000125631	0	0.000669688
Bin_2620	0.000110797	0.000129377	0.000113881	0	0.000527217
Bin_1158	7.7707e-05	0.000128717	0.000122005	0	0.00052883
Bin_753	9.63346e-05	0.000128565	0.000134534	-4.06885e-05	0.000642299
Bin_2176	0.00011036	0.000128488	0.000118468	0	0.000560229
Bin_986	7.73438e-05	0.000127802	0.000139751	0	0.000593404
Bin_1313	8.08943e-05	0.00012769	0.000123935	0	0.000693162
Bin_264	7.81882e-05	0.000127525	0.000141479	0	0.000939041
Bin_1739	9.38688e-05	0.000126614	0.000117413	0	0.000477504
Bin_854	0.000105285	0.000125319	0.000101558	0	0.000448694
Bin_330	8.4906e-05	0.000124724	0.00012336	0	0.000620104
Bin_1314	8.71426e-05	0.00012472	0.000125355	-1.58451e-05	0.000543079
Bin_1044	6.48954e-05	0.000124348	0.00014914	-1.02331e-05	0.000887093
Bin_376	8.45306e-05	0.00012433	0.000125896	0	0.000691152
Bin_2170	9.94629e-05	0.00012411	0.00011824	-5.28785e-05	0.000516618
Bin_903	7.66717e-05	0.000123499	0.000132443	0	0.000724206
Bin_2474	5.82996e-05	0.0001224	0.000204553	0	0.00180393
Bin_553	4.03193e-05	0.000121229	0.000183994	0	0.000917778
Bin_439	8.90582e-05	0.000120766	0.000113163	0	0.000484615
Bin_870	9.53696e-05	0.000120386	0.000114644	0	0.000542904
Bin_933	7.65134e-05	0.000118375	0.000115921	0	0.000534144
Bin_2284	0.000100493	0.000118091	9.87848e-05	-1.19823e-05	0.000430484
Bin_891	8.0889e-05	0.000117558	0.000115443	0	0.000509758
Bin_2803	7.3258e-05	0.000116982	0.000143351	-0.000148621	0.000663224
Bin_1570	8.15308e-05	0.000116789	0.000124909	-0.00017392	0.000541208
Bin_2645	7.2185e-05	0.000116331	0.000121166	-2.0932e-06	0.000524401
Bin_852	8.63356e-05	0.00011576	0.000109927	0	0.00061871
Bin_2033	7.29528e-05	0.000114466	0.000121411	0	0.000585105
Bin_2155	8.72361e-05	0.000114403	0.000102828	0	0.000570272
Bin_301	6.30049e-05	0.000114151	0.000159284	-2.63614e-06	0.00101036
Bin_906	8.036e-05	0.000114134	0.000117374	0	0.000582097
Bin_579	7.49405e-05	0.000113698	0.000113677	-6.25882e-05	0.000525151
Bin_1381	8.04363e-05	0.000113395	0.000106606	0	0.000650548
Bin_571	6.10676e-05	0.000112097	0.000125307	-6.0537e-05	0.000675918
Bin_987	7.39962e-05	0.000111671	0.000120625	-0.000106955	0.000580968
Bin_1344	7.13007e-05	0.000111458	0.000114997	0	0.000559649
Bin_2035	7.32e-05	0.000110873	9.88753e-05	0	0.000451816
Bin_1353	7.26935e-05	0.000110698	9.98299e-05	0	0.000551909
Bin_406	7.08783e-05	0.000110417	0.000106618	0	0.000367794
Bin_2174	6.37944e-05	0.000110176	0.000173091	-0.000147381	0.00143953
Bin_190	8.47921e-05	0.000109452	9.89228e-05	0	0.000546223
Bin_570	7.48344e-05	0.000109226	0.00011308	-6.81364e-05	0.000567089
Bin_819	7.15584e-05	0.000109022	0.000107512	0	0.000507442
Bin_2158	8.51171e-05	0.000109018	0.000104485	0	0.000619068
Bin_2651	5.72965e-05	0.000108623	0.000126296	0	0.000762401
Bin_589	6.65983e-05	0.000108612	0.000135344	-0.000121686	0.00089536
Bin_1113	7.17811e-05	0.000108176	0.000107872	0	0.000484057
Bin_1625	8.66694e-05	0.000107924	0.000103808	0	0.000500594
Bin_711	6.89417e-05	0.000107419	9.90263e-05	0	0.000411111
Bin_2589	6.08384e-05	0.00010705	0.000124982	0	0.000662987
Bin_1854	6.4484e-05	0.00010696	0.000143723	-0.000150566	0.000813967
Bin_666	7.76379e-05	0.00010543	9.56366e-05	0	0.000381726
Bin_1048	5.31554e-05	0.000104749	0.000140985	-3.66608e-05	0.000650341
Bin_1444	5.71791e-05	0.000104367	0.000113257	0	0.000601412
Bin_2141	7.45837e-05	0.000104343	0.000101711	-2.25853e-05	0.000462877
Bin_1166	6.22089e-05	0.000103371	0.000106866	0	0.00050955
Bin_902	8.00047e-05	0.000103294	0.000109309	0	0.000660031
Bin_2283	6.54174e-05	0.000103095	0.000113362	0	0.000535336
Bin_710	6.67639e-05	0.000103089	0.000102316	0	0.000442294
Bin_2471	5.97605e-05	0.000102826	0.00011309	-4.60639e-05	0.000542838
Bin_1646	6.28924e-05	0.00010209	0.000151562	0	0.00131276
Bin_367	6.895e-05	0.000101898	0.000108545	-4.76704e-05	0.000496945
Bin_2285	6.1965e-05	0.000101295	0.00017399	-0.000144885	0.00137564
Bin_255	6.86823e-05	0.00010124	0.00011771	0	0.000699014
Bin_659	8.71044e-05	0.000100498	8.98797e-05	0	0.000445692
Bin_1409	7.00056e-05	0.000100378	0.000112533	0	0.000695918
Bin_910	6.46233e-05	0.000100131	0.000131421	-0.000201208	0.000716813
Bin_1359	5.71707e-05	9.98024e-05	0.000112866	0	0.000727246
Bin_1286	7.39517e-05	9.95658e-05	0.000101099	0	0.000628637
Bin_444	6.07328e-05	9.94174e-05	9.77912e-05	0	0.000443707
Bin_1838	7.05446e-05	9.94061e-05	9.6285e-05	0	0.000405797
Bin_1165	7.62041e-05	9.92899e-05	0.000102537	0	0.000669021
Bin_1553	8.24143e-05	9.90419e-05	8.52433e-05	0	0.000453878
Bin_1858	7.50543e-05	9.83952e-05	9.57333e-05	0	0.000460807
Bin_758	7.29246e-05	9.8314e-05	9.00202e-05	0	0.000497216
Bin_1459	5.62413e-05	9.82032e-05	0.000124295	0	0.000645555
Bin_554	3.23529e-05	9.77533e-05	0.000188644	-1.31011e-06	0.00121896
Bin_2148	7.23021e-05	9.74945e-05	9.2125e-05	0	0.000421282
Bin_1969	5.58399e-05	9.74579e-05	0.000100983	0	0.000427687
Bin_719	7.38289e-05	9.65973e-05	9.52972e-05	0	0.000514793
Bin_455	4.2042e-05	9.61919e-05	0.000118158	0	0.000654635
Bin_1915	6.39345e-05	9.54067e-05	0.000122198	-0.000113677	0.00064119
Bin_1557	6.72377e-05	9.53636e-05	0.000104142	0	0.000503429
Bin_904	7.65663e-05	9.51631e-05	8.2853e-05	0	0.000380999
Bin_2228	7.16207e-05	9.45869e-05	8.89119e-05	0	0.000457768
Bin_1948	6.27497e-05	9.40005e-05	0.000106329	0	0.000461997
Bin_375	5.87187e-05	9.31479e-05	0.000125309	-0.000143663	0.000610897
Bin_755	7.30278e-05	9.29534e-05	0.000131181	-0.00026933	0.000676886
Bin_726	6.61068e-05	9.28893e-05	9.19271e-05	0	0.000579756
Bin_638	5.15033e-05	9.24522e-05	9.46854e-05	0	0.000416602
Bin_1407	6.38693e-05	9.19991e-05	8.50292e-05	0	0.000370491
Bin_1397	5.09509e-05	9.15044e-05	0.000104429	-7.80631e-05	0.00047868
Bin_2230	4.66599e-05	9.10556e-05	0.000107889	-3.34042e-05	0.00057114
Bin_725	6.44414e-05	9.06347e-05	0.000128083	-0.000192748	0.000532072
Bin_2140	5.3263e-05	9.05928e-05	0.000102104	0	0.000540402
Bin_2036	5.08073e-05	9.05391e-05	0.0001179	-0.000132939	0.000472313
Bin_1840	5.86356e-05	9.0525e-05	0.000102496	-8.17453e-05	0.000406612
Bin_518	6.30506e-05	9.05182e-05	9.5584e-05	0	0.000508651
Bin_1506	6.33431e-05	9.05022e-05	7.63111e-05	0	0.000283636
Bin_2404	6.45106e-05	9.04985e-05	8.30251e-05	0	0.000319104
Bin_848	6.8478e-05	9.04371e-05	9.20345e-05	-7.93861e-05	0.000404743
Bin_1907	5.8102e-05	9.03783e-05	9.87505e-05	-6.88473e-05	0.000400232
Bin_390	6.26617e-05	8.98773e-05	9.59367e-05	0	0.000548476
Bin_2108	5.40019e-05	8.97874e-05	0.00010474	0	0.000570743
Bin_2418	5.35956e-05	8.97753e-05	0.000116533	0	0.000907797
Bin_1072	6.35783e-05	8.97149e-05	8.418e-05	0	0.000344575
Bin_736	5.98482e-05	8.96833e-05	9.09258e-05	0	0.000458733
Bin_2034	6.01477e-05	8.96326e-05	8.62096e-05	0	0.000410021
Bin_1198	1.89833e-05	8.95144e-05	0.000448775	0	0.00426779
Bin_334	6.32587e-05	8.89997e-05	8.42635e-05	0	0.000354408
Bin_2039	5.15513e-05	8.88731e-05	0.000100751	-3.40694e-05	0.000466565
Bin_387	5.86165e-05	8.87193e-05	0.000115709	0	0.000668028
Bin_2570	5.5753e-05	8.85567e-05	9.32876e-05	0	0.000429927
Bin_1856	6.3134e-05	8.8326e-05	0.00014074	-0.000360566	0.00048631
Bin_1483	6.68078e-05	8.76805e-05	8.31513e-05	0	0.000388929
Bin_1316	5.23985e-05	8.74374e-05	0.000109699	-9.38432e-06	0.000677531
Bin_286	7.00386e-05	8.73055e-05	8.00112e-05	0	0.000422657
Bin_405	4.88195e-05	8.71717e-05	0.00011581	-3.37321e-05	0.000677825
Bin_1765	6.25964e-05	8.71033e-05	9.4123e-05	-4.14325e-05	0.000397124
Bin_196	5.91658e-05	8.62682e-05	9.18216e-05	0	0.000463659
Bin_1499	5.52079e-05	8.6164e-05	8.9424e-05	0	0.000423341
Bin_291	5.26234e-05	8.60631e-05	9.77627e-05	0	0.000518557
Bin_73	4.86804e-05	8.49841e-05	8.90681e-05	0	0.000440955
Bin_849	6.85785e-05	8.45141e-05	0.000127424	-0.000264418	0.000427843
Bin_2280	5.82905e-05	8.43379e-05	9.79748e-05	-5.1333e-05	0.000514543
Bin_885	5.13721e-05	8.38883e-05	9.73982e-05	0	0.000517863
Bin_568	6.07454e-05	8.37503e-05	7.85159e-05	0	0.00044943
Bin_2288	5.24673e-05	8.37092e-05	8.45235e-05	0	0.000451345
Bin_2445	5.49016e-05	8.29995e-05	0.000127951	-4.22469e-05	0.000983159
Bin_1159	5.09581e-05	8.27736e-05	9.01261e-05	0	0.000458652
Bin_401	5.76852e-05	8.23753e-05	8.2936e-05	0	0.000349896
Bin_894	5.62536e-05	8.23464e-05	8.06959e-05	0	0.000370092
Bin_750	5.01133e-05	8.23317e-05	8.0883e-05	-3.5096e-06	0.000329354
Bin_1917	5.5556e-05	8.21113e-05	8.56852e-05	0	0.000313721
Bin_1690	4.66773e-05	8.18761e-05	0.000106247	0	0.000715805
Bin_860	5.04215e-05	8.17484e-05	0.000101722	0	0.000662757
Bin_307	4.82781e-05	8.13729e-05	8.74493e-05	0	0.000467136
Bin_1985	4.56276e-05	8.11604e-05	9.86797e-05	0	0.0005841
Bin_1111	4.28383e-05	8.10011e-05	8.87944e-05	0	0.00042157
Bin_789	4.67978e-05	8.05402e-05	0.000102537	-7.76497e-05	0.000476229
Bin_1463	5.31829e-05	8.0489e-05	0.000100407	0	0.000505309
Bin_414	4.45701e-05	7.94725e-05	9.88202e-05	-9.99402e-05	0.000428924
Bin_715	4.87222e-05	7.94349e-05	9.53407e-05	0	0.000600955
Bin_785	4.18178e-05	7.8703e-05	9.08966e-05	-4.654e-05	0.000420079
Bin_1897	5.23821e-05	7.8481e-05	8.99977e-05	-3.07154e-05	0.000348683
Bin_1112	4.8685e-05	7.83176e-05	9.75459e-05	-8.56978e-06	0.000563281
Bin_576	4.91052e-05	7.77952e-05	7.44922e-05	-1.86501e-05	0.000339635
Bin_2150	4.53283e-05	7.72859e-05	0.000125352	-0.000193906	0.000591223
Bin_2551	5.17558e-05	7.72829e-05	7.75239e-05	0	0.000352553
Bin_2196	4.35034e-05	7.7226e-05	9.14173e-05	0	0.000546529
Bin_2806	4.48674e-05	7.71997e-05	8.19034e-05	0	0.000451184
Bin_2470	5.05441e-05	7.70813e-05	8.41045e-05	0	0.0004495
Bin_784	4.85613e-05	7.68368e-05	8.38129e-05	-5.71865e-05	0.000361563
Bin_1550	4.21583e-05	7.68341e-05	0.000112675	-0.000265139	0.000500995
Bin_809	4.69384e-05	7.6788e-05	9.80337e-05	-7.34123e-05	0.000463387
Bin_471	4.94528e-05	7.63753e-05	8.97266e-05	0	0.000510798
Bin_1748	5.63781e-05	7.61541e-05	7.38804e-05	0	0.000409355
Bin_373	4.85322e-05	7.60289e-05	8.79942e-05	0	0.000487522
Bin_445	3.90553e-05	7.58649e-05	0.000119059	-2.49706e-05	0.00097078
Bin_1905	3.27432e-05	7.56124e-05	0.000138587	0	0.00114243
Bin_1552	5.74777e-05	7.51419e-05	9.43366e-05	-0.000168818	0.000446163
Bin_463	4.80568e-05	7.50028e-05	7.99808e-05	0	0.000366651
Bin_1571	5.29733e-05	7.48656e-05	7.38806e-05	-6.87767e-05	0.00029879
Bin_2334	4.44871e-05	7.48369e-05	0.000108447	0	0.000686851
Bin_1343	5.76621e-05	7.47351e-05	6.86451e-05	0	0.00028592
Bin_2149	5.33267e-05	7.45616e-05	8.02512e-05	-4.2516e-05	0.000377198
Bin_1192	3.61795e-05	7.37093e-05	9.93969e-05	-7.68041e-06	0.000554874
Bin_1043	4.4796e-05	7.33782e-05	8.23024e-05	0	0.00044755
Bin_1026	3.62971e-05	7.33242e-05	8.06593e-05	0	0.000314544
Bin_84	5.84094e-05	7.30654e-05	7.65353e-05	0	0.000418716
Bin_2632	5.23008e-05	7.2998e-05	7.93444e-05	-4.25017e-06	0.000336568
Bin_1790	3.86943e-05	7.29119e-05	8.82855e-05	-1.647e-05	0.000354242
Bin_2609	5.48216e-05	7.25829e-05	0.000108713	-0.000256799	0.00052104
Bin_974	5.01956e-05	7.25705e-05	7.5104e-05	0	0.000390775
Bin_583	3.74712e-05	7.25687e-05	0.000123296	-8.54357e-05	0.000699926
Bin_2147	5.28296e-05	7.23459e-05	7.80854e-05	0	0.000381598
Bin_1764	5.11606e-05	7.22151e-05	7.81552e-05	-0.000116937	0.000316412
Bin_2154	5.21257e-05	7.21306e-05	0.000111489	-0.000238848	0.000444779
Bin_1425	5.3179e-05	7.19076e-05	8.19131e-05	0	0.000513433
Bin_808	5.25321e-05	7.13776e-05	7.27723e-05	-8.30832e-05	0.000284551
Bin_667	4.88998e-05	7.1346e-05	7.28441e-05	-8.07829e-06	0.000370384
Bin_895	5.59314e-05	7.13168e-05	6.134e-05	0	0.000320808
Bin_239	3.22671e-05	7.12955e-05	9.673e-05	-2.63704e-05	0.000451532
Bin_501	4.57503e-05	7.09303e-05	7.99675e-05	0	0.000394981
Bin_1217	2.80031e-05	7.08769e-05	8.99219e-05	-3.13725e-06	0.000350371
Bin_567	4.09776e-05	7.05488e-05	9.00026e-05	-0.000116842	0.000461355
Bin_1146	3.5604e-05	7.05149e-05	9.73632e-05	0	0.000633274
Bin_945	4.46676e-05	6.98457e-05	6.99594e-05	0	0.00031565
Bin_1766	4.27677e-05	6.97973e-05	8.99472e-05	-2.32304e-05	0.000550399
Bin_1516	3.94522e-05	6.97887e-05	9.65909e-05	0	0.000656847
Bin_2416	4.75155e-05	6.97793e-05	8.04581e-05	0	0.00053402
Bin_1644	3.62753e-05	6.93638e-05	8.22046e-05	0	0.000482545
Bin_1418	4.21602e-05	6.91958e-05	8.10174e-05	0	0.000530291
Bin_548	4.64112e-05	6.91559e-05	8.56126e-05	0	0.000627667
Bin_1661	4.78307e-05	6.85338e-05	7.52008e-05	0	0.000432372
Bin_1049	4.63699e-05	6.8225e-05	7.68903e-05	-7.26526e-05	0.000303892
Bin_1324	3.49056e-05	6.81209e-05	9.28436e-05	0	0.000449568
Bin_1428	4.65894e-05	6.79319e-05	7.99653e-05	-4.06687e-05	0.000443135
Bin_871	4.60359e-05	6.79151e-05	8.76332e-05	-0.000113679	0.00039615
Bin_590	2.94409e-05	6.74919e-05	9.49868e-05	-7.65621e-06	0.000627917
Bin_1430	4.50555e-05	6.74697e-05	6.66197e-05	0	0.000264946
Bin_909	3.72094e-05	6.74136e-05	0.00010451	-0.000186995	0.00047172
Bin_2623	2.98761e-05	6.73148e-05	0.000117267	-7.9757e-05	0.000885936
Bin_528	4.16865e-05	6.70506e-05	7.31215e-05	0	0.000353661
Bin_285	3.84767e-05	6.6414e-05	8.84374e-05	-0.000123801	0.000434439
C.CT.T	4.17114e-05	6.62795e-05	0.00109438	-0.00393962	0.00236124
Bin_1487	4.90136e-05	6.60511e-05	6.21233e-05	0	0.000245893
Bin_1449	4.53733e-05	6.49891e-05	8.47497e-05	0	0.000614207
Bin_392	3.09659e-05	6.49737e-05	8.82941e-05	-0.00013947	0.000383649
Bin_2760	3.51946e-05	6.48205e-05	7.53216e-05	0	0.000392083
Bin_2344	3.38058e-05	6.47992e-05	8.0383e-05	0	0.000371311
Bin_587	3.64002e-05	6.47389e-05	8.70865e-05	-7.49016e-05	0.000464185
Bin_485	2.43745e-05	6.45782e-05	9.38042e-05	0	0.000503411
Bin_810	4.91328e-05	6.40684e-05	6.35613e-05	0	0.000286497
Bin_2472	3.32416e-05	6.40298e-05	8.14336e-05	0	0.000491815
Bin_2109	2.90534e-05	6.39086e-05	8.17139e-05	0	0.000477677
Bin_1702	4.06343e-05	6.36828e-05	6.73933e-05	0	0.000277938
Bin_2489	1.69968e-05	6.35239e-05	0.000204423	-2.36007e-06	0.0018865
Bin_514	4.32652e-05	6.35117e-05	6.28853e-05	0	0.000267076
Bin_2395	3.34962e-05	6.35116e-05	7.27445e-05	0	0.000373083
Bin_435	3.05525e-05	6.33538e-05	7.62345e-05	0	0.000324259
Bin_2038	3.85401e-05	6.32459e-05	9.13784e-05	-3.04726e-05	0.000603066
Bin_1981	4.02662e-05	6.32423e-05	7.69399e-05	0	0.000491398
Bin_1288	4.56059e-05	6.30575e-05	7.71829e-05	-0.000142692	0.000314614
Bin_858	2.23335e-05	6.29271e-05	9.1021e-05	-4.9583e-07	0.000553623
Bin_817	2.68401e-05	6.29077e-05	0.000131577	-0.000144977	0.000800895
Bin_757	4.02681e-05	6.2874e-05	7.19238e-05	-3.33833e-05	0.000349881
Bin_2175	4.73605e-05	6.26991e-05	7.01596e-05	-0.000120768	0.000297402
Bin_1236	1.90389e-05	6.26926e-05	0.000126011	0	0.00104615
Bin_2493	2.9062e-05	6.26771e-05	8.65732e-05	0	0.000487811
Bin_2241	3.77119e-05	6.26572e-05	0.000108719	0	0.000971405
Bin_2417	2.98598e-05	6.2221e-05	9.05985e-05	-1.96405e-07	0.000697653
Bin_2172	3.81434e-05	6.21857e-05	7.48785e-05	-7.3642e-05	0.000394899
Bin_1247	4.3166e-05	6.21357e-05	5.83774e-05	0	0.000262693
Bin_1412	4.17845e-05	6.20834e-05	6.98817e-05	0	0.000401394
Bin_2168	3.40318e-05	6.20431e-05	9.17217e-05	-0.000169431	0.000411276
Bin_2332	4.14942e-05	6.15022e-05	6.71864e-05	0	0.00034235
Bin_2406	3.15411e-05	6.14977e-05	9.30156e-05	-0.000100868	0.00050582
Bin_558	2.75978e-05	6.1297e-05	8.60424e-05	-9.3697e-05	0.000501681
Bin_1083	3.20554e-05	6.12958e-05	7.84351e-05	0	0.000498806
Bin_1318	4.38601e-05	6.10814e-05	0.000133059	-0.000287782	0.000728651
Bin_374	3.68817e-05	6.08466e-05	6.70627e-05	-3.09351e-05	0.000347306
Bin_1132	3.97423e-05	6.08074e-05	5.87524e-05	0	0.000203861
Bin_2779	4.15616e-05	6.052e-05	6.77343e-05	0	0.000349888
Bin_81	2.93934e-05	6.04051e-05	8.64055e-05	-5.39299e-05	0.000512487
Bin_1565	4.32648e-05	6.02603e-05	6.16106e-05	-3.75795e-05	0.000242814
Bin_251	2.37683e-05	6.00939e-05	0.000102799	-2.9285e-05	0.000696379
Bin_1832	4.10089e-05	6.00443e-05	6.41927e-05	0	0.000274752
Bin_1549	4.19979e-05	5.98973e-05	8.94365e-05	-0.000259448	0.000350765
Bin_816	3.65383e-05	5.97879e-05	6.80409e-05	-1.36694e-05	0.000313267
Bin_984	2.77223e-05	5.97588e-05	8.12869e-05	-3.86133e-05	0.000443189
Bin_70	4.15796e-05	5.97125e-05	6.34006e-05	-1.78595e-06	0.000294853
Bin_2151	3.96121e-05	5.96557e-05	7.50037e-05	-6.04113e-05	0.00048531
Bin_859	2.76612e-05	5.93261e-05	7.97332e-05	0	0.000494967
Bin_1968	3.606e-05	5.93098e-05	6.26353e-05	-6.8727e-06	0.000304229
Bin_1735	3.9692e-05	5.92961e-05	6.08151e-05	-3.071e-05	0.000302917
Bin_2421	2.4318e-05	5.92404e-05	0.000150189	0	0.00121248
Bin_1859	3.71232e-05	5.91877e-05	6.03283e-05	0	0.000287627
Bin_1130	3.54403e-05	5.89399e-05	6.59933e-05	-4.19156e-05	0.000264552
Bin_886	4.29562e-05	5.89022e-05	6.06793e-05	0	0.00035757
Bin_243	2.96216e-05	5.88091e-05	8.52783e-05	-7.839e-05	0.000392341
Bin_2120	2.49535e-05	5.83926e-05	6.86738e-05	0	0.000250038
Bin_1429	3.82132e-05	5.83126e-05	7.1079e-05	-6.68822e-05	0.000298594
Bin_2044	1.8132e-05	5.80485e-05	0.000121066	0	0.000786325
Bin_1470	4.06631e-05	5.79618e-05	6.65101e-05	-6.12451e-05	0.000355451
Bin_830	3.77166e-05	5.75236e-05	5.59621e-05	0	0.000248224
Bin_50	1.63539e-05	5.75196e-05	8.5654e-05	0	0.000496541
Bin_1427	3.47609e-05	5.74589e-05	7.06046e-05	0	0.000347063
Bin_603	3.695e-05	5.71218e-05	6.4915e-05	-1.38573e-05	0.000377815
Bin_680	3.24531e-05	5.71011e-05	8.03113e-05	-7.01556e-05	0.000409395
Bin_97	3.16391e-05	5.70847e-05	6.34997e-05	0	0.000283489
Bin_2013	4.01059e-05	5.70801e-05	6.16622e-05	-2.22915e-05	0.000296302
Bin_1908	4.33145e-05	5.70151e-05	5.59011e-05	-3.97467e-05	0.000244582
Bin_2733	2.62082e-05	5.69757e-05	7.20803e-05	-2.22834e-05	0.000297764
Bin_1472	3.39843e-05	5.66813e-05	6.57865e-05	-3.01268e-05	0.000312568
Bin_2080	4.48709e-05	5.66278e-05	5.2505e-05	0	0.000296165
Bin_2463	3.51506e-05	5.6484e-05	6.07805e-05	0	0.000274201
Bin_2649	3.0386e-05	5.64821e-05	7.0849e-05	-1.57562e-05	0.000342868
Bin_1226	3.49003e-05	5.62581e-05	6.04309e-05	-1.31881e-05	0.00034655
Bin_1624	2.86387e-05	5.57972e-05	7.39588e-05	-6.92361e-07	0.000358827
Bin_2335	2.28818e-05	5.57501e-05	8.33283e-05	-2.30229e-05	0.0004436
Bin_981	3.75242e-05	5.56617e-05	6.89895e-05	0	0.000304138
Bin_2807	2.88624e-05	5.56338e-05	9.6464e-05	-0.000221125	0.000340199
Bin_1302	4.3409e-05	5.55256e-05	5.38896e-05	-3.21917e-05	0.000242352
Bin_2234	3.72289e-05	5.5477e-05	5.48469e-05	0	0.00021883
Bin_2180	1.98343e-05	5.53902e-05	9.90138e-05	-0.000116016	0.000487833
Bin_2641	3.76392e-05	5.53544e-05	6.41938e-05	0	0.000414672
Bin_494	2.51245e-05	5.53235e-05	7.59232e-05	-0.000102815	0.000407995
Bin_1176	2.31279e-05	5.50447e-05	8.64374e-05	-3.17401e-06	0.000598353
Bin_1471	2.83856e-05	5.4973e-05	6.81195e-05	-2.05468e-05	0.000320604
Bin_2190	3.34038e-05	5.43838e-05	6.72096e-05	-7.47328e-05	0.000352276
Bin_1526	2.43885e-05	5.43269e-05	8.98129e-05	-1.0467e-05	0.000582355
Bin_368	2.89965e-05	5.41838e-05	6.46294e-05	0	0.000321669
Bin_300	2.60096e-05	5.41601e-05	8.25079e-05	-0.000102802	0.000426171
Bin_3	1.33311e-05	5.37601e-05	0.00011632	0	0.000890746
Bin_2247	2.96883e-05	5.35674e-05	7.6965e-05	-7.33711e-05	0.000363481
Bin_681	3.61608e-05	5.3526e-05	6.17903e-05	-5.28451e-06	0.000331631
Bin_1759	2.92497e-05	5.34111e-05	6.55711e-05	0	0.00035704
Bin_847	2.92617e-05	5.32556e-05	7.1521e-05	-1.44027e-05	0.000411424
Bin_2124	2.36322e-05	5.32035e-05	0.000127451	0	0.0011914
Bin_2735	2.09497e-05	5.31736e-05	6.34464e-05	0	0.000285851
Bin_2476	3.03037e-05	5.30029e-05	6.05664e-05	0	0.00027383
Bin_881	3.0404e-05	5.29789e-05	7.83002e-05	-6.63775e-05	0.00056167
Bin_1390	2.94742e-05	5.28285e-05	6.73987e-05	-1.02742e-06	0.000277498
Bin_864	3.71054e-05	5.24123e-05	6.12006e-05	-0.000100327	0.000274811
Bin_2287	3.21124e-05	5.23457e-05	5.87458e-05	-3.45617e-05	0.000268866
Bin_1387	2.45993e-05	5.22597e-05	6.32021e-05	-5.53586e-06	0.000299746
Bin_272	2.76888e-05	5.22222e-05	6.75921e-05	-1.12634e-05	0.000420405
Bin_1481	3.04057e-05	5.21184e-05	7.07609e-05	-6.31867e-05	0.000392559
Bin_2356	2.37904e-05	5.20207e-05	6.24668e-05	0	0.000340161
Bin_1228	3.18434e-05	5.18975e-05	6.15103e-05	-0.000136517	0.000291883
Bin_2024	3.11405e-05	5.16367e-05	5.35264e-05	0	0.000218089
Bin_559	1.88523e-05	5.16169e-05	7.76254e-05	-4.82709e-06	0.000561699
Bin_438	2.95466e-05	5.12726e-05	7.70777e-05	-4.18311e-05	0.000359935
Bin_2192	3.18789e-05	5.11668e-05	6.8698e-05	-3.54117e-05	0.000349811
Bin_2553	3.23645e-05	5.10991e-05	6.03841e-05	-1.2023e-05	0.000282108
Bin_1388	2.63251e-05	5.09074e-05	8.27535e-05	-0.000151338	0.000511896
Bin_1896	4.04311e-05	5.08399e-05	4.93098e-05	0	0.000238628
Bin_1929	3.0884e-05	5.04942e-05	5.93963e-05	0	0.000292203
Bin_1530	3.85506e-05	5.041e-05	6.1041e-05	-6.56982e-06	0.000445431
Bin_108	1.9363e-05	5.01091e-05	7.11316e-05	0	0.0003371
Bin_1320	3.35397e-05	4.99089e-05	6.44881e-05	-2.90778e-05	0.000313902
Bin_407	2.35503e-05	4.96526e-05	6.03783e-05	0	0.000335498
Bin_867	2.84624e-05	4.95564e-05	7.10371e-05	-4.63946e-05	0.000322963
Bin_520	2.60886e-05	4.94608e-05	6.03599e-05	-2.19794e-06	0.000285925
Bin_2587	2.24825e-05	4.94088e-05	6.22456e-05	0	0.000317917
Bin_799	2.79925e-05	4.93973e-05	7.03863e-05	0	0.00046508
Bin_941	2.15511e-05	4.93748e-05	6.8594e-05	0	0.000309613
Bin_841	3.22643e-05	4.91767e-05	4.97625e-05	0	0.000262987
Bin_574	2.30241e-05	4.90975e-05	0.000116148	-0.000259154	0.000564606
Bin_74	2.56605e-05	4.87967e-05	6.43594e-05	-5.19441e-05	0.000311515
Bin_2162	2.36198e-05	4.86596e-05	8.66069e-05	-4.18811e-05	0.000619334
Bin_1796	2.07012e-05	4.86378e-05	6.37564e-05	-1.74111e-07	0.000316488
Bin_415	2.23912e-05	4.85937e-05	7.70901e-05	-3.89058e-05	0.000460579
Bin_2405	2.90661e-05	4.85657e-05	8.18485e-05	-0.000220542	0.000343853
Bin_661	2.75753e-05	4.83904e-05	6.00831e-05	0	0.000322886
Bin_1361	3.27735e-05	4.82834e-05	5.91792e-05	0	0.000347902
Bin_58	1.7277e-05	4.81783e-05	7.48333e-05	-3.82935e-05	0.000462069
Bin_59	1.7182e-05	4.81072e-05	6.69422e-05	0	0.000269117
Bin_782	2.81806e-05	4.8078e-05	6.27747e-05	-5.13143e-05	0.000319713
Bin_1841	1.62235e-05	4.79624e-05	0.000102992	-0.00014527	0.00067392
Bin_1749	2.87755e-05	4.79486e-05	6.01241e-05	-7.73514e-05	0.000262991
Bin_1514	2.63827e-05	4.77176e-05	5.91738e-05	0	0.000377483
Bin_1458	3.27113e-05	4.76723e-05	4.59958e-05	0	0.000275268
Bin_2602	2.02172e-05	4.76516e-05	7.16845e-05	0	0.000397728
Bin_2242	3.1408e-05	4.74759e-05	5.5976e-05	-9.5009e-06	0.000249724
Bin_1623	2.57845e-05	4.73819e-05	5.56187e-05	-1.92485e-05	0.000297017
Bin_1829	2.54048e-05	4.73709e-05	6.08008e-05	0	0.000361956
Bin_2142	2.96749e-05	4.73405e-05	0.00011214	-0.000263707	0.000509111
Bin_1331	2.9611e-05	4.7222e-05	6.5028e-05	-7.07105e-05	0.00033362
Bin_561	3.9979e-05	4.72032e-05	4.6467e-05	0	0.000218685
Bin_240	3.13306e-05	4.70873e-05	5.92791e-05	-0.000119565	0.000282371
Bin_1073	2.10258e-05	4.70805e-05	6.14214e-05	-3.59039e-05	0.00026231
Bin_1913	3.67179e-05	4.69805e-05	4.86899e-05	0	0.000186429
Bin_1649	2.5228e-05	4.69741e-05	6.05941e-05	0	0.000321955
Bin_578	3.68896e-05	4.69646e-05	9.44593e-05	-0.000289483	0.000382791
Bin_229	1.95553e-05	4.69325e-05	9.55268e-05	0	0.000848152
Bin_98	3.4431e-05	4.67847e-05	4.99527e-05	-2.19649e-05	0.000209516
Bin_384	2.95903e-05	4.67281e-05	5.27907e-05	0	0.000251531
Bin_2497	3.10589e-05	4.65622e-05	5.30191e-05	0	0.000250126
Bin_2593	2.37959e-05	4.65611e-05	6.35768e-05	-7.02788e-06	0.000364465
Bin_19	2.10553e-05	4.65426e-05	6.52503e-05	0	0.000342825
Bin_1276	1.79479e-05	4.65202e-05	7.61794e-05	-2.5777e-06	0.000443724
Bin_2079	2.8786e-05	4.6419e-05	5.88481e-05	-9.13248e-05	0.000333825
Bin_863	3.05721e-05	4.6381e-05	7.92431e-05	-0.000190739	0.000373064
Bin_549	2.55319e-05	4.62553e-05	6.02042e-05	0	0.000330062
Bin_1845	2.04844e-05	4.62533e-05	6.52789e-05	-4.12637e-05	0.000276307
Bin_807	2.97754e-05	4.61139e-05	5.95186e-05	-6.74784e-05	0.000290007
Bin_1932	2.89923e-05	4.59528e-05	5.80965e-05	0	0.000291711
Bin_1394	1.84958e-05	4.59321e-05	7.37381e-05	-0.000144347	0.000398554
Bin_1614	3.08193e-05	4.58633e-05	5.2215e-05	0	0.000294156
Bin_105	1.93153e-05	4.58479e-05	6.06009e-05	-0.000104954	0.000214311
Bin_1814	1.79831e-05	4.56908e-05	6.12862e-05	-4.1569e-05	0.000278601
Bin_2465	1.99753e-05	4.55425e-05	6.50317e-05	-8.30164e-07	0.000324784
Bin_995	2.7443e-05	4.49809e-05	5.3627e-05	0	0.000258153
Bin_2692	2.63398e-05	4.48641e-05	7.16893e-05	-7.92753e-05	0.000558653
Bin_495	2.45192e-05	4.48274e-05	7.0684e-05	-0.000120592	0.00026493
Bin_2400	1.94368e-05	4.48153e-05	7.89493e-05	-1.22311e-05	0.000618901
Bin_1434	3.18662e-05	4.44855e-05	5.05323e-05	-8.46019e-07	0.000265243
Bin_868	2.46633e-05	4.44146e-05	5.29816e-05	-2.69599e-05	0.000275816
Bin_1867	2.86588e-05	4.42479e-05	5.22109e-05	-8.1351e-06	0.000286377
Bin_462	2.93491e-05	4.41745e-05	4.58473e-05	0	0.000199148
Bin_1358	2.19553e-05	4.41042e-05	6.05401e-05	-5.2195e-05	0.000356594
Bin_299	2.49969e-05	4.39509e-05	6.70919e-05	-3.77893e-05	0.000376788
Bin_481	1.5719e-05	4.38513e-05	0.00010794	0	0.000953913
Bin_818	4.07136e-05	4.37019e-05	0.000131809	-0.000535343	0.000480837
Bin_522	3.0277e-05	4.36213e-05	4.77865e-05	-4.69579e-05	0.000230247
Bin_679	1.34357e-05	4.36132e-05	8.36417e-05	0	0.000678779
Bin_556	1.9115e-05	4.35029e-05	6.49895e-05	0	0.000325121
Bin_1986	2.05576e-05	4.34933e-05	6.01253e-05	0	0.000313538
Bin_1906	2.14341e-05	4.33766e-05	6.7936e-05	0	0.000500882
Bin_1405	1.90337e-05	4.32197e-05	5.70627e-05	0	0.000313422
Bin_523	2.31977e-05	4.30326e-05	6.34949e-05	0	0.000369137
Bin_188	1.84063e-05	4.29809e-05	8.03511e-05	-0.000278268	0.000393234
Bin_517	1.28768e-05	4.28332e-05	8.70487e-05	0	0.000674484
Bin_320	1.44079e-05	4.27725e-05	7.87081e-05	0	0.000674245
Bin_1709	2.38395e-05	4.26268e-05	4.80559e-05	0	0.000201062
Bin_2252	1.11134e-05	4.25069e-05	7.87892e-05	0	0.000529551
Bin_1131	2.86654e-05	4.24864e-05	4.99752e-05	-8.12322e-05	0.000189022
Bin_2187	1.47038e-05	4.24307e-05	9.49874e-05	-1.77137e-06	0.000715543
Bin_840	2.93696e-05	4.24192e-05	5.76837e-05	0	0.000373027
Bin_2808	2.31602e-05	4.23064e-05	6.2217e-05	-2.42213e-05	0.000384762
Bin_822	2.25732e-05	4.22643e-05	8.94352e-05	-0.000167128	0.000354647
Bin_419	1.20521e-05	4.20515e-05	6.90753e-05	0	0.000488132
Bin_1568	2.56838e-05	4.19938e-05	6.37415e-05	-0.000110923	0.000343509
Bin_1414	2.48017e-05	4.19924e-05	5.30341e-05	0	0.000222394
Bin_96	1.44221e-05	4.17255e-05	6.08637e-05	0	0.000305577
Bin_2824	2.26706e-05	4.16374e-05	5.36293e-05	0	0.000277095
Bin_1563	2.42508e-05	4.15359e-05	5.69055e-05	-0.000112427	0.000245868
Bin_949	1.84264e-05	4.14638e-05	5.62125e-05	-1.10433e-05	0.000251919
Bin_1426	2.76176e-05	4.12807e-05	4.76622e-05	-2.11117e-05	0.000221698
Bin_2145	2.64531e-05	4.12543e-05	5.4354e-05	-6.99318e-05	0.000286509
Bin_1232	2.33133e-05	4.11845e-05	5.12508e-05	-2.14113e-05	0.000269458
Bin_2605	2.05874e-05	4.11365e-05	6.45237e-05	0	0.000387551
Bin_302	2.72031e-05	4.10943e-05	6.05357e-05	-0.000119532	0.000187252
Bin_311	2.16101e-05	4.1086e-05	5.69213e-05	-1.56792e-05	0.000256718
Bin_767	1.44373e-05	4.10468e-05	5.51106e-05	0	0.000277436
Bin_2879	2.29809e-05	4.09579e-05	5.02555e-05	0	0.000244866
Bin_2031	2.46993e-05	4.08493e-05	4.96996e-05	-2.24662e-05	0.000294004
Bin_1205	2.56456e-05	4.0776e-05	4.83334e-05	-7.72619e-06	0.000251228
Bin_2305	9.91952e-06	4.07712e-05	0.000139695	0	0.00132681
Bin_1911	9.91583e-06	4.07498e-05	0.000117486	0	0.00110329
Bin_402	9.81041e-06	4.06756e-05	9.01352e-05	0	0.000711807
Bin_824	3.37434e-05	4.05676e-05	6.18797e-05	-0.000128175	0.00022568
Bin_1971	1.64291e-05	4.04762e-05	7.3163e-05	-1.22303e-05	0.000411346
Bin_2640	2.70358e-05	4.02794e-05	3.89367e-05	0	0.000169783
Bin_2127	5.97934e-06	4.01627e-05	0.00023111	0	0.00225255
Bin_1949	1.77482e-05	4.00767e-05	8.76074e-05	-0.000338172	0.000398608
Bin_2628	7.10811e-06	3.99631e-05	8.48098e-05	0	0.000559255
Bin_656	2.04731e-05	3.9848e-05	4.37643e-05	-5.30371e-06	0.000252692
Bin_1997	1.93683e-05	3.9782e-05	5.61331e-05	0	0.000308879
Bin_51	2.13186e-05	3.95173e-05	4.91487e-05	0	0.00023293
Bin_256	2.32656e-05	3.95119e-05	4.55544e-05	0	0.000209132
Bin_2607	2.27236e-05	3.95024e-05	5.02012e-05	0	0.000234797
Bin_2238	2.2894e-05	3.94947e-05	6.13573e-05	-4.34311e-05	0.000397115
Bin_2520	2.16989e-06	3.9436e-05	0.000120208	0	0.000955855
Bin_1360	2.41241e-05	3.94332e-05	6.72258e-05	-0.000177033	0.00025456
Bin_2515	1.50339e-05	3.93542e-05	5.95415e-05	0	0.000297391
Bin_1853	1.90285e-05	3.9221e-05	4.75966e-05	0	0.00017925
Bin_928	2.3706e-05	3.91961e-05	5.43341e-05	-2.70736e-05	0.000292785
Bin_1352	1.95878e-05	3.91358e-05	4.22241e-05	0	0.000160607
Bin_1168	1.78454e-05	3.91022e-05	5.14228e-05	-2.76632e-05	0.000236162
Bin_1303	2.15689e-05	3.89278e-05	5.99326e-05	-8.07417e-06	0.000376938
Bin_924	2.00137e-05	3.88086e-05	5.09039e-05	0	0.00033399
Bin_1496	1.5779e-05	3.87769e-05	5.65345e-05	0	0.00035538
Bin_2810	2.12342e-05	3.86792e-05	4.91025e-05	-1.74694e-06	0.000288684
Bin_563	2.28182e-05	3.84549e-05	5.46749e-05	0	0.000424418
Bin_713	3.16944e-05	3.83653e-05	7.2431e-05	-0.000216322	0.00033353
Bin_976	1.61402e-05	3.80283e-05	5.70833e-05	0	0.000412896
Bin_1142	1.65668e-05	3.80126e-05	6.9535e-05	-7.99433e-05	0.000390004
Bin_655	2.32328e-05	3.79916e-05	5.72089e-05	-0.000164095	0.00022524
Bin_2462	2.1054e-05	3.79543e-05	4.57826e-05	0	0.000263597
Bin_884	1.17393e-05	3.79302e-05	6.30824e-05	-9.38159e-07	0.000451822
Bin_1946	1.57335e-05	3.78968e-05	6.94135e-05	-2.56952e-05	0.000531356
Bin_706	2.05526e-05	3.78429e-05	4.22445e-05	0	0.000174446
Bin_1857	2.09905e-05	3.75326e-05	5.85782e-05	-0.000112515	0.000233199
Bin_2644	2.72431e-05	3.74531e-05	5.79724e-05	-7.05813e-05	0.000460176
Bin_2773	2.28546e-05	3.74308e-05	4.8551e-05	-1.95762e-05	0.000334657
Bin_238	1.58268e-05	3.74044e-05	4.90756e-05	0	0.000239797
Bin_2144	2.43551e-05	3.73832e-05	7.34259e-05	-0.000134799	0.000399929
Bin_913	2.58393e-05	3.73425e-05	6.26204e-05	-0.000197184	0.00024218
Bin_2173	2.95773e-05	3.72079e-05	9.26402e-05	-0.000328458	0.00027187
Bin_357	1.94168e-05	3.70825e-05	5.00063e-05	0	0.000282149
Bin_1257	1.44627e-05	3.69915e-05	4.76344e-05	0	0.000185063
Bin_1710	1.68506e-05	3.68475e-05	5.10077e-05	0	0.000256122
Bin_2763	8.12085e-06	3.67722e-05	6.99401e-05	0	0.000423237
Bin_365	2.38948e-05	3.66873e-05	4.13719e-05	-1.48002e-05	0.000213511
Bin_1046	2.20197e-05	3.64889e-05	6.22101e-05	-7.6383e-05	0.000247303
Bin_217	2.07283e-05	3.63705e-05	5.67409e-05	-8.45297e-05	0.000269966
Bin_654	1.56366e-05	3.62986e-05	5.82902e-05	-3.92018e-05	0.000293514
Bin_2749	1.56454e-05	3.60898e-05	5.58279e-05	0	0.000316887
Bin_1239	1.48917e-05	3.60524e-05	5.03643e-05	0	0.000242016
Bin_675	1.95346e-05	3.57579e-05	4.46125e-05	0	0.000190711
Bin_853	2.87795e-05	3.55466e-05	7.96396e-05	-0.000267416	0.000288244
Bin_926	2.16489e-05	3.55212e-05	4.20034e-05	0	0.000216725
Bin_728	1.93686e-05	3.54602e-05	4.57041e-05	-4.39871e-05	0.000234113
Bin_280	1.5024e-05	3.52885e-05	4.61681e-05	0	0.000238481
Bin_1178	2.30322e-05	3.52846e-05	4.1278e-05	-3.08453e-05	0.000167682
Bin_106	1.43236e-05	3.51302e-05	6.11733e-05	-9.46769e-05	0.000292884
Bin_2122	1.59052e-05	3.47295e-05	5.44325e-05	-6.39257e-05	0.000323636
Bin_1844	1.7862e-05	3.47169e-05	4.33203e-05	-1.61365e-05	0.000223024
Bin_999	1.98523e-05	3.46586e-05	4.3094e-05	-5.14366e-05	0.000236478
Bin_596	1.96802e-05	3.43381e-05	6.00944e-05	-0.000109775	0.00034515
Bin_776	1.66591e-05	3.42929e-05	4.80476e-05	-8.18645e-06	0.000238051
Bin_1327	1.11724e-05	3.42437e-05	5.69356e-05	0	0.000297374
Bin_1139	7.99077e-06	3.41208e-05	0.00010713	-0.000106315	0.000973973
Bin_1204	1.61685e-05	3.40855e-05	4.82319e-05	-6.19239e-05	0.000293827
Bin_620	8.94867e-06	3.38637e-05	8.28097e-05	0	0.000728995
Bin_2424	1.4337e-05	3.38396e-05	5.58612e-05	0	0.000329606
Bin_641	1.20722e-05	3.37799e-05	5.23653e-05	-1.50739e-05	0.000303997
Bin_888	2.41154e-05	3.37635e-05	3.74984e-05	0	0.000186581
Bin_2770	1.43872e-05	3.37396e-05	4.83907e-05	-4.27768e-05	0.000244325
Bin_354	2.04067e-05	3.37252e-05	4.33132e-05	-2.38248e-05	0.000217053
Bin_2601	1.16829e-05	3.36766e-05	5.7832e-05	-1.2529e-06	0.000292476
Bin_927	1.50057e-05	3.3664e-05	5.52656e-05	-1.57747e-05	0.000355225
Bin_708	1.70719e-05	3.36525e-05	4.10965e-05	-2.28454e-05	0.000207631
Bin_1849	8.51049e-06	3.35457e-05	6.36169e-05	-3.1405e-09	0.000380818
Bin_1119	1.72547e-05	3.34252e-05	4.73914e-05	-7.41914e-05	0.000267433
Bin_2655	1.5402e-05	3.33758e-05	4.52522e-05	-4.10304e-05	0.000299663
Bin_1267	6.82405e-06	3.32364e-05	0.000106816	-8.872e-06	0.000989924
Bin_1705	1.56987e-05	3.32157e-05	4.34201e-05	0	0.000255301
Bin_2822	1.58488e-05	3.32136e-05	5.17314e-05	-3.68006e-05	0.00033438
Bin_242	1.54035e-05	3.3159e-05	4.43525e-05	-2.63235e-05	0.000221136
Bin_850	2.17787e-05	3.31514e-05	4.48527e-05	-0.000106129	0.000179693
Bin_1736	2.05787e-05	3.31407e-05	5.02735e-05	-0.000100002	0.000180307
Bin_2580	7.04788e-06	3.3134e-05	5.77655e-05	-7.06449e-07	0.000324071
Bin_800	1.36551e-05	3.3119e-05	4.57075e-05	-1.82833e-05	0.000238248
Bin_2437	1.5415e-05	3.2982e-05	5.20424e-05	-1.01507e-05	0.000300966
Bin_261	7.93778e-06	3.29538e-05	5.79151e-05	0	0.000381409
Bin_459	1.17546e-05	3.29468e-05	4.84281e-05	0	0.000209429
Bin_2018	1.75947e-05	3.27657e-05	4.57081e-05	-1.23722e-05	0.000303303
Bin_988	2.24527e-05	3.25725e-05	7.6631e-05	-0.000275715	0.000199672
Bin_500	1.38833e-05	3.25724e-05	7.06503e-05	-0.000182336	0.000327591
Bin_2243	1.37769e-05	3.25517e-05	9.04365e-05	-0.000202379	0.000726777
Bin_174	1.03261e-05	3.24713e-05	4.7579e-05	0	0.000186262
Bin_2633	1.2329e-05	3.24142e-05	4.71752e-05	-2.29777e-06	0.000246581
Bin_1190	1.29454e-05	3.224e-05	5.11507e-05	-2.91427e-05	0.000277275
Bin_1521	1.91893e-05	3.2183e-05	3.8226e-05	0	0.000202712
Bin_1118	1.34998e-05	3.21751e-05	4.89137e-05	-3.59555e-05	0.000235738
Bin_2226	1.74942e-05	3.21374e-05	3.4687e-05	0	0.000138036
Bin_983	1.81629e-05	3.21248e-05	3.80192e-05	0	0.00017756
Bin_1210	1.02208e-05	3.21162e-05	5.13206e-05	0	0.000227245
Bin_1451	1.2041e-05	3.20493e-05	5.44694e-05	-8.98305e-05	0.000257226
Bin_640	1.98072e-05	3.19957e-05	4.52505e-05	-5.81238e-05	0.000171294
Bin_998	1.53148e-05	3.19715e-05	3.92244e-05	0	0.000179077
Bin_2610	1.71941e-05	3.19692e-05	6.20047e-05	-0.000158436	0.000283745
Bin_1791	1.37449e-05	3.19598e-05	6.05591e-05	-8.97123e-05	0.000355721
Bin_772	1.78939e-05	3.19143e-05	4.16565e-05	-1.49389e-05	0.000204961
Bin_1533	1.35801e-05	3.18916e-05	5.18432e-05	-7.86588e-05	0.00019829
Bin_60	8.38652e-06	3.18297e-05	6.31446e-05	-2.3046e-07	0.00048994
Bin_2250	1.46397e-05	3.17835e-05	7.43967e-05	0	0.000670896
Bin_2050	1.2904e-05	3.1752e-05	4.6039e-05	0	0.000251068
Bin_2281	1.70337e-05	3.16954e-05	3.76353e-05	-1.85711e-05	0.000178971
Bin_1332	1.43973e-05	3.16803e-05	4.52723e-05	0	0.000216898
Bin_1569	2.47331e-05	3.16717e-05	6.0253e-05	-0.000126762	0.000258589
Bin_1008	1.50372e-05	3.16597e-05	4.04769e-05	0	0.000194034
Bin_1433	1.14988e-05	3.16077e-05	5.14179e-05	-1.04979e-05	0.000309015
Bin_1265	9.13067e-06	3.15996e-05	4.76137e-05	-1.21386e-05	0.000199203
Bin_1237	1.22055e-05	3.1537e-05	6.41583e-05	0	0.000470556
Bin_165	2.54874e-05	3.14708e-05	4.3522e-05	-0.000214887	0.00022233
Bin_2613	1.00372e-05	3.14276e-05	6.25714e-05	-1.32358e-05	0.000335434
Bin_2261	7.28413e-06	3.13576e-05	5.08034e-05	0	0.000312478
Bin_1027	1.60604e-05	3.1336e-05	4.51834e-05	-5.04662e-05	0.000203035
Bin_2468	7.95829e-06	3.1029e-05	5.15614e-05	0	0.000366531
Bin_353	1.41658e-05	3.0818e-05	4.69878e-05	-2.6943e-07	0.000361365
Bin_1973	1.21012e-05	3.06748e-05	4.43315e-05	-3.959e-05	0.000177842
Bin_1035	1.51176e-05	3.05013e-05	6.12529e-05	-0.00010682	0.000300397
Bin_2814	1.30806e-05	3.0489e-05	3.87616e-05	-3.87781e-05	0.000157357
Bin_1211	1.36862e-05	3.04589e-05	4.27042e-05	-1.17767e-05	0.000246711
Bin_398	9.36696e-06	3.04425e-05	4.94612e-05	-8.00711e-06	0.000249864
Bin_2758	1.00026e-05	3.04158e-05	5.02231e-05	0	0.000281939
Bin_206	1.06594e-05	3.03107e-05	4.93933e-05	0	0.000217578
Bin_1417	1.02031e-05	3.03089e-05	5.68286e-05	0	0.000301793
Bin_557	1.50976e-05	3.0099e-05	4.36812e-05	0	0.000250189
Bin_380	1.30607e-05	3.00173e-05	4.34178e-05	0	0.000242522
Bin_1038	1.35267e-05	2.99918e-05	3.90458e-05	0	0.000186659
Bin_977	1.27203e-05	2.99819e-05	4.82901e-05	0	0.000352733
Bin_1633	1.21923e-05	2.98846e-05	4.27314e-05	0	0.000251277
Bin_738	1.92571e-05	2.98243e-05	3.62678e-05	-4.77524e-05	0.000180688
Bin_486	1.90056e-05	2.97701e-05	5.01238e-05	-8.10794e-05	0.000311909
Bin_2297	6.48227e-06	2.97277e-05	7.21286e-05	-0.000104542	0.000426817
Bin_2014	1.6332e-05	2.95686e-05	3.73725e-05	-2.91801e-06	0.000187751
Bin_2617	1.29992e-05	2.95457e-05	5.23528e-05	-9.07232e-05	0.000251938
Bin_440	7.07562e-06	2.95022e-05	5.41237e-05	-4.18694e-07	0.000370116
Bin_1467	1.14713e-05	2.94325e-05	5.53033e-05	-0.00011009	0.000255753
Bin_2165	1.42942e-05	2.93413e-05	3.75409e-05	-1.82882e-05	0.000156076
Bin_2608	2.51906e-05	2.93277e-05	6.4218e-05	-0.000169117	0.000200283
Bin_2026	2.0001e-05	2.93226e-05	6.77382e-05	-0.00023463	0.000295331
Bin_2167	1.61387e-05	2.9246e-05	5.26658e-05	-9.62743e-05	0.000285293
Bin_1794	1.39117e-05	2.92311e-05	4.06712e-05	0	0.000206992
Bin_2631	1.46984e-05	2.92045e-05	3.63707e-05	0	0.000168142
Bin_1030	1.3189e-05	2.91346e-05	4.05601e-05	-1.52365e-07	0.000201197
Bin_2487	1.63871e-05	2.91031e-05	3.88603e-05	-9.05079e-06	0.0001815
Bin_369	1.12591e-05	2.90283e-05	3.98514e-05	-1.27947e-05	0.000232658
Bin_1287	1.33969e-05	2.90048e-05	6.81992e-05	-0.000308177	0.000256006
Bin_697	1.08975e-05	2.8978e-05	6.08759e-05	-9.43284e-05	0.000346424
Bin_2512	1.45946e-05	2.88426e-05	4.20404e-05	-4.95816e-05	0.000236895
Bin_403	6.75681e-06	2.87634e-05	4.37455e-05	0	0.000240201
Bin_2188	1.30977e-05	2.87558e-05	4.01091e-05	-1.05934e-05	0.000175321
Bin_420	4.67668e-06	2.863e-05	5.68288e-05	-3.66876e-05	0.000337417
Bin_1498	8.28947e-06	2.85791e-05	5.76988e-05	0	0.00039113
Bin_2419	1.3195e-05	2.85683e-05	4.32983e-05	0	0.000241714
Bin_592	1.67235e-05	2.85053e-05	3.4866e-05	-1.97946e-05	0.000165195
Bin_1833	1.07519e-05	2.82848e-05	4.22617e-05	0	0.000253353
Bin_764	1.46261e-05	2.82567e-05	5.10048e-05	-8.83066e-05	0.000412213
Bin_1477	1.92314e-05	2.82358e-05	4.74315e-05	-8.49448e-05	0.000204076
Bin_179	1.37584e-05	2.81679e-05	4.03295e-05	0	0.000212941
Bin_2264	1.44572e-05	2.81551e-05	3.72737e-05	-2.08145e-05	0.000195759
Bin_521	1.19698e-05	2.81141e-05	3.83333e-05	-2.72984e-05	0.000182782
Bin_527	8.06057e-06	2.80769e-05	4.10525e-05	-1.04512e-05	0.000205817
Bin_289	4.67255e-06	2.78726e-05	0.000105946	0	0.00101733
Bin_1873	9.45709e-06	2.78555e-05	4.17747e-05	-6.33109e-06	0.000185372
Bin_397	8.35641e-06	2.78103e-05	4.71742e-05	-1.43112e-05	0.000301821
Bin_1128	1.04305e-05	2.78027e-05	5.24197e-05	-8.39419e-05	0.000201841
Bin_1767	1.0757e-05	2.77264e-05	3.79056e-05	0	0.000195248
Bin_996	1.1577e-05	2.75993e-05	4.11252e-05	-3.93886e-05	0.000226434
Bin_389	5.75853e-06	2.75485e-05	6.20505e-05	-7.22708e-05	0.000429324
Bin_973	1.10897e-05	2.75397e-05	4.29451e-05	-2.0313e-05	0.000234345
Bin_1419	7.39918e-06	2.75155e-05	5.09079e-05	-1.90602e-05	0.000378725
Bin_2865	1.64119e-05	2.75005e-05	3.08034e-05	-6.60344e-06	0.000134591
Bin_1512	1.21174e-05	2.74872e-05	4.25178e-05	0	0.000305258
Bin_449	1.49168e-05	2.74071e-05	4.4349e-05	0	0.000316658
Bin_1138	7.52055e-06	2.73162e-05	4.34266e-05	0	0.000198705
Bin_490	1.16767e-05	2.7296e-05	3.82054e-05	-1.08375e-05	0.000172703
Bin_2552	1.21443e-05	2.72395e-05	4.16195e-05	-4.47021e-05	0.000194235
Bin_2292	8.83781e-06	2.72367e-05	4.02135e-05	0	0.000216714
Bin_62	1.17274e-05	2.71355e-05	4.59979e-05	-7.94001e-05	0.000254393
Bin_404	1.31892e-05	2.71143e-05	4.70353e-05	-0.000106147	0.000243381
Bin_1238	9.53143e-06	2.70915e-05	5.09715e-05	-0.00012014	0.000246291
Bin_1197	1.24692e-05	2.70607e-05	3.75149e-05	-3.81769e-06	0.000158723
Bin_1895	1.19109e-05	2.70103e-05	5.05472e-05	0	0.000386402
Bin_1810	1.73316e-05	2.69923e-05	3.15038e-05	-9.78626e-06	0.000199435
Bin_975	1.45974e-05	2.69654e-05	4.07004e-05	-6.29933e-06	0.000241589
Bin_892	1.03642e-05	2.69047e-05	4.49444e-05	-2.62844e-05	0.000288798
Bin_195	1.36284e-05	2.6875e-05	3.71858e-05	-4.3753e-05	0.00017201
Bin_2486	6.31297e-06	2.68225e-05	5.40191e-05	-6.20401e-06	0.000421154
Bin_477	1.40307e-05	2.67643e-05	3.69347e-05	-5.30007e-05	0.000172989
Bin_277	6.47106e-06	2.66765e-05	4.06304e-05	0	0.000206356
Bin_1914	1.82346e-05	2.66716e-05	4.50672e-05	-9.88465e-05	0.000153438
Bin_631	6.56002e-06	2.65478e-05	4.34955e-05	-1.89535e-05	0.000285512
Bin_698	2.12061e-06	2.65255e-05	5.30031e-05	-1.79129e-05	0.00035735
Bin_1392	1.0728e-05	2.64729e-05	3.68479e-05	-4.50334e-05	0.00024944
Bin_497	1.06457e-05	2.64583e-05	3.88685e-05	0	0.0001823
Bin_1747	1.20317e-05	2.64515e-05	3.01332e-05	-1.63253e-05	0.000127711
Bin_1325	1.29895e-05	2.64133e-05	3.39619e-05	0	0.000166178
Bin_254	1.63103e-05	2.63855e-05	3.59222e-05	-2.95447e-05	0.000172209
Bin_1348	1.23841e-05	2.62672e-05	5.46515e-05	-0.00015095	0.000253863
Bin_1788	1.69528e-05	2.62654e-05	3.93821e-05	-0.000121055	0.000177035
TC.G	0.00012706	2.62357e-05	0.00495077	-0.0142826	0.00919863
Bin_714	1.24478e-05	2.61849e-05	7.38866e-05	-0.000235316	0.00030888
Bin_1799	1.09634e-05	2.61399e-05	4.16702e-05	-7.71243e-05	0.000183167
Bin_915	1.22736e-05	2.61393e-05	4.51609e-05	-0.000129274	0.000230426
Bin_219	1.09768e-05	2.61326e-05	3.63501e-05	-3.50565e-05	0.000154873
Bin_1162	1.35671e-05	2.60674e-05	3.61199e-05	-3.42952e-05	0.000188582
Bin_837	1.16935e-05	2.6049e-05	3.32619e-05	-3.67497e-07	0.000185624
Bin_93	7.7725e-06	2.59599e-05	4.22427e-05	0	0.000281598
Bin_1012	1.08916e-05	2.59429e-05	5.25757e-05	-0.000120046	0.00019294
Bin_1399	1.46174e-05	2.58653e-05	3.46959e-05	-4.77425e-05	0.000185255
Bin_1473	9.76862e-06	2.58436e-05	4.23259e-05	-5.4308e-06	0.000222876
Bin_1627	1.00006e-05	2.57619e-05	3.36141e-05	-3.59655e-06	0.000188557
Bin_1617	2.04627e-05	2.57337e-05	2.6836e-05	0	0.000128354
Bin_2522	6.3433e-06	2.5723e-05	4.3862e-05	-6.84731e-06	0.000232681
Bin_2658	5.99043e-06	2.56281e-05	5.30547e-05	-0.00010966	0.000213921
Bin_2074	5.86364e-06	2.56234e-05	7.60687e-05	-2.40643e-05	0.000661558
Bin_2341	7.10411e-06	2.55828e-05	4.29265e-05	0	0.000243306
Bin_306	1.06901e-05	2.55599e-05	3.86136e-05	-1.52707e-06	0.000186165
Bin_2119	3.06067e-06	2.55355e-05	5.6901e-05	-4.93024e-05	0.000300428
Bin_1047	2.14018e-05	2.55285e-05	0.000103777	-0.000244631	0.000637648
Bin_652	1.27996e-05	2.54552e-05	3.37643e-05	-1.2189e-05	0.000200549
Bin_2540	6.10964e-06	2.5453e-05	6.01598e-05	-1.59719e-05	0.000465734
Bin_1109	6.42952e-06	2.5428e-05	4.23221e-05	-6.60021e-06	0.000278698
Bin_2731	1.83955e-05	2.53088e-05	4.30056e-05	-0.000112577	0.00015251
Bin_955	1.24832e-05	2.53062e-05	3.96557e-05	-1.99052e-05	0.000265868
Bin_2355	1.04712e-05	2.52647e-05	4.08593e-05	-3.18764e-05	0.000263892
Bin_115	3.03744e-06	2.52576e-05	4.29189e-05	-1.5692e-06	0.000184793
Bin_1274	7.03929e-06	2.52467e-05	4.6104e-05	0	0.000277319
Bin_1157	9.59981e-06	2.51743e-05	5.00579e-05	-8.02672e-05	0.000244446
Bin_2739	5.22663e-06	2.4881e-05	5.37904e-05	0	0.000391789
Bin_1664	4.32992e-06	2.48376e-05	4.27508e-05	0	0.000263441
Bin_671	1.28335e-05	2.48288e-05	3.38502e-05	-1.34635e-05	0.000217468
Bin_1520	1.12957e-05	2.47133e-05	3.6657e-05	0	0.000208895
Bin_1346	1.2393e-05	2.4568e-05	3.66786e-05	-7.80813e-06	0.00022278
Bin_1144	1.06476e-05	2.45443e-05	3.34783e-05	-1.04749e-05	0.000138836
Bin_703	1.46829e-05	2.45055e-05	4.15853e-05	-0.000161494	0.000175085
Bin_182	1.3295e-05	2.44678e-05	3.06233e-05	0	0.000134434
Bin_2351	3.83496e-06	2.44627e-05	7.24018e-05	-1.12874e-05	0.000619644
Bin_709	1.2135e-05	2.44623e-05	3.00931e-05	-7.82123e-06	0.000144047
Bin_2123	9.47782e-06	2.44324e-05	3.62685e-05	-2.33045e-05	0.000184754
Bin_2711	4.41266e-06	2.43368e-05	5.43593e-05	-3.46235e-05	0.00034356
Bin_2776	6.89087e-06	2.43309e-05	3.77681e-05	0	0.000215183
Bin_71	5.9987e-06	2.42599e-05	4.47776e-05	-5.7518e-06	0.00021421
Bin_1768	1.20133e-05	2.41871e-05	5.10178e-05	-3.80956e-05	0.000408293
Bin_210	8.85587e-06	2.41723e-05	3.74956e-05	0	0.00027484
Bin_1852	5.96591e-06	2.41646e-05	3.27139e-05	-9.26799e-07	0.00016707
Bin_1150	6.96905e-06	2.41335e-05	4.06604e-05	-1.29055e-05	0.000282441
Bin_1260	9.73598e-06	2.41231e-05	3.21374e-05	0	0.000160291
Bin_1367	1.05431e-05	2.40735e-05	3.79007e-05	-6.53786e-06	0.000206559
Bin_1554	1.23537e-05	2.40413e-05	5.84451e-05	-0.000201263	0.000357875
Bin_1837	9.23344e-06	2.39894e-05	4.51419e-05	-8.8648e-05	0.000219275
Bin_1080	1.37656e-05	2.3977e-05	3.83304e-05	-3.19061e-05	0.00021644
Bin_1616	1.82985e-05	2.39603e-05	3.68986e-05	-7.69068e-05	0.000141933
Bin_2	4.07524e-06	2.39505e-05	4.13013e-05	-1.35534e-06	0.000210987
Bin_1485	1.464e-05	2.3928e-05	3.59133e-05	-9.46939e-06	0.000250174
Bin_1283	1.51176e-05	2.38975e-05	4.4527e-05	-9.66666e-05	0.000302547
Bin_544	1.62215e-06	2.38469e-05	7.92857e-05	-3.05694e-05	0.000638548
Bin_2584	1.18739e-05	2.38456e-05	3.6493e-05	-6.14001e-05	0.000183008
Bin_1153	1.00883e-05	2.37958e-05	6.06284e-05	0	0.000538641
Bin_869	6.95694e-06	2.37892e-05	5.06019e-05	-1.9858e-05	0.000328068
Bin_1921	5.60593e-06	2.37373e-05	4.45939e-05	-1.16429e-06	0.000239922
Bin_1082	9.8866e-06	2.37238e-05	3.7553e-05	-2.09611e-05	0.000186729
Bin_1745	5.34913e-06	2.36235e-05	4.27205e-05	0	0.000249298
Bin_89	1.09894e-05	2.36185e-05	3.61937e-05	-4.16734e-05	0.000174246
Bin_114	7.84529e-06	2.3602e-05	3.65211e-05	-5.3184e-06	0.000202549
Bin_391	1.83212e-05	2.35348e-05	8.21886e-05	-0.000411855	0.000225096
Bin_2694	5.7912e-06	2.34569e-05	3.61272e-05	-5.51753e-07	0.000203984
Bin_2403	1.01311e-05	2.34497e-05	3.98028e-05	-1.43864e-05	0.000280924
Bin_2637	6.7937e-06	2.34442e-05	3.33894e-05	0	0.000136549
Bin_1227	9.69402e-06	2.33946e-05	3.23627e-05	0	0.00016678
Bin_87	9.53943e-06	2.33878e-05	2.81501e-05	0	0.000142718
Bin_1229	1.23019e-05	2.33675e-05	4.14678e-05	-4.17731e-05	0.000285902
Bin_1402	8.09507e-06	2.32774e-05	3.92182e-05	-1.99098e-05	0.000247273
Bin_2798	8.5882e-06	2.31824e-05	3.33825e-05	0	0.000157943
Bin_1825	3.33618e-06	2.31173e-05	3.92343e-05	0	0.00019241
Bin_1513	7.69164e-06	2.30957e-05	5.66071e-05	-0.000183663	0.000252999
Bin_739	5.09084e-06	2.30743e-05	4.13306e-05	-5.56365e-06	0.000233449
Bin_700	1.02689e-05	2.30592e-05	3.3943e-05	0	0.000183351
Bin_2011	1.574e-05	2.30177e-05	3.17047e-05	-5.40447e-05	0.000150773
Bin_813	8.30491e-06	2.29633e-05	3.77905e-05	-2.81755e-05	0.000197951
Bin_476	7.7197e-06	2.29037e-05	3.22184e-05	-1.91221e-06	0.000154891
Bin_221	8.72466e-06	2.28723e-05	3.18601e-05	0	0.000143968
Bin_611	1.27549e-05	2.28368e-05	4.14775e-05	-6.90199e-05	0.000183592
Bin_54	5.95708e-06	2.27487e-05	3.60891e-05	0	0.000199712
Bin_1491	1.02357e-05	2.27448e-05	3.53256e-05	-2.37236e-05	0.000196625
Bin_1000	1.15842e-05	2.27142e-05	3.71393e-05	-5.7616e-05	0.000186106
Bin_2387	5.92924e-07	2.26513e-05	0.000142838	-7.61025e-05	0.00136956
Bin_793	1.0686e-05	2.2626e-05	2.99162e-05	-1.34776e-05	0.000149183
Bin_1445	1.0479e-05	2.26232e-05	5.79776e-05	-0.000104815	0.000339009
Bin_226	7.25623e-06	2.25929e-05	3.6865e-05	-2.30134e-05	0.000182444
Bin_116	4.99708e-06	2.25896e-05	3.46974e-05	0	0.000161151
Bin_1715	1.40805e-05	2.24947e-05	3.1078e-05	-3.70561e-05	0.000145059
Bin_943	1.16264e-05	2.24397e-05	2.84413e-05	-2.74896e-05	0.000113627
Bin_107	9.33267e-06	2.2407e-05	5.34849e-05	-0.000132083	0.000342501
Bin_377	1.59633e-05	2.23876e-05	2.58631e-05	-8.68272e-06	0.000110161
Bin_619	4.09788e-06	2.2373e-05	4.48003e-05	-3.16026e-05	0.000264826
Bin_2359	4.6383e-06	2.23388e-05	5.55032e-05	-1.16083e-05	0.000446873
Bin_472	1.09798e-05	2.22769e-05	4.07124e-05	-7.55804e-05	0.000194766
Bin_1779	4.06953e-06	2.22602e-05	4.28972e-05	-6.42554e-05	0.00023316
Bin_783	3.91307e-05	2.22284e-05	0.000243772	-0.00208233	0.000329506
Bin_1567	5.24627e-06	2.22227e-05	4.32905e-05	-9.90912e-05	0.000231669
Bin_2389	9.32118e-06	2.21873e-05	3.27884e-05	-2.1436e-06	0.000174618
Bin_1947	5.16177e-06	2.21277e-05	4.73185e-05	-8.89311e-05	0.000276495
Bin_498	2.40686e-06	2.21213e-05	6.7571e-05	-2.48968e-08	0.000611258
Bin_1630	6.5104e-06	2.21035e-05	4.01551e-05	-5.79269e-05	0.000193669
Bin_1560	1.04998e-05	2.20942e-05	5.03217e-05	-0.0002652	0.000176222
Bin_1423	3.54067e-06	2.20168e-05	3.80413e-05	-2.53176e-05	0.000153901
Bin_2499	4.59205e-06	2.18951e-05	3.56827e-05	0	0.00018566
Bin_1537	6.99685e-06	2.18613e-05	5.28119e-05	-0.00023281	0.000311767
Bin_1556	1.24718e-05	2.18426e-05	3.27491e-05	-2.98885e-05	0.000185414
Bin_851	7.46416e-06	2.16687e-05	3.23953e-05	0	0.000171892
Bin_2801	9.72004e-06	2.16619e-05	4.53438e-05	-0.000149099	0.00029461
Bin_431	5.21377e-06	2.16167e-05	6.41649e-05	-8.41506e-05	0.000563402
Bin_1466	1.19691e-05	2.15305e-05	3.21716e-05	-5.34315e-05	0.000155293
Bin_2738	6.56471e-06	2.15114e-05	3.2092e-05	-2.74858e-06	0.00015626
Bin_1658	1.1732e-05	2.15049e-05	2.96235e-05	-2.89465e-05	0.000152322
Bin_2066	1.37e-05	2.15018e-05	4.28995e-05	-3.85799e-05	0.000362042
Bin_515	1.19048e-05	2.13394e-05	3.21876e-05	-6.27292e-05	0.000177574
Bin_270	1.13501e-05	2.12905e-05	2.60298e-05	-1.27587e-05	0.000113931
Bin_780	5.77223e-06	2.12656e-05	3.43468e-05	-7.84097e-06	0.000140695
Bin_2866	6.73014e-06	2.11797e-05	3.24371e-05	0	0.000166818
Bin_597	1.20411e-05	2.11731e-05	3.49486e-05	-7.17692e-05	0.000155083
Bin_75	9.33944e-06	2.10836e-05	4.36886e-05	-6.82841e-05	0.000222173
Bin_474	5.19528e-06	2.10832e-05	3.20701e-05	-1.03245e-05	0.000148202
Bin_460	1.18031e-05	2.10584e-05	4.13357e-05	-0.000102313	0.000166266
Bin_836	1.09238e-05	2.10255e-05	2.74558e-05	0	0.000142682
Bin_2125	6.30239e-06	2.10128e-05	5.294e-05	-3.62502e-05	0.000455
Bin_1025	4.29131e-06	2.09071e-05	3.68683e-05	-3.88944e-06	0.000194607
Bin_1245	9.82455e-06	2.09062e-05	2.77897e-05	-1.09271e-05	0.000145251
Bin_2667	3.97772e-06	2.08555e-05	6.44923e-05	0	0.00060523
Bin_1700	8.084e-06	2.08512e-05	5.60729e-05	-5.35263e-05	0.000402577
Bin_2780	3.89974e-06	2.07948e-05	3.41516e-05	-6.88358e-06	0.000204351
Bin_2059	4.5367e-06	2.06902e-05	3.67277e-05	-3.25294e-05	0.00014874
Bin_2049	5.90269e-06	2.06858e-05	3.49797e-05	-2.13573e-05	0.000182067
Bin_316	8.62328e-06	2.06803e-05	3.40493e-05	-1.05239e-05	0.000239663
Bin_1290	7.92633e-06	2.06731e-05	3.63749e-05	0	0.000275541
Bin_1461	6.22483e-06	2.05907e-05	3.66353e-05	0	0.000227057
Bin_745	9.66773e-06	2.04588e-05	2.80352e-05	0	0.000134837
Bin_443	8.04457e-06	2.04449e-05	3.69363e-05	-3.87982e-05	0.000182345
Bin_539	5.41901e-06	2.04219e-05	3.3549e-05	0	0.000156556
Bin_1975	1.15605e-05	2.04105e-05	2.86803e-05	-2.03501e-05	0.000159701
Bin_2333	5.37201e-06	2.03769e-05	3.52504e-05	-3.75316e-05	0.000174892
Bin_2233	6.98805e-06	2.02949e-05	4.53815e-05	-8.80625e-05	0.00025224
Bin_1518	2.9729e-06	2.02377e-05	3.93686e-05	0	0.000181926
Bin_1272	2.21284e-06	2.02217e-05	5.32436e-05	-6.72894e-05	0.000297225
Bin_1566	1.2003e-05	2.01875e-05	6.25322e-05	-0.000162707	0.000294431
Bin_1108	8.37895e-06	2.0092e-05	2.62564e-05	0	0.000146508
Bin_923	3.94412e-06	2.00852e-05	4.09426e-05	-9.92798e-05	0.000180291
Bin_1839	1.40021e-05	2.00569e-05	3.24823e-05	-8.37738e-05	0.000162013
Bin_1207	3.19064e-06	2.0051e-05	7.37611e-05	-6.96976e-05	0.000682054
Bin_2874	5.18457e-06	2.00254e-05	3.0445e-05	-2.37114e-05	0.00014299
Bin_1613	7.79461e-06	1.99662e-05	3.25765e-05	-9.62546e-07	0.000256577
Bin_2523	5.03143e-06	1.9963e-05	3.0838e-05	0	0.000170692
Bin_939	7.7382e-06	1.99037e-05	3.11064e-05	-2.88068e-05	0.000130759
Bin_2712	3.76241e-06	1.98326e-05	3.7079e-05	0	0.000221912
Bin_2736	9.85254e-06	1.98315e-05	2.4384e-05	-1.4466e-05	0.000118463
Bin_1183	5.51167e-06	1.98131e-05	3.69377e-05	-3.11281e-05	0.000170763
Bin_436	7.7385e-06	1.97773e-05	7.90306e-05	-0.000141375	0.000680225
Bin_2592	2.94388e-06	1.97572e-05	3.88806e-05	-7.89524e-06	0.000249577
Bin_685	9.99266e-06	1.96441e-05	2.59413e-05	-5.56558e-06	0.000153948
Bin_1525	7.00034e-06	1.96162e-05	2.8451e-05	-1.20662e-05	0.000120757
Bin_284	6.94323e-06	1.95464e-05	3.26732e-05	-1.52595e-05	0.000162727
Bin_327	5.14013e-06	1.9518e-05	3.99799e-05	-3.46445e-05	0.000206766
Bin_1447	6.12829e-06	1.94542e-05	2.88196e-05	0	0.000134749
Bin_91	3.52651e-06	1.94003e-05	3.72578e-05	-2.20857e-06	0.000214074
Bin_2742	4.75466e-06	1.93577e-05	3.75629e-05	-3.50582e-05	0.000219603
Bin_992	8.63702e-06	1.93212e-05	2.8215e-05	-6.95563e-05	9.89956e-05
Bin_1398	1.04589e-05	1.92374e-05	3.93956e-05	-0.000119716	0.000166896
Bin_117	3.76412e-06	1.92252e-05	3.17872e-05	-1.46558e-05	0.000167936
Bin_2072	4.31869e-06	1.92028e-05	5.01501e-05	-1.50835e-05	0.00045659
Bin_1719	5.63568e-06	1.91664e-05	3.95699e-05	-3.78903e-05	0.00019399
Bin_801	8.64341e-06	1.9162e-05	2.73318e-05	0	0.000115656
Bin_30	1.98227e-06	1.91461e-05	3.45238e-05	0	0.000189913
Bin_1435	2.14739e-06	1.91194e-05	0.000102501	-1.87721e-05	0.000995338
Bin_862	8.5465e-06	1.89598e-05	3.8649e-05	-5.67359e-05	0.000225946
Bin_1846	5.61405e-06	1.894e-05	4.86016e-05	-6.65458e-05	0.00032217
Bin_2653	1.21602e-05	1.89383e-05	3.96372e-05	-9.88789e-05	0.000154184
Bin_2627	3.84954e-06	1.88129e-05	5.09556e-05	-4.01049e-05	0.000384871
Bin_164	1.34064e-05	1.87741e-05	2.57024e-05	-4.42778e-05	0.000138515
Bin_1203	2.85324e-06	1.86224e-05	3.9479e-05	-3.75454e-06	0.00030381
Bin_663	3.46732e-06	1.85749e-05	3.62102e-05	-7.38591e-05	0.000159271
Bin_393	4.0955e-06	1.85612e-05	4.25829e-05	-9.55107e-05	0.000200164
Bin_962	3.99317e-06	1.85168e-05	3.14354e-05	0	0.000145595
Bin_1863	2.96913e-06	1.84409e-05	4.73955e-05	0	0.00040221
Bin_2677	3.9838e-06	1.83511e-05	3.52669e-05	-8.52456e-06	0.000231795
Bin_668	8.6324e-06	1.8262e-05	7.33225e-05	-0.000437408	0.000303641
Bin_1127	4.05312e-06	1.82358e-05	4.16654e-05	-0.000147181	0.000183779
Bin_2235	7.47751e-06	1.82098e-05	2.83784e-05	-1.76907e-05	0.000125855
Bin_211	5.06276e-06	1.81675e-05	3.31806e-05	-3.29269e-07	0.000174845
Bin_2769	2.58167e-06	1.81379e-05	3.60676e-05	-2.42805e-05	0.000187062
Bin_1488	7.25366e-06	1.80996e-05	3.03362e-05	-2.07932e-05	0.000173886
Bin_1502	5.90676e-06	1.80837e-05	3.86133e-05	-5.51072e-05	0.000201219
Bin_263	1.48689e-05	1.80799e-05	3.97838e-05	-0.000143479	0.000160645
Bin_2554	7.51081e-06	1.80384e-05	2.48553e-05	0	0.000106816
Bin_1182	6.58367e-06	1.8022e-05	3.10937e-05	-4.77166e-05	0.00014826
Bin_337	0	1.80069e-05	3.59448e-05	0	0.000184095
Bin_669	8.34403e-06	1.79843e-05	3.88414e-05	-9.20709e-05	0.000159383
Bin_426	5.68241e-06	1.79505e-05	3.57039e-05	-4.27437e-05	0.000177373
Bin_1504	6.83477e-06	1.79302e-05	2.72415e-05	-1.64194e-05	0.000128382
Bin_262	7.83817e-06	1.79058e-05	2.53087e-05	0	0.00014461
Bin_252	1.27414e-05	1.78952e-05	2.55929e-05	-5.59968e-05	0.000109866
Bin_662	5.13415e-06	1.78763e-05	2.78696e-05	-1.99656e-05	0.000165839
Bin_1936	1.80698e-06	1.78582e-05	3.51151e-05	-1.45964e-05	0.000158372
Bin_1824	5.07495e-06	1.7825e-05	2.96623e-05	-7.27082e-06	0.000153531
Bin_2042	8.55629e-06	1.7769e-05	2.86694e-05	-2.51508e-05	0.0001638
Bin_9	3.10407e-06	1.77421e-05	3.07105e-05	0	0.00020158
Bin_674	2.70292e-06	1.77327e-05	5.90426e-05	-6.26703e-05	0.000402801
Bin_224	3.60232e-06	1.76948e-05	2.97723e-05	-1.28777e-05	0.000129098
Bin_1954	2.82145e-06	1.76676e-05	4.65609e-05	-2.74279e-06	0.000392702
Bin_942	7.6092e-06	1.76563e-05	2.66855e-05	0	0.000154186
Bin_964	5.58024e-06	1.76303e-05	3.90855e-05	-0.00010382	0.000214143
Bin_2513	6.41118e-06	1.75596e-05	2.7077e-05	-2.44582e-05	0.000138684
Bin_2464	3.24929e-06	1.74969e-05	4.40997e-05	-3.31472e-05	0.000289926
Bin_1450	4.05322e-06	1.74688e-05	3.80468e-05	-3.2929e-05	0.000280885
Bin_2706	3.63082e-06	1.74399e-05	4.68216e-05	-0.00016761	0.000338119
Bin_947	2.1237e-06	1.74275e-05	3.83476e-05	-4.8556e-05	0.000184476
Bin_1648	1.13683e-06	1.73179e-05	5.96907e-05	-9.4181e-05	0.000386247
Bin_382	4.14116e-06	1.72893e-05	2.64724e-05	-3.28521e-05	9.05855e-05
Bin_457	2.7293e-06	1.72851e-05	3.48784e-05	-4.02429e-05	0.000204731
Bin_1901	1.55026e-06	1.72229e-05	5.83306e-05	-5.69081e-05	0.000472563
Bin_1085	5.66366e-06	1.71987e-05	3.21646e-05	-8.69251e-05	0.000149973
Bin_1536	5.7856e-06	1.71732e-05	2.89687e-05	-3.61819e-05	0.000160527
Bin_1817	1.47842e-06	1.71695e-05	4.88166e-05	-1.10181e-05	0.000382414
Bin_2577	3.04024e-06	1.70864e-05	3.0779e-05	-1.96686e-05	0.000163186
Bin_595	9.87665e-06	1.7042e-05	5.44056e-05	-0.000402944	0.000136238
Bin_2177	1.06371e-05	1.70291e-05	3.97387e-05	-0.000154622	0.000160499
Bin_2484	1.0371e-05	1.70214e-05	1.97942e-05	-4.43602e-07	0.000116137
Bin_605	7.15878e-06	1.69966e-05	2.58584e-05	-3.83786e-06	0.000127097
Bin_504	5.0471e-06	1.69853e-05	3.64988e-05	-3.74746e-05	0.00021066
Bin_1404	2.90434e-06	1.69619e-05	3.41513e-05	0	0.000191488
Bin_524	6.9337e-06	1.6958e-05	2.88609e-05	-3.64087e-05	0.000164196
Bin_1275	6.02849e-06	1.69501e-05	2.77128e-05	-1.25047e-05	0.000127322
Bin_2771	3.21265e-06	1.69186e-05	3.51463e-05	-0.00013155	0.000184634
Bin_1345	2.15285e-06	1.69015e-05	8.52587e-05	-0.000236438	0.000562466
Bin_565	3.51682e-06	1.68996e-05	3.49819e-05	0	0.0002394
Bin_1892	3.59613e-06	1.6854e-05	3.02876e-05	0	0.000182092
Bin_1469	5.21017e-06	1.67371e-05	3.79582e-05	-6.79523e-05	0.000166285
Bin_609	3.85031e-06	1.66798e-05	3.96762e-05	-4.12677e-05	0.000214171
Bin_1558	9.16671e-06	1.66371e-05	3.67326e-05	-0.000151094	0.000130976
Bin_1243	6.83048e-06	1.66296e-05	5.1172e-05	-0.000179764	0.000282891
Bin_2571	4.23783e-06	1.65983e-05	3.48456e-05	-4.14774e-05	0.000243637
Bin_360	3.32438e-06	1.65383e-05	2.5091e-05	0	0.000100919
Bin_1117	1.11749e-05	1.65352e-05	2.55021e-05	-2.45889e-05	0.000144874
Bin_1366	6.12529e-06	1.65261e-05	3.71555e-05	-8.03741e-05	0.000191215
Bin_2409	4.51116e-06	1.63791e-05	2.76614e-05	-3.66841e-05	0.00014404
Bin_1021	3.16675e-06	1.63595e-05	5.05738e-05	-1.22789e-05	0.000468968
Bin_2714	1.46993e-06	1.61636e-05	4.11631e-05	-4.4946e-05	0.00023198
Bin_2129	5.90825e-06	1.61189e-05	2.50509e-05	0	0.000140615
Bin_1660	5.94194e-06	1.60749e-05	3.57524e-05	-5.00215e-05	0.000208273
Bin_2618	7.76563e-06	1.60735e-05	6.70912e-05	-0.000198502	0.000365826
Bin_450	6.27965e-06	1.60125e-05	3.02213e-05	-4.14732e-05	0.000146876
Bin_985	8.88706e-06	1.59868e-05	3.59816e-05	-7.12768e-05	0.000176567
Bin_2423	6.01297e-06	1.59009e-05	3.10132e-05	0	0.000232547
Bin_267	4.97339e-06	1.58734e-05	2.42054e-05	-1.7406e-05	0.000138896
Bin_1328	6.66583e-06	1.58597e-05	2.34592e-05	-1.16144e-05	0.000127817
Bin_1041	2.86834e-06	1.58561e-05	3.41876e-05	-5.88929e-06	0.000218968
Bin_1258	4.26641e-06	1.58536e-05	2.47611e-05	-6.53679e-06	0.000118368
Bin_874	9.61637e-06	1.57404e-05	4.49906e-05	-0.000106011	0.00016408
Bin_805	3.96835e-06	1.57291e-05	4.01077e-05	-6.93832e-05	0.000337367
Bin_1842	8.07463e-06	1.57142e-05	4.15707e-05	-8.4653e-05	0.000223081
Bin_1105	3.4409e-06	1.56943e-05	2.51408e-05	-1.69864e-05	0.000107866
Bin_2657	5.68407e-06	1.56828e-05	3.65617e-05	-7.26365e-05	0.000211644
Bin_281	2.9431e-06	1.56715e-05	2.68088e-05	-1.17365e-05	0.000150287
Bin_2040	4.51129e-06	1.56439e-05	4.0764e-05	-8.33175e-05	0.000272346
Bin_1889	2.62059e-06	1.55977e-05	3.03257e-05	-1.62713e-05	0.000213342
Bin_2566	2.41707e-06	1.55967e-05	3.00052e-05	-7.31514e-06	0.000200498
Bin_1034	2.81863e-06	1.55861e-05	4.23304e-05	-3.73882e-05	0.000217304
Bin_246	6.14267e-06	1.55788e-05	3.21244e-05	-8.35942e-05	0.000158911
Bin_1795	6.72168e-06	1.55593e-05	2.3342e-05	0	0.000133576
Bin_1938	4.46713e-06	1.55574e-05	2.40076e-05	-1.77651e-05	0.000100677
Bin_31	7.30056e-06	1.5533e-05	3.27289e-05	-4.22086e-05	0.000224695
Bin_454	4.88835e-06	1.55173e-05	2.38896e-05	-4.57345e-06	9.77621e-05
Bin_1115	3.89631e-06	1.55135e-05	2.86373e-05	-1.68127e-05	0.000136572
Bin_1612	4.70131e-06	1.54251e-05	2.76587e-05	-1.69108e-05	0.000138497
Bin_564	7.24362e-06	1.54105e-05	2.46396e-05	-2.35209e-05	0.000107044
Bin_2719	1.85148e-06	1.54071e-05	3.44693e-05	-6.1364e-06	0.000243226
Bin_1773	4.14585e-06	1.53984e-05	3.44355e-05	-3.79473e-05	0.000228658
Bin_2536	3.84655e-06	1.52913e-05	2.77825e-05	0	0.000190214
Bin_878	3.03367e-06	1.52411e-05	2.70052e-05	-2.47396e-05	0.000125894
Bin_433	6.35556e-06	1.52375e-05	2.17812e-05	-3.26716e-05	8.24826e-05
Bin_214	6.87915e-06	1.52103e-05	3.70804e-05	-0.000107595	0.000198324
Bin_1629	6.9336e-06	1.51275e-05	2.80341e-05	-4.39707e-05	0.000150513
Bin_2273	5.54562e-06	1.51063e-05	2.77453e-05	-7.90936e-05	0.000109441
Bin_1374	2.65576e-06	1.50966e-05	3.24374e-05	-2.31464e-05	0.000179032
Bin_600	3.32033e-06	1.5089e-05	2.83632e-05	-2.81826e-05	0.000144651
Bin_2678	8.05768e-07	1.50832e-05	4.01282e-05	-1.64146e-05	0.00024875
Bin_1380	1.06392e-05	1.5062e-05	5.79886e-05	-0.000219806	0.000246562
Bin_1222	2.68882e-06	1.5044e-05	3.37108e-05	-7.05949e-06	0.000185088
Bin_566	3.11421e-06	1.50255e-05	3.11704e-05	-4.55087e-06	0.000205186
Bin_2482	6.86202e-06	1.50228e-05	2.30404e-05	0	0.000126313
Bin_1934	4.37015e-06	1.49976e-05	2.39197e-05	0	0.000114693
Bin_1741	5.32423e-06	1.49757e-05	3.00157e-05	-5.52824e-05	0.000117775
Bin_1285	4.6017e-06	1.4963e-05	3.20512e-05	-5.70401e-05	0.000177145
Bin_779	2.73761e-06	1.48441e-05	3.23333e-05	-3.11477e-05	0.000229124
Bin_1145	8.17408e-06	1.48385e-05	5.01373e-05	-0.00021735	0.000209172
Bin_1322	7.00942e-07	1.48377e-05	4.77163e-05	-0.000113041	0.000243604
Bin_1201	5.11178e-06	1.48349e-05	2.5151e-05	0	0.000148378
Bin_898	5.1669e-06	1.48062e-05	4.27058e-05	-0.000145572	0.000188693
Bin_1812	4.82808e-06	1.47653e-05	2.41278e-05	-2.01953e-05	0.000130556
Bin_791	2.31665e-06	1.47375e-05	3.06025e-05	-8.74988e-05	0.000158629
Bin_1541	4.19746e-06	1.46825e-05	4.12467e-05	-0.000113514	0.000322286
Bin_2070	4.99227e-06	1.45642e-05	2.67046e-05	-4.39148e-05	0.000126998
Bin_2518	5.20114e-06	1.45432e-05	2.16844e-05	-7.54064e-06	0.000100465
Bin_2051	5.67279e-06	1.45323e-05	2.0343e-05	-1.17187e-06	9.94636e-05
Bin_355	4.88706e-06	1.44754e-05	4.18119e-05	-0.000184767	0.000171123
Bin_2734	1.03161e-05	1.44664e-05	3.99793e-05	-0.000276937	0.000105359
Bin_1965	3.89343e-06	1.44252e-05	2.80779e-05	-5.03223e-05	0.00011397
Bin_1967	2.58889e-06	1.4411e-05	3.17159e-05	-0.000105043	0.000123391
Bin_1884	2.17773e-06	1.44095e-05	2.49808e-05	0	0.000117933
Bin_379	0	1.43963e-05	3.68923e-05	-4.94844e-05	0.000181093
Bin_2799	5.4318e-06	1.43806e-05	3.11657e-05	-1.33267e-05	0.000256574
Bin_1636	3.91236e-06	1.43745e-05	2.76118e-05	-3.36182e-05	0.000168014
Bin_1116	4.1784e-06	1.43743e-05	2.57564e-05	-1.1753e-05	0.000189312
Bin_2732	8.05617e-06	1.43435e-05	3.08694e-05	-8.31576e-05	0.000168076
Bin_1999	4.74295e-06	1.4305e-05	4.05972e-05	-0.000284743	0.000119883
Bin_350	3.6049e-06	1.42062e-05	2.65129e-05	-3.66675e-05	0.000161321
Bin_2414	2.44282e-06	1.41859e-05	3.28145e-05	-3.99435e-05	0.000165397
Bin_1626	4.12508e-06	1.4153e-05	2.65104e-05	-1.2187e-05	0.000173346
Bin_146	0	1.41413e-05	7.14656e-05	-6.17814e-05	0.000675473
Bin_516	2.09655e-06	1.41337e-05	3.40225e-05	-2.97652e-05	0.000184912
Bin_1772	3.06586e-06	1.41277e-05	2.84357e-05	0	0.000171546
Bin_1924	5.52252e-06	1.40979e-05	2.18959e-05	-3.12828e-05	0.000119754
Bin_2460	4.007e-06	1.40662e-05	2.55807e-05	-5.02245e-05	0.000115871
Bin_1653	5.51035e-06	1.40491e-05	3.94298e-05	-0.000236316	0.000122049
Bin_2302	2.8423e-06	1.40336e-05	2.79257e-05	-1.11831e-05	0.00019751
Bin_1674	2.65821e-06	1.39764e-05	3.50979e-05	-3.92574e-05	0.000246406
Bin_2639	0	1.39642e-05	3.39073e-05	-3.96319e-05	0.00015117
Bin_865	5.59681e-06	1.39318e-05	2.59276e-05	-8.86746e-05	0.000104369
Bin_747	2.25413e-06	1.38838e-05	2.89334e-05	-4.29523e-05	0.000144762
Bin_1336	0	1.38293e-05	5.00982e-05	-0.000105406	0.000381864
Bin_1534	6.27889e-06	1.37844e-05	3.85208e-05	-0.000108332	0.000142757
Bin_15	5.78325e-06	1.37799e-05	2.21582e-05	-3.77049e-05	9.96101e-05
Bin_1186	5.63027e-06	1.37264e-05	3.64012e-05	-0.000130085	0.000183397
Bin_2539	3.68515e-06	1.37039e-05	2.68918e-05	-5.30492e-05	0.000138709
Bin_707	5.61167e-06	1.36262e-05	1.97839e-05	-5.01561e-06	8.08621e-05
Bin_1100	0	1.36247e-05	6.97373e-05	-3.13921e-05	0.000654168
Bin_2664	2.59943e-06	1.36155e-05	2.2314e-05	-2.3512e-06	9.86396e-05
Bin_2126	3.25545e-06	1.35371e-05	2.04949e-05	-1.01492e-05	9.06886e-05
Bin_954	2.27326e-06	1.35049e-05	2.94409e-05	-1.14244e-05	0.000172404
Bin_2614	3.37865e-06	1.3434e-05	3.21646e-05	-0.000115226	9.43894e-05
Bin_317	8.02588e-06	1.34172e-05	2.49652e-05	-3.67213e-05	0.000104959
Bin_2612	1.90525e-06	1.34159e-05	3.84534e-05	-0.000108178	0.000216269
Bin_2802	4.99315e-06	1.33732e-05	5.16314e-05	-0.000205237	0.000319012
Bin_2606	5.18396e-06	1.33646e-05	2.84973e-05	-4.11462e-05	0.000161142
Bin_699	3.76279e-06	1.33185e-05	2.23499e-05	-2.97263e-05	0.000110666
Bin_2809	3.7506e-06	1.32806e-05	3.60203e-05	-0.000104141	0.000240201
Bin_1803	2.38172e-06	1.3235e-05	3.41572e-05	-0.000181163	0.000140129
Bin_1051	6.66193e-06	1.3235e-05	2.20378e-05	-2.51178e-05	0.000138278
Bin_1667	1.78901e-06	1.3152e-05	2.85117e-05	-1.08521e-05	0.000175096
Bin_153	2.22842e-06	1.31475e-05	2.62992e-05	-2.84095e-05	0.000131565
Bin_1711	6.41925e-07	1.31319e-05	2.97375e-05	-3.22323e-05	0.000158067
Bin_2586	4.91596e-06	1.31168e-05	3.46731e-05	-6.49111e-05	0.000183982
Bin_1036	1.50538e-06	1.31048e-05	2.39467e-05	0	0.000119309
Bin_265	5.00795e-06	1.30897e-05	2.026e-05	0	0.000125282
Bin_1683	2.75184e-06	1.30732e-05	2.5619e-05	-3.24056e-05	0.000149105
Bin_547	5.20673e-06	1.30544e-05	2.21486e-05	-3.5173e-05	9.84713e-05
Bin_1910	1.42157e-06	1.30207e-05	2.44735e-05	-2.57642e-05	0.000110225
Bin_364	1.74745e-06	1.30147e-05	2.84095e-05	-2.20603e-07	0.000175427
Bin_2299	1.16483e-05	1.2995e-05	6.98072e-05	-0.000420256	0.000187253
Bin_1515	2.59794e-06	1.29935e-05	4.92977e-05	-0.000276852	0.00019795
Bin_1862	1.63217e-06	1.29881e-05	2.10284e-05	-2.89748e-06	0.000109707
Bin_1805	5.83042e-06	1.29823e-05	2.45987e-05	-7.58175e-05	0.000112246
Bin_777	6.07174e-06	1.29742e-05	1.93284e-05	-8.98905e-09	0.000110044
Bin_1304	2.64582e-06	1.2966e-05	2.79078e-05	-2.20302e-05	0.000188004
Bin_1717	2.77518e-06	1.29588e-05	3.60066e-05	-6.96214e-05	0.000222685
Bin_1740	1.52164e-05	1.29474e-05	6.22895e-05	-0.000308304	0.000138485
Bin_2723	3.84065e-06	1.29411e-05	1.95817e-05	-1.17171e-05	0.000122784
Bin_1990	6.71285e-06	1.29021e-05	3.90549e-05	-8.76268e-05	0.000216493
Bin_1029	0	1.28948e-05	3.36929e-05	-5.34087e-05	0.000161836
Bin_1262	3.37251e-06	1.28894e-05	2.34576e-05	-1.72494e-05	0.000119324
Bin_2710	2.79961e-06	1.28145e-05	3.00723e-05	-9.393e-07	0.000253359
Bin_2696	1.73333e-06	1.28016e-05	2.29964e-05	-2.60624e-06	0.000116644
Bin_2498	3.95831e-06	1.27359e-05	2.70882e-05	-2.07823e-05	0.000217379
Bin_560	2.0378e-06	1.27007e-05	2.4081e-05	-1.75109e-06	0.000164189
Bin_2266	5.15812e-07	1.26967e-05	2.65981e-05	-1.37226e-05	0.000156539
Bin_1266	3.18831e-06	1.26639e-05	4.22679e-05	-0.000131362	0.000188294
Bin_1476	6.81851e-06	1.26337e-05	2.63244e-05	-3.72643e-05	0.000147928
Bin_2477	2.04588e-06	1.26328e-05	4.73235e-05	-3.01444e-05	0.000442885
Bin_820	4.39581e-06	1.26298e-05	2.35652e-05	-2.55666e-05	0.000117808
Bin_1835	2.34515e-06	1.26199e-05	2.21037e-05	-1.84227e-05	0.000103472
Bin_383	3.24027e-06	1.25896e-05	2.87099e-05	-0.000117449	0.000128873
Bin_786	4.99767e-06	1.25878e-05	2.69777e-05	-4.53355e-05	0.000153091
Bin_773	1.27435e-06	1.25584e-05	2.44444e-05	-9.76708e-06	0.000115049
Bin_2298	7.63013e-06	1.25339e-05	4.58665e-05	-0.00011046	0.000278423
Bin_1373	3.57904e-06	1.24794e-05	2.64356e-05	-4.18513e-05	0.000174747
Bin_1384	6.40123e-08	1.23859e-05	2.27096e-05	-7.62094e-06	0.00012402
Bin_2184	5.27702e-06	1.22832e-05	2.01344e-05	-5.5322e-05	9.20847e-05
Bin_629	3.53198e-06	1.22648e-05	2.11966e-05	-1.93324e-05	0.000106296
Bin_1045	5.43463e-06	1.22244e-05	3.39428e-05	-0.000133817	0.000181467
Bin_421	4.30964e-06	1.22186e-05	2.44083e-05	-4.75534e-05	0.000118158
Bin_2741	9.1848e-06	1.22138e-05	4.41602e-05	-0.000242823	0.000153874
Bin_2514	3.86403e-06	1.22101e-05	2.89409e-05	-3.10485e-05	0.000180162
Bin_2065	1.1624e-06	1.22016e-05	3.10117e-05	-6.36622e-05	0.000130961
Bin_1576	2.18555e-06	1.21594e-05	2.72778e-05	-5.19293e-06	0.000170882
Bin_690	2.01653e-06	1.21579e-05	3.00332e-05	-1.26022e-06	0.000246043
Bin_1647	5.31432e-06	1.21203e-05	2.4763e-05	-7.17208e-05	0.000121435
Bin_1261	2.67958e-06	1.21161e-05	2.31473e-05	-5.93484e-06	0.000165411
Bin_1651	5.49825e-06	1.21137e-05	2.11446e-05	-3.16023e-05	0.000107786
Bin_372	8.53928e-07	1.2102e-05	3.83561e-05	-2.77585e-05	0.000299358
Bin_113	2.1025e-06	1.20556e-05	2.04415e-05	-2.14668e-06	0.000113088
Bin_266	4.42096e-06	1.20314e-05	2.77174e-05	-3.92575e-05	0.000171773
Bin_2721	2.00796e-06	1.20288e-05	2.2662e-05	-3.18723e-06	0.000121007
Bin_623	1.25383e-06	1.19666e-05	2.94763e-05	-8.75001e-05	0.00017384
Bin_64	2.39172e-06	1.19126e-05	2.39754e-05	-4.00259e-05	0.000131477
Bin_1475	2.14458e-06	1.1907e-05	2.16169e-05	-2.27549e-05	9.52092e-05
Bin_2635	4.16377e-06	1.18831e-05	2.10102e-05	-2.39857e-05	0.000105294
Bin_1618	7.41521e-06	1.18802e-05	2.77895e-05	-8.37275e-05	0.000121439
Bin_2063	2.34736e-06	1.18502e-05	2.3301e-05	-6.28405e-05	0.000125651
Bin_1154	1.96566e-06	1.18502e-05	2.34833e-05	-4.38342e-05	9.3387e-05
Bin_1792	5.92591e-06	1.18028e-05	2.0223e-05	-2.11388e-05	0.00011922
Bin_2858	4.1467e-06	1.17782e-05	1.75993e-05	-2.6081e-05	9.42452e-05
Bin_1462	5.51554e-06	1.16379e-05	3.19007e-05	-0.000110907	0.000141402
Bin_646	4.40293e-06	1.16315e-05	2.30369e-05	-4.35634e-05	0.00012072
Bin_468	7.59425e-07	1.16283e-05	2.70681e-05	-3.49377e-05	0.000163495
Bin_2422	3.40123e-06	1.16237e-05	4.71838e-05	-0.000300998	0.000248769
Bin_1991	2.30531e-06	1.1613e-05	3.71171e-05	-9.1547e-05	0.000160662
Bin_442	2.28357e-06	1.14476e-05	2.11509e-05	-1.96353e-05	0.000105576
Bin_1177	1.53572e-06	1.14115e-05	2.46658e-05	-1.2557e-05	0.000131649
Bin_1753	0	1.13583e-05	5.64711e-05	-9.51267e-06	0.000545433
Bin_1871	3.84807e-06	1.12544e-05	2.5123e-05	-3.8734e-05	0.000171069
Bin_2510	1.14539e-06	1.11941e-05	2.76592e-05	-1.04793e-05	0.000166298
Bin_465	7.61744e-06	1.11722e-05	2.93352e-05	-0.000195679	0.000100115
Bin_1545	3.5307e-06	1.11543e-05	2.12629e-05	-5.92396e-05	0.000106829
Bin_118	1.70253e-06	1.1131e-05	2.00274e-05	-2.39337e-05	9.49677e-05
Bin_183	3.46192e-06	1.11229e-05	2.11854e-05	-3.10779e-05	9.80305e-05
Bin_422	1.13928e-06	1.10956e-05	2.52785e-05	-8.00536e-05	9.71269e-05
Bin_1615	4.10614e-06	1.10739e-05	2.6268e-05	-6.90925e-05	0.000171032
Bin_2410	1.97879e-06	1.10432e-05	2.76423e-05	-2.60542e-06	0.000222462
Bin_2680	1.08073e-06	1.09906e-05	2.64718e-05	-7.16454e-05	0.00013031
Bin_876	2.75826e-07	1.0985e-05	2.55369e-05	-1.43978e-05	0.000172703
Bin_2590	6.66351e-06	1.09737e-05	2.36372e-05	-8.31216e-05	7.29925e-05
Bin_1783	1.54629e-06	1.08936e-05	1.97423e-05	-1.60952e-05	7.87757e-05
Bin_737	5.66412e-06	1.08438e-05	4.83598e-05	-0.000166348	0.000158535
Bin_17	3.62307e-07	1.0763e-05	2.84938e-05	-3.06797e-05	0.00019732
Bin_1040	7.65595e-07	1.07494e-05	2.34674e-05	-4.76571e-05	0.000110607
Bin_510	2.95976e-06	1.07468e-05	1.82357e-05	-1.02103e-06	0.000113962
Bin_1698	5.24494e-06	1.0726e-05	1.4903e-05	-2.47642e-05	5.79555e-05
Bin_1500	3.19451e-06	1.06632e-05	5.02635e-05	-0.000112586	0.000303992
Bin_1280	8.51506e-07	1.05318e-05	2.88261e-05	-1.58527e-05	0.00021543
Bin_199	3.54211e-06	1.05309e-05	1.80749e-05	-2.20161e-06	0.000113883
Bin_2381	1.22981e-06	1.05157e-05	3.53023e-05	-6.56401e-05	0.000261856
Bin_1202	7.7407e-07	1.04391e-05	3.03511e-05	-8.58687e-05	0.000130578
Bin_338	3.1412e-06	1.03879e-05	1.65578e-05	0	8.8734e-05
Bin_1998	2.80332e-06	1.03623e-05	1.62205e-05	-4.26897e-06	6.90775e-05
Bin_437	0	1.03616e-05	3.06343e-05	-6.9368e-05	0.000119906
Bin_1099	1.87665e-06	1.03509e-05	3.24553e-05	0	0.000302062
Bin_2392	2.80844e-06	1.03437e-05	2.3677e-05	-5.69223e-05	0.000135897
Bin_432	2.40149e-06	1.03362e-05	1.65011e-05	-6.13964e-06	6.5688e-05
Bin_1634	0	1.02992e-05	2.77696e-05	-2.01038e-05	0.000165802
Bin_2761	1.11797e-06	1.02851e-05	3.12427e-05	-9.36149e-05	0.000141803
Bin_2199	2.76883e-07	1.0275e-05	8.11794e-05	-3.88323e-05	0.000777654
Bin_2715	0	1.02667e-05	2.77236e-05	-3.19926e-05	0.000231508
Bin_1137	5.29978e-07	1.02611e-05	2.55496e-05	-6.43648e-06	0.000148402
Bin_2019	3.74871e-06	1.02583e-05	1.52581e-05	-2.35252e-05	6.01853e-05
Bin_2642	1.53202e-06	1.02312e-05	2.81676e-05	-4.6356e-05	0.000219848
Bin_1141	7.19767e-06	1.01542e-05	5.9171e-05	-0.000155203	0.000190259
Bin_2401	4.20308e-06	1.01535e-05	2.11213e-05	-6.83748e-05	7.01017e-05
Bin_2257	1.16595e-06	1.01531e-05	3.03061e-05	-1.70961e-05	0.000234533
Bin_1340	4.11098e-06	1.01145e-05	1.6453e-05	-1.04079e-05	9.95175e-05
Bin_650	2.6095e-06	1.01134e-05	1.60025e-05	-5.18499e-07	9.08186e-05
Bin_1490	3.42191e-06	1.00625e-05	1.6161e-05	-7.08654e-06	8.12334e-05
Bin_321	9.47682e-07	9.97017e-06	2.85486e-05	-4.64827e-05	0.000214645
Bin_2877	6.52554e-07	9.96631e-06	2.75136e-05	-6.50855e-05	0.00010818
Bin_2060	2.9388e-06	9.95707e-06	2.13719e-05	-5.29855e-05	0.000130112
Bin_345	0	9.90289e-06	2.03794e-05	-4.17417e-07	9.4637e-05
Bin_948	3.60326e-07	9.89116e-06	2.35046e-05	-7.67715e-06	0.000165397
Bin_2880	3.65317e-06	9.85884e-06	2.29723e-05	-5.85992e-05	0.000105868
Bin_2529	1.40884e-06	9.84362e-06	2.27583e-05	-4.42477e-05	8.82716e-05
Bin_33	0	9.83941e-06	3.73566e-05	-2.50067e-05	0.00033596
Bin_2260	1.45027e-06	9.83809e-06	3.53808e-05	-0.000116729	0.000134289
Bin_505	1.83807e-06	9.81051e-06	2.01371e-05	-2.22827e-05	8.66588e-05
Bin_2759	2.45363e-06	9.79727e-06	2.19045e-05	-6.58039e-05	0.000147658
Bin_1944	4.46407e-06	9.79071e-06	2.42595e-05	-8.0603e-05	0.000165697
Bin_778	2.82857e-06	9.78506e-06	3.21666e-05	-0.00021978	9.57143e-05
Bin_2755	1.90391e-06	9.75116e-06	2.33355e-05	-2.2748e-05	0.000184207
Bin_1679	1.77162e-06	9.7371e-06	2.0978e-05	-8.41938e-06	0.000146386
Bin_258	2.96121e-06	9.73699e-06	2.61341e-05	-6.07332e-05	0.00010952
Bin_1155	4.57718e-06	9.71772e-06	2.7957e-05	-8.81187e-05	0.000132282
Bin_227	2.67146e-06	9.70728e-06	1.73263e-05	-8.90545e-06	7.40505e-05
Bin_1069	9.92021e-07	9.67825e-06	2.99801e-05	-6.33431e-05	0.00016228
Bin_466	7.64444e-07	9.66556e-06	3.06915e-05	-6.8504e-05	0.000180604
Bin_324	1.93199e-06	9.65797e-06	1.77117e-05	-3.51371e-05	7.88669e-05
Bin_2860	2.03897e-06	9.61089e-06	1.61127e-05	-4.58074e-06	7.63946e-05
Bin_1780	1.37885e-06	9.53264e-06	1.98827e-05	-3.41724e-06	0.000116787
Bin_1573	1.09574e-06	9.5185e-06	1.62795e-05	0	8.38027e-05
Bin_612	3.13424e-06	9.51326e-06	1.46692e-05	-6.28502e-06	9.59762e-05
Bin_2557	1.56921e-06	9.50845e-06	3.27482e-05	-1.84753e-05	0.0002956
Bin_230	2.06238e-06	9.48105e-06	2.56791e-05	-6.18637e-05	0.000103947
Bin_1778	9.62517e-07	9.44038e-06	2.23174e-05	-1.28684e-05	0.000121121
Bin_2296	1.47087e-06	9.43877e-06	2.33602e-05	-2.43964e-05	0.000138248
Bin_453	0	9.39651e-06	2.88868e-05	-1.24164e-05	0.000241542
Bin_447	5.18418e-07	9.35798e-06	4.96822e-05	-0.000118301	0.000331419
Bin_225	1.25882e-07	9.34944e-06	1.99025e-05	-1.04563e-05	0.000105624
Bin_1378	1.04242e-06	9.29098e-06	2.05881e-05	-1.15214e-05	0.00012754
Bin_2083	4.1296e-07	9.2495e-06	3.66924e-05	-9.93883e-05	0.000159088
Bin_1350	4.08326e-06	9.23172e-06	1.6256e-05	-2.6034e-05	0.000108027
Bin_2457	1.27314e-06	9.19682e-06	1.86956e-05	-2.27043e-05	7.49244e-05
Bin_846	1.74721e-06	9.17303e-06	1.56792e-05	-5.23566e-06	5.99081e-05
Bin_2688	4.50525e-06	9.16383e-06	3.18487e-05	-0.000137247	9.7061e-05
Bin_1454	6.03914e-07	9.14912e-06	3.9547e-05	-0.000129566	0.00016636
Bin_1432	1.15892e-06	9.13029e-06	1.90564e-05	-2.25282e-05	8.33303e-05
Bin_2337	2.3149e-06	9.12761e-06	4.09648e-05	-0.000163667	0.000148668
Bin_356	2.03796e-06	9.07583e-06	2.98048e-05	-7.00102e-05	0.000224913
Bin_2800	1.74286e-06	9.03444e-06	3.88267e-05	-0.000157038	0.000124933
Bin_2594	0	9.02089e-06	3.12469e-05	-0.000100107	0.000117799
Bin_1385	0	9.00355e-06	2.35223e-05	-2.92466e-05	9.79094e-05
Bin_318	4.28447e-06	8.9972e-06	2.79293e-05	-7.81959e-05	0.0001572
Bin_29	2.81862e-06	8.98254e-06	1.44524e-05	-6.74113e-07	9.07915e-05
Bin_2295	2.41896e-06	8.96329e-06	2.412e-05	-6.01862e-05	0.000172792
Bin_936	2.60355e-06	8.95147e-06	1.70022e-05	-3.08695e-05	6.86333e-05
Bin_2232	1.24039e-06	8.93239e-06	2.17432e-05	-2.97283e-05	0.000139221
Bin_2754	2.1522e-06	8.91761e-06	1.68944e-05	-5.46942e-06	0.000100891
Bin_1191	6.00228e-06	8.91118e-06	3.19513e-05	-0.000167393	0.000115592
Bin_1962	0	8.90254e-06	2.98994e-05	-2.05453e-05	0.000240788
Bin_235	6.99756e-07	8.86777e-06	4.65653e-05	-0.000105011	0.000366044
Bin_1930	4.17488e-07	8.84655e-06	1.99473e-05	-1.36719e-05	8.96892e-05
Bin_2875	8.28212e-07	8.77224e-06	2.11413e-05	-3.106e-05	9.78359e-05
Bin_1289	0	8.76594e-06	4.72745e-05	-6.33975e-05	0.000247388
Bin_2547	0	8.76422e-06	2.50758e-05	-1.75145e-05	0.000205941
Bin_2820	1.15898e-06	8.74214e-06	1.80499e-05	-6.3145e-05	7.77388e-05
Bin_1926	3.86494e-06	8.72366e-06	4.11515e-05	-0.000105992	0.000162228
Bin_2368	2.65036e-06	8.72082e-06	2.62455e-05	-0.0001483	0.000121346
Bin_1311	6.98256e-07	8.71347e-06	2.08346e-05	-1.25066e-05	0.0001173
Bin_2782	2.75185e-07	8.67483e-06	2.0138e-05	-9.09923e-06	0.000102796
Bin_889	2.56708e-06	8.64539e-06	3.20366e-05	-0.000118412	0.000154106
Bin_2847	0	8.61639e-06	1.94216e-05	-1.18138e-05	0.000132757
Bin_1187	2.51958e-06	8.58253e-06	3.17465e-05	-0.000100586	0.000178442
Bin_774	1.37473e-06	8.52231e-06	1.81971e-05	-3.50843e-05	9.20813e-05
Bin_1786	0	8.49779e-06	3.10111e-05	-2.19704e-05	0.000258879
Bin_2490	4.96603e-06	8.49658e-06	3.38799e-05	-0.000131454	0.00020332
Bin_1437	2.67949e-06	8.47971e-06	1.85446e-05	-7.83728e-05	8.81371e-05
Bin_2856	4.74681e-07	8.44197e-06	1.89735e-05	-2.12544e-05	0.000116612
Bin_908	7.50973e-06	8.43795e-06	4.71058e-05	-0.00015855	0.000121441
Bin_1774	2.36577e-06	8.36757e-06	2.29684e-05	-9.92092e-05	0.000110458
Bin_1822	1.04297e-06	8.34284e-06	2.98588e-05	-4.76174e-05	0.000218718
Bin_1758	4.382e-06	8.34263e-06	1.90966e-05	-3.84616e-05	0.000119193
Bin_1903	0	8.32942e-06	3.29951e-05	-9.90528e-05	0.000142199
Bin_2777	2.13961e-07	8.31764e-06	1.71729e-05	-1.32187e-05	8.26406e-05
Bin_167	3.65756e-06	8.31631e-06	3.51775e-05	-0.0001005	0.000161089
Bin_253	1.93388e-06	8.30902e-06	1.83053e-05	-3.1634e-05	7.52621e-05
Bin_79	1.3747e-07	8.29357e-06	1.88312e-05	-5.86041e-05	9.45271e-05
Bin_1003	5.06543e-06	8.20901e-06	6.94604e-05	-0.000192721	0.000229546
Bin_2390	1.87148e-06	8.18433e-06	2.59016e-05	-0.000100708	0.000126948
Bin_1114	6.49255e-06	8.15949e-06	5.64296e-05	-0.000304058	0.000180685
Bin_1982	2.82454e-06	8.13694e-06	2.22929e-05	-7.80157e-05	9.4982e-05
Bin_1164	6.77226e-07	8.10181e-06	2.60987e-05	-8.98987e-05	9.10583e-05
Bin_1231	2.09326e-06	8.06512e-06	4.56794e-05	-0.000196789	0.000251096
Bin_1972	4.45658e-06	8.02991e-06	3.93603e-05	-0.000243169	0.000111479
Bin_843	1.8591e-06	8.02717e-06	1.62935e-05	-2.77471e-05	8.54503e-05
Bin_2670	1.15661e-06	8.01189e-06	1.6226e-05	-3.3942e-05	6.2135e-05
Bin_1866	0	7.97556e-06	3.70621e-05	-7.98413e-05	0.000157306
Bin_2408	7.47155e-07	7.96252e-06	1.64934e-05	-1.07045e-05	8.53045e-05
Bin_1058	0	7.9333e-06	6.60586e-05	-8.76056e-05	0.000611687
Bin_1273	0	7.92646e-06	3.4095e-05	-6.0971e-05	0.000165378
Bin_1271	6.45709e-07	7.91173e-06	3.26686e-05	-2.5285e-05	0.000298659
Bin_1110	1.48566e-06	7.90599e-06	2.05043e-05	-3.81614e-05	0.000124999
Bin_1762	2.70216e-06	7.8903e-06	1.13235e-05	0	5.11823e-05
Bin_972	4.19867e-06	7.87747e-06	1.42096e-05	-4.35499e-05	6.47604e-05
Bin_2432	0	7.79514e-06	2.68514e-05	-3.65267e-06	0.000221546
Bin_2691	8.42979e-07	7.70975e-06	3.67048e-05	-0.00010287	0.000237421
Bin_2262	1.47044e-06	7.68065e-06	1.70663e-05	-2.12076e-05	0.000100085
Bin_806	2.31302e-06	7.66251e-06	1.41339e-05	-1.23655e-05	8.54282e-05
Bin_2737	1.07738e-06	7.64326e-06	2.18582e-05	-3.58814e-05	0.00015064
Bin_1371	1.20916e-06	7.62185e-06	2.90703e-05	-8.57183e-05	0.000120648
Bin_1299	0	7.6143e-06	1.90575e-05	-5.65599e-05	0.000104214
Bin_2010	1.35881e-06	7.55674e-06	1.58473e-05	-4.00778e-05	8.54787e-05
Bin_2597	1.70428e-06	7.55455e-06	2.53283e-05	-9.38996e-05	0.000139312
Bin_1720	9.52728e-07	7.53123e-06	1.28169e-05	-7.39358e-06	4.79481e-05
Bin_1918	3.53514e-06	7.5064e-06	2.32808e-05	-0.000143184	9.52802e-05
Bin_163	0	7.49845e-06	2.88064e-05	-5.98712e-05	0.000200834
Bin_2729	5.0445e-06	7.49746e-06	3.47449e-05	-0.000207098	0.00014669
Bin_351	2.70446e-06	7.46658e-06	1.75531e-05	-5.61963e-05	7.82608e-05
Bin_1880	4.08034e-07	7.4573e-06	1.8937e-05	-2.01123e-05	0.000107757
Bin_212	2.20652e-06	7.45309e-06	2.26439e-05	-5.66043e-05	0.000116562
Bin_1510	0	7.44694e-06	8.06838e-05	-0.000247509	0.00034159
Bin_1219	0	7.40916e-06	2.24991e-05	-6.24158e-05	0.000115875
Bin_794	8.77247e-07	7.40867e-06	2.23085e-05	-4.4888e-05	0.000151112
Bin_1335	0	7.40053e-06	3.16017e-05	-2.58206e-05	0.000220952
Bin_1125	5.25968e-07	7.37962e-06	1.91993e-05	-2.59438e-05	0.000125942
Bin_1282	2.38089e-06	7.36029e-06	1.13561e-05	-7.83754e-06	5.14619e-05
Bin_2002	0	7.33367e-06	2.38457e-05	-5.27828e-05	0.000110056
Bin_2501	1.99246e-07	7.28649e-06	1.57838e-05	-1.50635e-05	8.34484e-05
Bin_2027	1.68176e-06	7.27734e-06	3.16724e-05	-9.8363e-05	0.000192943
Bin_1347	7.84675e-07	7.26984e-06	1.73216e-05	-1.50866e-05	0.000108103
Bin_812	5.03515e-06	7.2664e-06	3.16565e-05	-9.59313e-05	0.000126716
Bin_1022	0	7.20681e-06	4.31e-05	-5.15602e-05	0.000324455
Bin_1655	8.42144e-07	7.1973e-06	1.3845e-05	-1.75559e-05	6.22602e-05
Bin_1064	1.26502e-06	7.19635e-06	2.99738e-05	-0.000106185	0.000140225
Bin_1769	5.73139e-07	7.17295e-06	1.74705e-05	-5.04372e-05	6.40949e-05
Bin_2848	3.21472e-06	7.13288e-06	1.36202e-05	-3.48626e-05	7.34989e-05
Bin_1465	1.73164e-07	7.10791e-06	2.95086e-05	-8.03573e-05	0.000177822
Bin_2575	1.48694e-06	7.07217e-06	1.17142e-05	-1.93675e-05	4.64858e-05
Bin_2347	0	7.06369e-06	2.42246e-05	-5.66653e-05	0.000141567
Bin_1689	1.32319e-06	7.06357e-06	1.64108e-05	-3.4119e-05	9.09113e-05
Bin_678	1.97054e-06	7.04353e-06	1.33896e-05	-2.82065e-05	5.98513e-05
Bin_2052	2.20163e-06	7.03856e-06	1.54199e-05	-1.90732e-05	0.000115525
Bin_1575	4.40632e-07	6.93066e-06	2.64037e-05	-9.21794e-05	0.000190151
Bin_1087	0	6.91842e-06	2.65225e-05	-2.4605e-05	0.000148061
Bin_1443	2.87841e-06	6.91833e-06	2.33257e-05	-6.10735e-05	0.000119898
Bin_2267	1.83712e-06	6.89388e-06	2.62658e-05	-8.78931e-05	0.00014431
Bin_1018	1.23897e-06	6.83904e-06	2.11935e-05	-6.42581e-05	0.000111348
Bin_2289	9.89432e-07	6.83375e-06	3.38396e-05	-0.000112651	0.000203267
Bin_1338	3.69357e-06	6.83333e-06	3.41372e-05	-0.000165291	0.000112058
Bin_1904	3.05298e-06	6.82385e-06	6.22362e-05	-0.000231822	0.000312899
Bin_1033	1.98441e-06	6.8022e-06	1.36563e-05	-3.89841e-05	7.062e-05
Bin_2531	0	6.77072e-06	2.28155e-05	-3.11113e-05	0.000127068
Bin_1694	0	6.67868e-06	5.98745e-05	-0.000118777	0.000413282
Bin_2369	5.4533e-10	6.66861e-06	2.95799e-05	-0.000149331	0.000166814
Bin_2114	6.01115e-07	6.66451e-06	1.42478e-05	-2.1327e-05	6.49699e-05
Bin_1953	5.25685e-07	6.66386e-06	1.38556e-05	-1.81721e-05	6.02846e-05
Bin_2133	4.7741e-06	6.66224e-06	2.38112e-05	-8.94427e-05	0.000121152
Bin_875	1.82844e-06	6.6382e-06	1.89505e-05	-3.86925e-05	8.85456e-05
Bin_2225	1.92484e-06	6.60885e-06	1.61066e-05	-4.95214e-05	7.47405e-05
Bin_1996	2.64106e-06	6.55042e-06	2.36179e-05	-0.000109191	0.000126158
Bin_12	0	6.54419e-06	2.24548e-05	-1.85305e-05	0.000131712
Bin_1092	0	6.53768e-06	3.99384e-05	-0.000102562	0.000295535
Bin_26	6.76502e-07	6.53452e-06	1.81023e-05	-5.48357e-05	6.51924e-05
Bin_2481	0	6.46281e-06	1.60334e-05	-4.67325e-06	8.67958e-05
Bin_72	2.69927e-06	6.4623e-06	2.51319e-05	-0.000103691	0.000137581
Bin_1643	1.57678e-06	6.46214e-06	2.01073e-05	-6.69929e-05	9.86715e-05
Bin_1676	1.86042e-06	6.46123e-06	3.38185e-05	-0.000130694	0.000213609
Bin_2674	2.25749e-07	6.44755e-06	1.8932e-05	-8.78891e-05	7.78889e-05
Bin_2353	0	6.39591e-06	3.10378e-05	-0.000157733	0.00016391
Bin_532	0	6.3547e-06	2.38987e-05	-2.16163e-05	0.000126223
Bin_1669	1.20712e-07	6.3398e-06	2.07297e-05	-6.13979e-05	8.37098e-05
Bin_1919	0	6.33791e-06	1.85334e-05	-7.24729e-05	8.44517e-05
Bin_27	0	6.3341e-06	3.35459e-05	-4.87082e-05	0.00022558
Bin_1172	1.94374e-07	6.24454e-06	1.59134e-05	-1.48364e-05	9.28863e-05
Bin_632	9.11704e-07	6.24146e-06	2.65445e-05	-7.30335e-05	0.000159128
Bin_2429	5.99108e-07	6.14768e-06	1.70838e-05	-4.41281e-05	0.000126824
Bin_716	0	6.13884e-06	3.5048e-05	-0.000107976	0.000276583
Bin_2765	0	6.10066e-06	2.28304e-05	-4.36306e-05	0.000126223
Bin_1920	1.69162e-06	6.09573e-06	1.81296e-05	-4.03312e-05	9.22406e-05
Bin_1751	0	6.08007e-06	1.59045e-05	-1.47803e-05	9.58876e-05
Bin_2492	0	6.07553e-06	2.10065e-05	-4.41355e-05	9.5201e-05
Bin_766	1.60433e-06	6.05614e-06	1.98449e-05	-3.62384e-05	0.000108142
Bin_1622	1.45017e-06	6.03511e-06	1.8197e-05	-4.46768e-05	0.000105211
Bin_1189	0	6.02448e-06	1.96165e-05	-2.76715e-05	0.000132409
Bin_535	0	6.01217e-06	1.82514e-05	-1.9897e-05	0.000112469
Bin_2600	0	5.99971e-06	1.6333e-05	0	0.000104384
Bin_1135	2.05495e-06	5.99099e-06	2.93051e-05	-0.000121726	0.000114099
Bin_615	0	5.95726e-06	2.31839e-05	-7.90849e-05	0.000123764
Bin_2291	0	5.94875e-06	2.05552e-05	-8.5702e-05	7.88738e-05
Bin_1798	1.78996e-06	5.9224e-06	5.20978e-05	-0.000247296	0.000240027
Bin_234	9.50031e-07	5.88966e-06	2.49279e-05	-8.37331e-05	0.000157218
Bin_2701	3.70853e-07	5.83122e-06	1.47842e-05	-1.33703e-05	8.63528e-05
Bin_1718	0	5.77882e-06	4.23707e-05	-0.000121161	0.000229196
Bin_1306	1.69336e-06	5.77721e-06	1.79989e-05	-4.9019e-05	7.20024e-05
Bin_866	2.00419e-06	5.7623e-06	2.6352e-05	-0.000106615	0.000105132
Bin_1686	2.2627e-06	5.74114e-06	1.50981e-05	-3.79665e-05	6.14753e-05
Bin_2757	1.31408e-06	5.74059e-06	1.89477e-05	-6.11752e-05	7.42141e-05
Bin_702	2.47968e-06	5.72178e-06	2.06103e-05	-0.0001127	5.51158e-05
Bin_1410	1.65449e-06	5.72151e-06	4.45663e-05	-0.000176563	0.00015979
Bin_2863	1.16008e-06	5.71908e-06	1.24561e-05	-2.42133e-05	8.0284e-05
Bin_2854	8.47285e-07	5.71834e-06	1.79067e-05	-2.9028e-05	0.000103289
Bin_2859	0	5.71466e-06	2.3925e-05	-3.03074e-05	0.000187724
Bin_1101	2.14417e-07	5.6818e-06	2.40899e-05	-6.60126e-05	0.000129403
Bin_2137	2.2434e-07	5.64533e-06	1.67092e-05	-4.99197e-05	9.54763e-05
Bin_2115	6.07814e-07	5.58604e-06	1.44913e-05	-3.29092e-05	7.79518e-05
Bin_2672	0	5.56927e-06	2.70549e-05	-4.0081e-05	0.000216505
Bin_1200	4.97603e-07	5.53248e-06	1.81184e-05	-8.54949e-05	9.62027e-05
Bin_861	0	5.52735e-06	3.55583e-05	-9.01896e-05	0.000235518
Bin_1886	0	5.52504e-06	2.8226e-05	-8.60214e-05	0.000126418
Bin_2251	3.28288e-07	5.4803e-06	1.5819e-05	-1.11646e-05	0.000136732
Bin_626	0	5.46975e-06	2.45678e-05	-5.39921e-05	0.000187253
Bin_1032	5.56648e-07	5.46761e-06	1.02786e-05	-6.41114e-06	6.03192e-05
Bin_1065	0	5.45064e-06	1.84531e-05	-8.4006e-05	8.08672e-05
Bin_1691	4.43065e-06	5.44056e-06	3.24455e-05	-0.000124758	0.000107335
Bin_1800	2.37434e-06	5.29511e-06	3.12496e-05	-0.000164756	0.000153048
Bin_1024	9.71649e-07	5.29249e-06	1.68975e-05	-4.80447e-05	6.52493e-05
Bin_49	3.94859e-07	5.27456e-06	1.45279e-05	-1.93492e-05	7.68802e-05
Bin_1725	0	5.19794e-06	1.7285e-05	-3.27426e-05	9.36888e-05
Bin_2397	2.32532e-08	5.15824e-06	2.0467e-05	-4.45929e-05	0.00013677
Bin_546	0	5.14032e-06	2.09202e-05	-6.24125e-05	9.27369e-05
Bin_1959	0	5.12643e-06	1.92207e-05	-7.91152e-05	5.63415e-05
Bin_67	0	5.12574e-06	2.28065e-05	-4.60837e-05	0.000131765
Bin_2868	0	5.08368e-06	1.39956e-05	-2.39262e-05	5.43198e-05
Bin_2582	0	5.06418e-06	2.2422e-05	-6.43106e-05	0.000124668
Bin_2762	6.07496e-07	5.05718e-06	1.09185e-05	-6.84279e-06	6.50498e-05
Bin_1523	2.39421e-06	5.04328e-06	2.2487e-05	-0.000121717	7.89612e-05
Bin_536	0	5.03857e-06	3.10441e-05	-8.15909e-05	0.000154662
Bin_1250	5.28912e-06	5.01598e-06	4.28959e-05	-0.000168466	0.00010709
Bin_1339	0	5.01192e-06	2.47114e-05	-4.87007e-05	0.00014802
Bin_385	0	4.99116e-06	2.29105e-05	-4.23297e-05	0.000139944
Bin_1216	0	4.92277e-06	3.69936e-05	-0.000139422	0.000293267
Bin_2654	9.45234e-07	4.88746e-06	1.32128e-05	-2.07005e-05	9.78805e-05
Bin_2357	5.20104e-07	4.85454e-06	1.61186e-05	-5.44736e-05	7.69736e-05
Bin_2263	1.10398e-06	4.85179e-06	2.00784e-05	-0.000108567	9.95184e-05
Bin_2290	1.75402e-07	4.78894e-06	1.31497e-05	-3.69546e-05	5.09273e-05
Bin_1104	0	4.71958e-06	2.12581e-05	-3.15667e-05	0.000151622
Bin_1019	3.80963e-07	4.66831e-06	2.72799e-05	-8.71942e-05	0.000117043
Bin_1544	7.55185e-07	4.66679e-06	2.08398e-05	-5.88548e-05	0.000153758
Bin_482	0	4.61048e-06	3.0694e-05	-6.2588e-05	0.000189597
Bin_493	0	4.60694e-06	4.15542e-05	-0.000146463	0.000275691
Bin_2544	0	4.57322e-06	1.48663e-05	-2.52775e-05	9.60377e-05
Bin_1103	0	4.55035e-06	2.93756e-05	-0.000107191	0.00013318
Bin_218	3.20158e-06	4.54319e-06	3.75089e-05	-0.00016648	7.79008e-05
Bin_1076	0	4.50177e-06	2.7787e-05	-7.53945e-05	0.000174165
Bin_969	1.03067e-06	4.45099e-06	1.8886e-05	-6.43003e-05	7.21292e-05
Bin_1746	4.06322e-07	4.37941e-06	1.16815e-05	-2.93299e-05	6.54415e-05
Bin_176	2.81804e-07	4.36727e-06	1.32275e-05	-2.91124e-05	7.37227e-05
Bin_1955	1.20189e-06	4.36564e-06	1.52108e-05	-3.25758e-05	9.88223e-05
Bin_2629	0	4.36449e-06	2.59809e-05	-0.000192613	8.34788e-05
Bin_279	1.09906e-06	4.35504e-06	8.8456e-06	-1.20077e-05	5.67002e-05
Bin_2062	0	4.34509e-06	1.85126e-05	-2.73972e-05	0.000154602
Bin_1742	0	4.34434e-06	2.5127e-05	-5.38904e-05	0.000109703
Bin_2185	0	4.34364e-06	3.3613e-05	-0.000165775	0.000147829
Bin_359	0	4.25072e-06	2.43934e-05	-3.60826e-05	0.000194752
Bin_2532	2.25632e-07	4.24882e-06	3.92235e-05	-0.000311426	0.000124868
Bin_1372	1.21328e-07	4.23447e-06	5.66716e-05	-0.000304717	0.00026849
Bin_298	8.29889e-07	4.22848e-06	1.38692e-05	-3.67213e-05	5.67243e-05
Bin_1143	0	4.22391e-06	2.7022e-05	-0.000161549	0.000108821
Bin_2611	0	4.21665e-06	2.58093e-05	-4.70442e-05	0.000117644
Bin_1995	1.15877e-07	4.18436e-06	2.42754e-05	-9.81017e-05	0.000105717
Bin_2434	0	4.16566e-06	2.63639e-05	-6.08852e-05	0.000117941
Bin_2828	0	4.16524e-06	1.33542e-05	-7.74095e-06	7.83167e-05
Bin_2428	0	4.16309e-06	1.614e-05	-3.267e-05	8.60534e-05
Bin_2549	0	4.11727e-06	8.84953e-06	-9.33005e-06	4.73112e-05
Bin_2358	0	4.08969e-06	1.37531e-05	-4.00761e-05	6.0762e-05
Bin_80	8.17655e-08	4.06769e-06	3.0759e-05	-4.96195e-05	0.000173734
Bin_1016	0	4.05404e-06	1.63144e-05	-3.23379e-05	8.38742e-05
Bin_991	0	4.04437e-06	3.34257e-05	-0.000102192	0.000192436
Bin_464	9.68354e-07	4.02954e-06	3.19943e-05	-0.000125719	9.8029e-05
Bin_684	1.69128e-06	3.97842e-06	2.14535e-05	-9.15809e-05	9.67543e-05
Bin_748	0	3.95506e-06	2.96135e-05	-9.99729e-05	0.000189833
Bin_43	7.09611e-07	3.94545e-06	1.41237e-05	-5.76665e-05	7.88106e-05
Bin_232	1.96327e-07	3.91213e-06	1.24059e-05	-2.88833e-05	6.46296e-05
Bin_1979	0	3.90168e-06	3.56692e-05	-0.000101114	0.00027378
Bin_2559	3.45874e-07	3.89547e-06	1.36527e-05	-6.25631e-05	5.0115e-05
Bin_1847	0	3.88637e-06	4.49497e-05	-0.000137505	0.00021759
Bin_2363	1.41521e-08	3.88219e-06	1.7159e-05	-7.54696e-05	8.65818e-05
Bin_2728	1.35503e-06	3.87574e-06	2.50866e-05	-0.000101758	7.49037e-05
Bin_958	4.1936e-07	3.8464e-06	1.46493e-05	-3.8204e-05	6.6779e-05
Bin_184	0	3.8398e-06	1.65077e-05	-1.61975e-05	0.00011589
Bin_1330	6.07616e-07	3.82374e-06	2.83454e-05	-8.26788e-05	0.000180035
Bin_1813	9.02472e-07	3.8193e-06	4.2156e-05	-0.000300613	0.000113163
Bin_2132	0	3.79382e-06	1.48307e-05	-4.50553e-05	5.2813e-05
Bin_1666	0	3.77934e-06	1.38504e-05	-3.17219e-05	6.16884e-05
Bin_2485	0	3.76429e-06	2.07592e-05	-5.97971e-05	0.000113107
Bin_448	0	3.75033e-06	1.67491e-05	-5.42192e-05	7.52579e-05
Bin_1671	5.02408e-07	3.70173e-06	1.29388e-05	-4.7737e-05	5.437e-05
Bin_2415	0	3.64305e-06	1.6006e-05	-3.57345e-05	0.000109918
Bin_1827	8.5533e-08	3.6122e-06	1.1634e-05	-1.98608e-05	6.17915e-05
Bin_268	2.20242e-08	3.60611e-06	2.44142e-05	-6.0305e-05	0.000106846
Bin_1056	1.80199e-06	3.58698e-06	2.11655e-05	-9.589e-05	8.90723e-05
Bin_2558	0	3.5847e-06	1.26497e-05	-4.25156e-05	4.41949e-05
Bin_1206	0	3.56308e-06	1.62782e-05	-9.30715e-05	7.55831e-05
Bin_1321	3.75163e-07	3.56285e-06	1.31104e-05	-5.90602e-05	5.7813e-05
Bin_1074	0	3.52479e-06	9.8395e-06	-3.49354e-05	4.84934e-05
Bin_916	2.48983e-07	3.51936e-06	9.83016e-06	-2.24868e-05	5.40542e-05
Bin_2685	0	3.51378e-06	1.23377e-05	0	8.24711e-05
Bin_2446	0	3.50938e-06	7.99496e-06	-1.9508e-05	3.40497e-05
Bin_811	0	3.50059e-06	1.57608e-05	-6.78648e-05	6.46725e-05
Bin_2527	4.5486e-07	3.4804e-06	2.04821e-05	-0.000158448	5.6137e-05
Bin_2638	0	3.46869e-06	2.30977e-05	-0.000103064	0.000122254
Bin_1194	0	3.44474e-06	1.80456e-05	-7.60362e-05	0.000122432
Bin_2469	0	3.43851e-06	1.3227e-05	-4.12161e-05	6.39631e-05
Bin_1761	1.72987e-07	3.42515e-06	3.33965e-05	-0.000145916	0.000117053
Bin_1848	4.90855e-07	3.42163e-06	1.47453e-05	-3.91009e-05	8.61466e-05
Bin_731	0	3.4192e-06	4.31851e-05	-0.000223985	0.000178055
Bin_1259	0	3.4049e-06	1.59605e-05	-4.18152e-05	8.72297e-05
Bin_2556	5.18564e-07	3.39647e-06	1.79242e-05	-6.70576e-05	6.85086e-05
Bin_2646	1.21811e-05	3.3812e-06	8.28185e-05	-0.000365616	0.000245184
Bin_1020	6.34628e-07	3.34875e-06	9.30383e-06	-2.11464e-05	3.26917e-05
Bin_2564	4.87965e-07	3.34797e-06	1.17569e-05	-2.2604e-05	8.74492e-05
Bin_2231	0	3.28896e-06	2.84622e-05	-7.53237e-05	0.000155739
Bin_944	0	3.28689e-06	1.23309e-05	-3.40379e-05	6.64122e-05
Bin_624	1.33041e-06	3.27893e-06	1.48535e-05	-6.0016e-05	4.68067e-05
Bin_475	0	3.2209e-06	1.58804e-05	-3.49739e-05	8.28133e-05
Bin_1014	0	3.21092e-06	1.651e-05	-5.03407e-05	0.000100741
Bin_1731	0	3.19092e-06	3.19284e-05	-0.000139478	0.000146074
Bin_2413	0	3.18883e-06	1.22091e-05	-3.43596e-05	5.46678e-05
Bin_2220	0	3.18759e-06	1.58396e-05	-1.29028e-05	0.000130456
Bin_1885	0	3.14936e-06	9.71886e-06	-1.23366e-05	6.80732e-05
Bin_483	0	3.14418e-06	2.07754e-05	-4.44207e-05	0.000106784
Bin_1307	0	3.09053e-06	8.86168e-06	-4.05093e-06	4.8178e-05
Bin_1890	0	3.04471e-06	1.01531e-05	-2.64595e-05	4.481e-05
Bin_2043	8.93945e-07	3.02294e-06	2.81007e-05	-0.000129502	0.000113096
Bin_1351	0	2.98563e-06	2.82365e-05	-0.000108778	0.000128921
Bin_2676	1.36216e-07	2.98396e-06	3.00516e-05	-0.000245585	8.21237e-05
Bin_2265	8.86767e-07	2.97977e-06	2.73259e-05	-0.000154899	8.95814e-05
Bin_1365	3.67865e-07	2.9793e-06	8.60167e-06	-1.588e-05	5.11753e-05
Bin_569	3.85319e-06	2.97586e-06	4.77313e-05	-0.000233263	0.000162267
Bin_1723	0	2.95617e-06	1.49741e-05	-4.68715e-05	7.32587e-05
Bin_38	0	2.94675e-06	1.45226e-05	-3.99821e-05	8.72445e-05
Bin_839	9.43931e-08	2.94045e-06	2.78628e-05	-8.64228e-05	0.000183105
Bin_2345	0	2.9396e-06	2.75087e-05	-7.76691e-05	0.000115432
Bin_1542	0	2.9315e-06	1.51726e-05	-7.01291e-05	5.60642e-05
Bin_2402	2.12225e-06	2.80564e-06	2.1757e-05	-0.000127835	5.52158e-05
Bin_303	4.47084e-06	2.79318e-06	4.15714e-05	-0.000169101	0.00013897
Bin_288	0	2.73204e-06	1.12161e-05	-4.67654e-05	5.17708e-05
Bin_1983	1.70651e-07	2.73143e-06	1.6465e-05	-5.55706e-05	6.54622e-05
Bin_2442	0	2.72703e-06	2.43814e-05	-0.000119542	0.000152427
Bin_1957	5.99585e-07	2.62547e-06	1.3683e-05	-5.42945e-05	5.0715e-05
Bin_934	3.25423e-06	2.61204e-06	3.85307e-05	-0.000183967	0.000177821
Bin_1369	0	2.5836e-06	1.2922e-05	-5.67121e-05	6.14772e-05
Bin_1160	0	2.57661e-06	3.32745e-05	-0.000137767	0.000132628
Bin_673	0	2.57279e-06	2.73497e-05	-5.68795e-05	0.00014013
Bin_1898	3.08966e-06	2.56409e-06	2.7329e-05	-8.13778e-05	0.000157156
Bin_2616	0	2.50318e-06	3.0787e-05	-8.47096e-05	0.000222557
Bin_2426	0	2.47849e-06	2.28738e-05	-9.63822e-05	0.000109433
Bin_607	0	2.45146e-06	1.1758e-05	-3.65313e-05	4.88289e-05
Bin_970	6.86931e-07	2.43563e-06	2.12484e-05	-0.000123082	7.61368e-05
Bin_41	0	2.42145e-06	1.63872e-05	-7.81839e-05	6.76481e-05
Bin_2198	0	2.41964e-06	3.65319e-05	-0.000169878	0.000161356
Bin_86	0	2.40696e-06	2.30093e-05	-0.000115242	7.91416e-05
Bin_8	0	2.36442e-06	1.00633e-05	-3.58088e-05	3.27639e-05
Bin_2826	0	2.36226e-06	1.9631e-05	-5.5444e-05	9.1977e-05
Bin_76	0	2.35344e-06	3.29125e-05	-8.68875e-05	0.000186508
Bin_1004	7.07431e-07	2.33991e-06	3.21965e-05	-0.000142054	0.000147226
Bin_2380	0	2.33482e-06	2.62399e-05	-5.64445e-05	0.000194073
Bin_2020	0	2.31031e-06	1.86448e-05	-5.94105e-05	9.29112e-05
Bin_1225	3.08474e-07	2.28619e-06	3.47686e-05	-0.000119659	0.000127232
Bin_2131	2.05471e-07	2.27389e-06	1.47859e-05	-4.23359e-05	5.15688e-05
Bin_734	0	2.26929e-06	2.20724e-05	-8.0345e-05	8.02558e-05
Bin_2248	2.93087e-06	2.26617e-06	6.36727e-05	-0.00035772	0.00019598
Bin_2567	0	2.26261e-06	1.35386e-05	-3.10943e-05	7.9546e-05
Bin_2407	7.23604e-07	2.25085e-06	3.17865e-05	-0.000114503	0.000108796
Bin_1697	0	2.16565e-06	2.18194e-05	-8.63494e-05	0.00012807
Bin_1508	5.35365e-07	2.11921e-06	5.49804e-05	-0.000238799	0.00018281
Bin_2496	5.82754e-07	2.11301e-06	3.29097e-05	-0.000238323	5.99369e-05
Bin_349	0	2.10911e-06	2.07658e-05	-7.31743e-05	0.000147601
Bin_1868	-1.49692e-07	2.08807e-06	4.44293e-05	-0.0001231	0.000219088
Bin_2695	0	2.01641e-06	2.24266e-05	-9.99479e-05	0.00012201
Bin_1440	0	1.99779e-06	1.38034e-05	-5.47598e-05	5.81923e-05
Bin_1460	0	1.9885e-06	1.28236e-05	-6.88414e-05	5.35653e-05
Bin_1675	3.29049e-07	1.93896e-06	1.29138e-05	-4.19909e-05	3.76909e-05
Bin_2221	0	1.93837e-06	1.08752e-05	-3.23178e-05	4.21622e-05
Bin_456	8.53298e-07	1.91983e-06	3.02521e-05	-9.8297e-05	0.000114756
Bin_1820	0	1.91819e-06	1.32188e-05	-2.93769e-05	8.78651e-05
Bin_42	0	1.85489e-06	1.53802e-05	-4.41543e-05	8.87143e-05
Bin_519	1.65242e-06	1.82849e-06	2.97521e-05	-0.00016519	6.04872e-05
Bin_4	2.09373e-07	1.82609e-06	2.38854e-05	-0.000118226	0.000116643
Bin_336	0	1.80352e-06	9.99435e-06	-3.51318e-05	4.93982e-05
Bin_1793	0	1.75034e-06	1.47432e-05	-5.29597e-05	7.55334e-05
Bin_2160	0	1.7394e-06	1.60346e-05	-3.88781e-05	0.00010925
Bin_14	0	1.73438e-06	6.42035e-06	-1.75885e-05	3.17985e-05
Bin_1492	6.74938e-07	1.70892e-06	1.07274e-05	-4.23576e-05	3.60845e-05
Bin_760	1.07302e-06	1.7035e-06	2.53345e-05	-5.30515e-05	0.000195834
Bin_2246	-3.75023e-07	1.626e-06	5.46659e-05	-0.000169582	0.000414874
Bin_2081	1.25682e-06	1.62268e-06	1.42097e-05	-5.85364e-05	7.22818e-05
Bin_2193	7.62333e-06	1.60933e-06	4.41989e-05	-0.00016294	8.60153e-05
Bin_2878	9.25995e-07	1.58444e-06	2.12465e-05	-9.69562e-05	5.03943e-05
Bin_2016	0	1.58106e-06	3.41902e-05	-0.000295904	5.09287e-05
Bin_1233	1.91329e-07	1.55094e-06	3.20951e-05	-0.000113545	0.000154727
Bin_5	0	1.50971e-06	3.91627e-05	-0.000126418	0.00022148
Bin_248	0	1.48712e-06	2.72387e-05	-0.000178009	8.28111e-05
Bin_1308	0	1.46308e-06	6.48468e-06	-1.89068e-05	2.01005e-05
Bin_416	0	1.43265e-06	2.54152e-05	-7.54233e-05	0.00017206
Bin_1063	0	1.41789e-06	2.6737e-05	-0.000133935	0.000176634
Bin_2720	0	1.41121e-06	2.62568e-05	-9.85635e-05	0.000157903
Bin_1828	0	1.39696e-06	1.80791e-05	-9.1187e-05	4.64652e-05
Bin_2767	0	1.39193e-06	1.24106e-05	-3.55864e-05	6.01579e-05
Bin_2745	0	1.39178e-06	1.55188e-05	-8.49413e-05	5.90463e-05
Bin_1713	3.46138e-08	1.38582e-06	2.31347e-05	-0.00010616	6.13599e-05
Bin_950	0	1.36878e-06	2.60514e-05	-3.52345e-05	0.000240591
Bin_1088	0	1.35577e-06	1.75536e-05	-4.84501e-05	7.01754e-05
Bin_1755	0	1.3356e-06	1.31613e-05	-2.47792e-05	0.00010574
Bin_1406	0	1.30072e-06	2.10871e-05	-7.027e-05	0.000100174
Bin_333	1.17062e-06	1.27574e-06	6.86423e-05	-0.000363946	0.000140955
Bin_400	0	1.25413e-06	2.95153e-05	-9.29327e-05	0.000124612
Bin_32	0	1.25301e-06	2.86152e-05	-0.000164361	0.000112564
Bin_1059	0	1.24687e-06	1.85606e-05	-8.50115e-05	6.01907e-05
Bin_2116	0	1.2465e-06	1.27889e-05	-5.46646e-05	5.55506e-05
Bin_112	0	1.22605e-06	1.61536e-05	-9.1365e-05	8.14983e-05
Bin_1309	0	1.21286e-06	6.35853e-06	-2.28003e-05	3.25345e-05
Bin_1007	1.12171e-07	1.14893e-06	1.89248e-05	-8.48233e-05	5.54729e-05
Bin_2294	0	1.14594e-06	2.12718e-05	-2.97961e-05	0.000165899
Bin_18	0	1.12414e-06	2.71809e-05	-0.000172623	9.2263e-05
Bin_1878	0	1.11809e-06	9.7518e-06	-3.26705e-05	4.06554e-05
Bin_1958	0	1.10244e-06	1.69228e-05	-7.8027e-05	0.00010645
Bin_1355	0	1.10195e-06	2.79629e-05	-0.000155541	0.00010893
Bin_1031	0	1.09688e-06	9.04495e-06	-2.46968e-05	4.1448e-05
Bin_687	0	1.08899e-06	5.96613e-05	-0.000527586	0.000131237
Bin_2349	0	1.06018e-06	9.10864e-06	-1.59397e-05	5.77236e-05
Bin_109	0	1.05364e-06	1.44125e-05	-5.58408e-05	6.4605e-05
Bin_608	0	1.02964e-06	5.51862e-05	-0.000206281	0.000365954
Bin_2495	0	1.02677e-06	1.71099e-05	-4.42287e-05	8.05439e-05
Bin_1001	0	1.02508e-06	2.18302e-05	-8.65927e-05	0.000115017
Bin_2441	0	1.01604e-06	1.08801e-05	-3.88267e-05	5.53939e-05
Bin_2861	0	9.88279e-07	4.70229e-05	-0.000389878	0.000155805
Bin_660	0	9.17411e-07	4.724e-05	-0.000255332	0.00016765
Bin_1013	0	9.15299e-07	2.86226e-05	-0.000167246	6.26366e-05
Bin_2541	6.73725e-07	9.09816e-07	5.80495e-05	-0.000532677	0.000108642
Bin_896	0	9.07977e-07	2.29107e-05	-6.17996e-05	0.000122107
Bin_1002	2.33876e-07	9.0719e-07	3.03857e-05	-0.000132424	0.000138981
Bin_1393	0	8.78238e-07	1.62897e-05	-7.08406e-05	5.85101e-05
Bin_1333	0	8.69812e-07	1.48742e-05	-4.16041e-05	6.64474e-05
Bin_814	0	8.44805e-07	7.43542e-06	-3.59012e-05	2.40528e-05
Bin_250	0	8.35686e-07	2.59987e-05	-6.34022e-05	0.000146295
Bin_323	0	8.33343e-07	9.22495e-06	-1.81114e-05	5.04729e-05
Bin_2698	-2.47138e-07	8.26895e-07	3.58485e-05	-3.54141e-05	0.000327434
Bin_1411	0	8.2015e-07	2.46581e-05	-5.73782e-05	0.000141596
Bin_1362	0	8.00134e-07	1.25845e-05	-5.70963e-05	3.41198e-05
Bin_1540	0	7.93884e-07	2.22308e-05	-0.000169725	0.00010906
Bin_2797	0	7.88659e-07	2.1722e-05	-9.68502e-05	8.55667e-05
Bin_1579	0	7.42671e-07	5.85583e-06	-7.85228e-06	4.69716e-05
Bin_1495	0	7.40946e-07	1.20643e-05	-4.25467e-05	5.13621e-05
Bin_2219	0	7.38152e-07	5.48067e-06	-3.24832e-05	2.85194e-05
Bin_804	0	7.35956e-07	1.90517e-05	-7.27084e-05	8.24812e-05
Bin_683	0	7.22454e-07	1.73362e-05	-6.03201e-05	6.58015e-05
Bin_1782	0	7.18978e-07	1.94844e-05	-9.83459e-05	5.50837e-05
Bin_120	0	7.11558e-07	3.37155e-05	-0.000220552	0.000144089
Bin_1169	0	7.03153e-07	1.5417e-05	-4.29694e-05	7.95988e-05
Bin_2377	0	6.72291e-07	1.20439e-05	-4.97354e-05	4.21704e-05
Bin_2796	0	6.59678e-07	4.05775e-06	-7.35278e-07	3.65945e-05
Bin_2459	0	6.5241e-07	1.6895e-05	-0.000102683	3.98439e-05
Bin_1055	0	6.29198e-07	1.94174e-05	-7.55174e-05	6.84029e-05
Bin_1960	0	6.23208e-07	8.65015e-06	-4.65978e-05	3.06676e-05
Bin_1297	0	5.9159e-07	5.32813e-05	-0.00016649	0.000227601
Bin_2494	0	5.90417e-07	2.32379e-05	-0.000146372	7.9047e-05
Bin_1061	0	5.75521e-07	1.46516e-05	-5.75039e-05	0.000100813
Bin_2730	0	5.60268e-07	2.50062e-05	-0.000115158	8.11566e-05
Bin_148	0	5.5641e-07	1.19023e-05	-9.32054e-05	3.81356e-05
Bin_69	0	5.45287e-07	2.55986e-05	-8.94814e-05	6.82446e-05
Bin_1641	0	5.22713e-07	1.08161e-05	-4.67199e-05	3.83346e-05
Bin_159	0	5.20952e-07	1.1881e-05	-2.91174e-05	7.58844e-05
Bin_1252	0	4.74854e-07	1.87784e-05	-9.38558e-05	7.04106e-05
Bin_586	0	4.70238e-07	1.34762e-06	-6.89899e-08	7.91111e-06
Bin_2537	0	4.63893e-07	2.989e-05	-0.000150482	0.000187501
Bin_305	0	4.57335e-07	1.68034e-05	-4.85617e-05	8.1192e-05
Bin_2329	0	4.40481e-07	5.19975e-06	-2.55219e-05	2.13219e-05
Bin_1732	0	4.27637e-07	7.82045e-06	-2.23993e-05	3.26987e-05
Bin_1777	0	4.04594e-07	2.2406e-05	-0.000101687	9.80093e-05
Bin_1075	0	3.94848e-07	1.47986e-05	-7.61214e-05	3.9101e-05
Bin_1493	0	3.87487e-07	1.31351e-05	-6.58435e-05	7.25665e-05
Bin_1375	0	3.78463e-07	3.86783e-05	-0.000160327	0.000159884
Bin_1263	7.67772e-07	3.75202e-07	2.89316e-05	-0.000239736	5.56968e-05
Bin_1678	0	3.65903e-07	2.41145e-05	-0.000160166	8.96332e-05
Bin_2478	0	3.43495e-07	1.02426e-05	-2.37067e-05	7.32177e-05
Bin_2259	0	3.24697e-07	3.22824e-05	-0.000165123	9.56438e-05
Bin_1054	0	3.15416e-07	2.1323e-05	-0.00011233	0.000120964
Bin_1815	0	2.93674e-07	1.57978e-05	-5.19464e-05	6.97317e-05
Bin_759	0	2.73926e-07	3.68635e-05	-0.000156823	0.000140213
Bin_692	0	2.72853e-07	1.59764e-05	-4.27191e-05	0.00010898
Bin_704	0	2.13863e-07	3.90038e-05	-0.000229557	0.000114761
Bin_1730	0	1.8434e-07	4.23962e-06	-1.65886e-05	2.42717e-05
Bin_484	0	1.51632e-07	2.01859e-05	-9.23343e-05	9.3839e-05
Bin_2521	4.8761e-07	1.44771e-07	2.44719e-05	-0.000156161	5.25598e-05
Bin_2361	-2.01258e-06	1.43402e-07	7.07366e-05	-7.04518e-05	0.000653604
Bin_1989	0	1.22789e-07	1.6742e-05	-8.77558e-05	6.49873e-05
Bin_1484	0	9.05359e-08	1.33615e-05	-5.66651e-05	4.82538e-05
Bin_2881	0	4.28039e-08	2.28915e-05	-0.000117203	8.66431e-05
Bin_530	0	3.97537e-08	1.32974e-05	-5.50444e-05	3.77316e-05
Bin_185	0	3.42173e-08	1.99606e-05	-9.87484e-05	8.08584e-05
Bin_1933	0	3.41048e-08	1.83996e-05	-6.57566e-05	7.3886e-05
Bin_931	0	0	0	0	0
Bin_930	0	0	0	0	0
Bin_743	0	0	0	0	0
Bin_742	0	0	0	0	0
Bin_585	0	0	0	0	0
Bin_584	0	0	0	0	0
Bin_344	0	0	0	0	0
Bin_343	0	0	0	0	0
Bin_2896	0	0	0	0	0
Bin_2895	0	0	0	0	0
Bin_2894	0	0	0	0	0
Bin_2893	0	0	0	0	0
Bin_2892	0	0	0	0	0
Bin_2891	0	0	0	0	0
Bin_2890	0	0	0	0	0
Bin_2889	0	0	0	0	0
Bin_2888	0	0	0	0	0
Bin_2887	0	0	0	0	0
Bin_2886	0	0	0	0	0
Bin_2885	0	0	0	0	0
Bin_2884	0	0	0	0	0
Bin_2883	0	0	0	0	0
Bin_2882	0	0	0	0	0
Bin_2845	0	0	0	0	0
Bin_2844	0	0	0	0	0
Bin_2843	0	0	0	0	0
Bin_2842	0	0	0	0	0
Bin_2841	0	0	0	0	0
Bin_2840	0	0	0	0	0
Bin_2839	0	0	0	0	0
Bin_2838	0	0	0	0	0
Bin_2837	0	0	0	0	0
Bin_2836	0	0	0	0	0
Bin_2835	0	0	0	0	0
Bin_2834	0	0	0	0	0
Bin_2833	0	0	0	0	0
Bin_2832	0	0	0	0	0
Bin_2831	0	0	0	0	0
Bin_2795	0	0	0	0	0
Bin_2794	0	0	0	0	0
Bin_2791	0	0	0	0	0
Bin_2790	0	0	0	0	0
Bin_2789	0	0	0	0	0
Bin_2788	0	0	0	0	0
Bin_2787	0	0	0	0	0
Bin_2786	0	0	0	0	0
Bin_2785	0	0	0	0	0
Bin_2784	0	0	0	0	0
Bin_2783	0	0	0	0	0
Bin_2747	0	0	0	0	0
Bin_2746	0	0	0	0	0
Bin_2687	0	0	0	0	0
Bin_2686	0	0	0	0	0
Bin_2599	0	0	0	0	0
Bin_2598	0	0	0	0	0
Bin_2525	0	0	0	0	0
Bin_2524	0	0	0	0	0
Bin_2456	0	0	0	0	0
Bin_2455	0	0	0	0	0
Bin_2454	0	0	0	0	0
Bin_2453	0	0	0	0	0
Bin_2452	0	0	0	0	0
Bin_2451	0	0	0	0	0
Bin_2450	0	0	0	0	0
Bin_2449	0	0	0	0	0
Bin_2448	0	0	0	0	0
Bin_2447	0	0	0	0	0
Bin_2327	0	0	0	0	0
Bin_2326	0	0	0	0	0
Bin_2325	0	0	0	0	0
Bin_2324	0	0	0	0	0
Bin_2323	0	0	0	0	0
Bin_2322	0	0	0	0	0
Bin_2321	0	0	0	0	0
Bin_2320	0	0	0	0	0
Bin_2319	0	0	0	0	0
Bin_2318	0	0	0	0	0
Bin_2317	0	0	0	0	0
Bin_2316	0	0	0	0	0
Bin_2315	0	0	0	0	0
Bin_2314	0	0	0	0	0
Bin_2313	0	0	0	0	0
Bin_2312	0	0	0	0	0
Bin_2311	0	0	0	0	0
Bin_2310	0	0	0	0	0
Bin_2309	0	0	0	0	0
Bin_2218	0	0	0	0	0
Bin_2217	0	0	0	0	0
Bin_2216	0	0	0	0	0
Bin_2215	0	0	0	0	0
Bin_2214	0	0	0	0	0
Bin_2213	0	0	0	0	0
Bin_2212	0	0	0	0	0
Bin_2211	0	0	0	0	0
Bin_2210	0	0	0	0	0
Bin_2209	0	0	0	0	0
Bin_2208	0	0	0	0	0
Bin_2207	0	0	0	0	0
Bin_2206	0	0	0	0	0
Bin_2205	0	0	0	0	0
Bin_2204	0	0	0	0	0
Bin_2203	0	0	0	0	0
Bin_2202	0	0	0	0	0
Bin_2201	0	0	0	0	0
Bin_2103	0	0	0	0	0
Bin_2102	0	0	0	0	0
Bin_2101	0	0	0	0	0
Bin_2100	0	0	0	0	0
Bin_2099	0	0	0	0	0
Bin_2098	0	0	0	0	0
Bin_2097	0	0	0	0	0
Bin_2096	0	0	0	0	0
Bin_2095	0	0	0	0	0
Bin_2094	0	0	0	0	0
Bin_2093	0	0	0	0	0
Bin_2092	0	0	0	0	0
Bin_2091	0	0	0	0	0
Bin_2090	0	0	0	0	0
Bin_2089	0	0	0	0	0
Bin_2088	0	0	0	0	0
Bin_2087	0	0	0	0	0
Bin_2086	0	0	0	0	0
Bin_1988	0	0	0	0	0
Bin_1987	0	0	0	0	0
Bin_1870	0	0	0	0	0
Bin_1869	0	0	0	0	0
Bin_1722	0	0	0	0	0
Bin_1721	0	0	0	0	0
Bin_1604	0	0	0	0	0
Bin_1603	0	0	0	0	0
Bin_1602	0	0	0	0	0
Bin_1601	0	0	0	0	0
Bin_1600	0	0	0	0	0
Bin_1599	0	0	0	0	0
Bin_1598	0	0	0	0	0
Bin_1597	0	0	0	0	0
Bin_1596	0	0	0	0	0
Bin_1595	0	0	0	0	0
Bin_1594	0	0	0	0	0
Bin_1593	0	0	0	0	0
Bin_1592	0	0	0	0	0
Bin_1591	0	0	0	0	0
Bin_1590	0	0	0	0	0
Bin_1589	0	0	0	0	0
Bin_1588	0	0	0	0	0
Bin_1439	0	0	0	0	0
Bin_1438	0	0	0	0	0
Bin_142	0	0	0	0	0
Bin_141	0	0	0	0	0
Bin_140	0	0	0	0	0
Bin_139	0	0	0	0	0
Bin_138	0	0	0	0	0
Bin_137	0	0	0	0	0
Bin_136	0	0	0	0	0
Bin_135	0	0	0	0	0
Bin_134	0	0	0	0	0
Bin_133	0	0	0	0	0
Bin_132	0	0	0	0	0
Bin_131	0	0	0	0	0
Bin_130	0	0	0	0	0
Bin_1294	0	0	0	0	0
Bin_1293	0	0	0	0	0
Bin_129	0	0	0	0	0
Bin_128	0	0	0	0	0
Bin_127	0	0	0	0	0
Bin_126	0	0	0	0	0
Bin_125	0	0	0	0	0
Bin_124	0	0	0	0	0
Bin_123	0	0	0	0	0
Bin_1124	0	0	0	0	0
Bin_1123	0	0	0	0	0
Bin_53	0	-2.17693e-08	1.27357e-05	-3.66827e-05	8.26952e-05
Bin_798	0	-3.76902e-08	3.08745e-05	-0.000171746	0.000138658
Bin_149	0	-3.83624e-08	3.9059e-06	-2.91766e-05	1.42702e-05
Bin_2846	0	-5.34662e-08	1.60347e-06	-9.03226e-06	1.12375e-05
Bin_982	0	-8.80801e-08	3.56017e-05	-8.77588e-05	0.000276868
Bin_1587	0	-1.15175e-07	7.5877e-07	-6.77897e-06	0
Bin_1935	0	-1.34518e-07	1.55048e-05	-5.13774e-05	7.84583e-05
Bin_1185	6.61952e-07	-1.37489e-07	2.67867e-05	-9.16205e-05	9.0995e-05
Bin_1401	0	-1.64046e-07	3.6661e-06	-1.37168e-05	2.45443e-05
Bin_458	0	-2.01396e-07	2.92047e-05	-0.000156569	0.000130169
Bin_341	0	-2.27455e-07	2.54993e-06	-1.55314e-05	1.66097e-05
Bin_122	0	-2.32981e-07	5.92692e-06	-3.37737e-05	1.64886e-05
Bin_297	0	-2.39114e-07	2.16008e-05	-5.9429e-05	0.000134916
Bin_1586	0	-2.58284e-07	2.22104e-06	-2.14611e-05	0
Bin_1609	0	-2.58928e-07	8.41607e-06	-3.90817e-05	5.92347e-05
Bin_1966	0	-2.97712e-07	2.9735e-05	-0.000255547	5.3952e-05
Bin_741	0	-3.08727e-07	1.15628e-06	-7.00591e-06	1.56654e-07
Bin_503	0	-3.20931e-07	9.93148e-06	-3.85366e-05	3.85057e-05
Bin_2008	0	-3.22578e-07	5.23973e-06	-3.24702e-05	1.75373e-05
Bin_994	0	-3.30892e-07	3.15582e-05	-0.000116038	0.00017605
Bin_2748	0	-3.84852e-07	3.75263e-06	-3.65757e-05	1.02851e-07
Bin_1464	-6.41557e-07	-4.09193e-07	2.18519e-05	-0.000124014	8.12027e-05
Bin_1605	0	-4.19065e-07	5.20477e-06	-4.77422e-05	1.63872e-05
Bin_1802	0	-4.54977e-07	1.08171e-05	-7.97676e-05	3.31075e-05
Bin_2526	0	-4.57419e-07	1.42689e-05	-4.71323e-05	5.00964e-05
Bin_2057	0	-4.59656e-07	4.01822e-05	-0.000173274	0.000285599
Bin_287	0	-4.79819e-07	1.24018e-05	-3.85781e-05	7.23157e-05
Bin_1581	0	-5.07145e-07	4.94304e-06	-4.81788e-05	0
Bin_1610	0	-5.09891e-07	2.05283e-06	-1.3466e-05	6.037e-07
Bin_581	6.84475e-07	-5.37579e-07	3.6033e-05	-0.000184315	0.00014773
Bin_480	0	-5.37886e-07	2.76021e-05	-7.73921e-05	0.000160382
Bin_873	1.26571e-05	-5.39198e-07	0.00010531	-0.000450663	0.000368312
Bin_1468	0	-5.90758e-07	9.92086e-06	-3.8158e-05	3.03833e-05
Bin_1950	0	-5.94499e-07	4.29108e-05	-0.000214256	0.000125891
Bin_682	0	-5.95301e-07	1.44718e-05	-5.61126e-05	3.58055e-05
Bin_832	0	-5.97998e-07	1.90157e-05	-6.77268e-05	8.24596e-05
Bin_1992	0	-6.41989e-07	2.07127e-05	-5.53821e-05	0.000112975
Bin_1927	0	-6.52483e-07	2.13238e-05	-7.62224e-05	0.000107048
Bin_1923	0	-6.69682e-07	4.26923e-05	-0.00017578	0.000184164
Bin_2849	0	-6.69713e-07	8.65688e-06	-3.83965e-05	2.75499e-05
Bin_932	0	-7.59855e-07	2.07629e-05	-8.04849e-05	9.99875e-05
Bin_1582	0	-7.74544e-07	4.38716e-06	-3.04541e-05	0
Bin_1707	0	-7.76864e-07	1.74441e-05	-6.72045e-05	7.99031e-05
Bin_2360	0	-7.86951e-07	1.76994e-05	-0.000114217	9.9581e-05
Bin_1729	0	-7.93585e-07	1.59972e-05	-6.46501e-05	7.38622e-05
Bin_175	0	-8.37201e-07	1.60223e-05	-0.000100682	2.96848e-05
Bin_935	0	-8.7883e-07	1.50845e-05	-5.27481e-05	4.93445e-05
Bin_202	0	-9.03049e-07	2.98616e-05	-0.00013632	0.000145851
Bin_2374	0	-9.05905e-07	1.9027e-05	-6.55478e-05	9.48928e-05
Bin_1877	0	-9.12267e-07	1.18489e-05	-3.36987e-05	5.96319e-05
Bin_121	0	-9.48267e-07	1.47917e-05	-6.81441e-05	3.63763e-05
Bin_2229	0	-9.56006e-07	5.1287e-05	-0.000176841	0.000162089
Bin_209	0	-9.6836e-07	5.42304e-05	-0.000235052	0.000268762
Bin_1752	0	-9.88473e-07	1.77918e-05	-5.76659e-05	6.22717e-05
Bin_2005	0	-9.9868e-07	2.00614e-05	-0.00016738	5.52302e-05
Bin_36	0	-1.0289e-06	1.89518e-05	-7.21429e-05	8.55882e-05
Bin_537	0	-1.02904e-06	1.49033e-05	-0.000112173	3.80611e-05
Bin_1980	0	-1.06724e-06	1.69576e-05	-8.33666e-05	5.83724e-05
Bin_1215	0	-1.08334e-06	2.76704e-05	-0.000119546	0.000145402
Bin_2104	0	-1.11588e-06	5.8696e-06	-4.44771e-05	4.70884e-07
Bin_1376	0	-1.12622e-06	1.24806e-05	-6.222e-05	5.04266e-05
Bin_688	0	-1.13911e-06	2.29314e-05	-0.000141577	5.61748e-05
Bin_1621	0	-1.15216e-06	3.3573e-05	-0.000140971	0.000117316
Bin_952	0	-1.18486e-06	7.2506e-06	-6.381e-05	0
Bin_2669	0	-1.19699e-06	9.14747e-06	-3.87053e-05	2.64985e-05
Bin_966	1.14821e-05	-1.19958e-06	7.77714e-05	-0.000292995	0.000210685
Bin_23	0	-1.22833e-06	2.30096e-05	-0.000137636	7.51779e-05
Bin_1151	0	-1.2293e-06	1.34879e-05	-4.58074e-05	8.13472e-05
Bin_2004	0	-1.29834e-06	9.67174e-06	-6.809e-05	1.9019e-05
Bin_2272	0	-1.3162e-06	2.00451e-05	-0.000110233	0.000120722
Bin_1093	0	-1.33117e-06	2.09888e-05	-0.000121301	7.48826e-05
Bin_1952	0	-1.34168e-06	1.84575e-05	-9.18723e-05	5.13016e-05
Bin_2726	0	-1.34403e-06	3.81154e-05	-0.000222826	0.000131165
Bin_1580	0	-1.34423e-06	6.48348e-06	-4.82815e-05	1.33645e-06
Bin_693	0	-1.34696e-06	1.89895e-05	-8.96569e-05	9.13716e-05
Bin_951	0	-1.35573e-06	1.66931e-05	-3.9806e-05	9.56529e-05
Bin_2673	0	-1.40659e-06	8.66014e-06	-4.1635e-05	2.82761e-05
Bin_1383	0	-1.41377e-06	1.17202e-05	-4.43937e-05	6.24714e-05
Bin_1607	0	-1.43517e-06	7.66801e-06	-5.37782e-05	0
Bin_2411	0	-1.47238e-06	2.35707e-05	-7.98695e-05	0.000137774
Bin_2740	0	-1.47424e-06	1.29681e-05	-4.75034e-05	6.76042e-05
Bin_1062	0	-1.47526e-06	3.16094e-05	-0.000145637	0.000117983
Bin_1400	0	-1.49219e-06	1.41229e-05	-8.04336e-05	4.42631e-05
Bin_502	0	-1.49428e-06	1.0436e-05	-3.94175e-05	3.78956e-05
Bin_1382	8.17622e-07	-1.50953e-06	3.0256e-05	-0.000150321	8.91918e-05
Bin_2067	0	-1.58513e-06	3.09567e-05	-0.000117835	0.000113136
Bin_2304	0	-1.60922e-06	1.24397e-05	-7.95195e-05	2.46963e-05
Bin_677	0	-1.62921e-06	1.06301e-05	-4.38627e-05	4.15607e-05
Bin_478	0	-1.63013e-06	2.04633e-05	-0.00013773	6.30061e-05
Bin_2058	0	-1.76954e-06	3.46162e-05	-0.000132835	0.000184029
[truncated: 1,047 more rows]

## Sheet: Supp. Table S6
	median	mean	std	min	max
G.CA.G	0.0305711	0.0253056	0.0238524	-0.0328796	0.0553907
G.CT.G	0.0254337	0.0217798	0.0131991	-0.0074115	0.0426653
A.CT.G	0.0241304	0.021373	0.0166097	-0.0155572	0.0481684
A.TC.A	0.0144921	0.0154191	0.00852449	-0.00155051	0.0349491
CT.G	0.0153843	0.0123096	0.00759717	-0.00501866	0.0234791
C.CT.G	0.0135865	0.0112184	0.0117619	-0.0181296	0.0283657
A.CA.T	0.00536883	0.0105292	0.0253193	-0.0278832	0.0758383
T.CA.G	0.0133004	0.0102441	0.0108828	-0.0102623	0.0314136
C.CA.G	0.0107788	0.010208	0.0181308	-0.025872	0.0459573
T.TG.C	0.0118608	0.0101622	0.00993531	-0.00862218	0.0230293
CA.G	0.0105379	0.00881895	0.0110816	-0.0167946	0.0255745
TC.A	0.00997386	0.00864617	0.00535247	-0.0038895	0.020013
A.TC.G	0.00676692	0.00843041	0.00974327	-0.00759382	0.0288909
G.CT	0.00776104	0.00821444	0.00458795	-0.0018337	0.0156276
C.CG.A	0.00294804	0.00802114	0.0151496	-0.0134051	0.0400659
C.CG.G	0.0085335	0.00769687	0.0132788	-0.024568	0.0318658
T.CG.C	0.00631771	0.00749061	0.0152847	-0.0168565	0.0416826
G.TC.A	0.00775819	0.0068083	0.00560443	-0.00913123	0.0136692
T.TA.A	0.0065383	0.00648558	0.00848998	-0.0121668	0.0231079
G.TA.T	0.00267466	0.00557337	0.0123929	-0.0135348	0.0289654
T.CA.C	0.00584419	0.0055406	0.0110052	-0.0185949	0.0240728
T.CT.G	0.00518	0.00538605	0.00396173	-0.00231394	0.0133775
A.TC	0.00466625	0.00533975	0.00753323	-0.00685891	0.0218334
A.TG.A	0.00541077	0.00497217	0.00534299	-0.00400007	0.0151538
G.TG.A	0.00279031	0.00488215	0.00887927	-0.00594238	0.0251242
A.TG.C	0.00366638	0.00483336	0.00555446	-0.00751249	0.0153057
T.TC.T	0.00285947	0.00458652	0.0062526	-0.00449467	0.0219749
A.CG.T	0.000408269	0.00453192	0.0133486	-0.015223	0.0345021
TG.A	0.00414321	0.00420305	0.0053952	-0.0021062	0.0156809
C.CG.T	0.00260981	0.00417891	0.0113112	-0.0114672	0.033527
TG.C	0.00274106	0.00410675	0.00497542	-0.00419104	0.0121277
T.TG	0.00325607	0.00380959	0.00413374	-0.00444764	0.0112717
A.CG	0.00146257	0.0038083	0.00825835	-0.0102923	0.0229768
A.TG	0.00388736	0.0036273	0.00409213	-0.00911053	0.0101026
T.TC.A	0.00268348	0.00361718	0.00383248	-0.00154606	0.0126091
A.TA.A	0.00229505	0.00323055	0.00345958	-0.00141046	0.0105815
A.TA.T	0.00401629	0.003011	0.00460594	-0.00685827	0.0107675
G.CT.T	0.00246488	0.00299006	0.00392116	-0.00189171	0.0136298
T.TG.T	0.00245057	0.00294791	0.00427676	-0.00746708	0.0101273
G.CG.T	0.00251731	0.00291011	0.00959134	-0.0166628	0.0279805
A.CG.G	0.00143775	0.00279497	0.0212871	-0.0359021	0.0428358
T.TG.A	0.00096287	0.00275254	0.00579981	-0.0037158	0.0183288
T.TC.C	-0.00369458	0.00263259	0.0152877	-0.0196177	0.0318809
CG.C	0.00105457	0.00257582	0.00823404	-0.0121069	0.0185359
A.CG.A	-0.000790638	0.00240172	0.0112828	-0.0180639	0.0284243
TA.A	0.00229735	0.00209764	0.00255301	-0.00476089	0.00675867
T.CT.C	0.0013031	0.00202729	0.00277496	-0.00355081	0.00822458
C.CT.C	0.00157971	0.00200767	0.00270446	-0.00272961	0.00783948
C.CT.T	0.0016068	0.00175474	0.00151692	-5.66853e-05	0.00563517
G.CT.A	0.000749478	0.00175233	0.00759697	-0.00807019	0.0250879
CT	0.00152284	0.00172784	0.00243898	-0.00649734	0.00531666
T.CT	0.00207099	0.00170769	0.00178898	-0.00244381	0.00474475
G.TC.T	0.00131518	0.0015751	0.00296291	-0.00299643	0.00721272
C.CT	0.00141718	0.00141926	0.00217623	-0.0040746	0.00489509
A.TG.T	0.00170681	0.00137341	0.00248447	-0.00399597	0.00652799
TC.T	0.000918989	0.0013413	0.00262797	-0.00252903	0.00886108
A.TA	0.000953207	0.00121154	0.0023643	-0.00476115	0.0067232
A.CA.A	-0.000409416	0.00118985	0.00686069	-0.01292	0.0165322
A.CT	0.00110795	0.00117996	0.00524582	-0.0109735	0.0102287
A.CA	-0.000264985	0.00100951	0.00694948	-0.0116412	0.0239995
T.CA	0.00262909	0.000930398	0.00555166	-0.0148647	0.00995456
T.TG.G	-0.00118325	0.000723949	0.00603335	-0.00906302	0.0172097
G.CT.C	-0.00016408	0.000694477	0.00361664	-0.00503597	0.00741188
T.TC	-0.00012946	0.00059562	0.00378739	-0.00589545	0.0106809
CT.C	0.00117451	0.000574905	0.00222299	-0.00554507	0.00382455
CT.T	0.000330635	0.000566733	0.00176165	-0.00441344	0.00377471
T.CT.T	0.000775057	0.000555219	0.0015037	-0.0026771	0.00326194
C.TG.C	3.21599e-05	0.000501083	0.00298357	-0.00335878	0.00999368
G.TA	1.94134e-05	0.000495223	0.00579792	-0.00770532	0.0133473
CA	6.27739e-05	0.000485816	0.0028137	-0.00506763	0.00868818
T.CT.A	0.000467051	0.000478752	0.00186946	-0.00412247	0.005098
CT.A	0.000435687	0.000465766	0.00125658	-0.00293678	0.00266933
C.TC.T	2.84915e-05	0.000402977	0.00349265	-0.00568536	0.00674416
C.TG.A	-0.000532064	0.000354658	0.00778832	-0.0157278	0.0146198
Bin_2012	0.000246079	0.000349714	0.000345656	-1.1751e-05	0.00143615
C.CA.A	-0.000312393	0.000328476	0.0050315	-0.00860628	0.0137735
Bin_933	0.00018952	0.000317032	0.000393215	0	0.00183377
Bin_1531	0.000309761	0.000314797	0.000268163	5.25276e-05	0.00123832
Bin_912	0.000235391	0.000308572	0.000219532	7.31998e-05	0.00107866
Bin_2280	0.000258604	0.00030119	0.000238989	0	0.000875013
Bin_1564	0.000235974	0.000299516	0.000299831	0	0.00104107
Bin_2025	0.000190449	0.000298953	0.000303958	0	0.00112622
Bin_2808	0.000297477	0.00029682	0.000184292	4.56493e-05	0.000694397
Bin_1478	0.00025877	0.000294973	0.000263154	0	0.00110613
Bin_903	0.000215699	0.000294687	0.000234923	0	0.000835315
Bin_1380	0.000212666	0.000288759	0.000260557	0	0.000904253
Bin_913	0.000212228	0.000288483	0.000232989	0	0.000987539
Bin_720	0.000251147	0.000287443	0.000231933	0	0.000760083
Bin_106	0.000193021	0.000270918	0.000304709	0	0.00150158
Bin_331	0.000187962	0.000270222	0.000266816	0	0.00111008
Bin_2228	0.000155282	0.000257864	0.000246097	0	0.000940067
Bin_2018	8.52196e-05	0.00024436	0.000832799	0	0.0041451
TG	-0.000751514	0.000243269	0.00236591	-0.00368362	0.00532891
Bin_1113	0.000207877	0.000238866	0.000195967	0	0.000763719
Bin_1521	0.000193909	0.000236077	0.000188239	0	0.000815388
Bin_911	0.000139019	0.000235419	0.000260291	-0.000105901	0.0008767
Bin_2284	0.00016682	0.000234705	0.000210129	0	0.000897435
Bin_2521	8.46078e-05	0.000233392	0.000410186	0	0.00175354
Bin_374	0.000187359	0.000231667	0.000273498	0	0.00133638
Bin_2689	0.000120896	0.00023124	0.000284799	0	0.00101249
Bin_1112	0.000200393	0.000229306	0.000211091	-0.000122408	0.000697942
Bin_905	0.000186137	0.000227494	0.000189687	0	0.000765837
Bin_870	0.000156312	0.000224717	0.00016705	0	0.00050383
Bin_767	0.000165019	0.000221893	0.000173391	0	0.000679941
Bin_932	0.000137484	0.000219727	0.000260318	0	0.00112482
Bin_445	0.00019392	0.000219625	0.000188454	0	0.000757737
Bin_1286	0.000219205	0.00021937	0.000171853	0	0.000656925
Bin_2405	0.000218377	0.000217611	0.000151691	0	0.00051098
Bin_1897	0.000210777	0.000214982	0.000159466	0	0.000548153
C.TA.A	0.000288204	0.000214345	0.00177374	-0.003026	0.00400797
Bin_1073	0.00017563	0.000209932	0.000148551	0	0.000485963
Bin_443	0.000104414	0.000209273	0.000498644	0	0.00252237
Bin_1477	0.000152074	0.000204808	0.000208101	-1.654e-05	0.000674443
Bin_2803	0.000141708	0.000201858	0.000253452	-0.00022002	0.000804568
Bin_736	0.000143202	0.000198699	0.000285015	-2.56404e-06	0.00142478
Bin_2553	0.000184204	0.000196947	0.000181212	-0.00010936	0.000570664
Bin_2658	0.000145728	0.000195114	0.000165185	-5.69991e-05	0.000512803
Bin_2230	0.000143592	0.000193492	0.00016927	-1.46954e-05	0.000719973
Bin_2082	0.000140525	0.000193126	0.000250104	-8.92398e-05	0.00100064
Bin_2691	0.000132628	0.000192648	0.000204655	0	0.000716638
Bin_2417	0.000159723	0.000192594	0.000180779	0	0.00077642
Bin_375	0.000127288	0.000188592	0.000247538	0	0.000943623
Bin_751	0.000193127	0.000188064	0.000180287	-9.58663e-05	0.000691922
Bin_1858	0.000169505	0.00018637	0.000133844	0	0.000542524
Bin_1381	0.000185649	0.000186144	0.000136237	0	0.000472578
Bin_1344	0.000139654	0.000185076	0.000154159	0	0.000536754
Bin_2404	0.000154836	0.00018404	0.000169661	0	0.000533953
Bin_190	0.00018867	0.000184037	0.00014166	0	0.000481908
Bin_286	0.000127369	0.000183532	0.000181071	0	0.000670496
Bin_749	0.000119107	0.000182814	0.000166573	0	0.000748633
Bin_217	0.000110242	0.00018258	0.000198112	0	0.000775555
Bin_1985	0.000143259	0.000182549	0.000252214	-0.000634346	0.00066435
Bin_657	0.000143976	0.000182216	0.000147496	0	0.000506505
Bin_909	0.000146047	0.0001817	0.000150121	-1.80458e-05	0.000580047
Bin_191	0.000138109	0.000180327	0.000177142	0	0.000883088
Bin_1249	0.00012032	0.000178214	0.000177284	0	0.000771339
Bin_2283	0.000145047	0.000175916	0.000138212	0	0.000591485
Bin_764	0.000150589	0.000175791	0.000122226	0	0.000515779
Bin_719	0.000108047	0.000175246	0.000197705	0	0.00091323
Bin_2584	0.000153954	0.000171655	0.000150633	0	0.00047492
Bin_1645	0.000152593	0.00017148	0.000111218	0	0.000428271
Bin_2026	0.000138481	0.000171429	0.000152619	0	0.00055773
Bin_1074	0.000100529	0.000171229	0.000238303	0	0.00111227
Bin_444	0.000153534	0.000170635	0.000143365	0	0.000537726
Bin_1625	0.000156565	0.000167911	0.000139785	0	0.000569232
Bin_1915	9.80824e-05	0.00016755	0.000181563	-5.12502e-05	0.000580992
Bin_2332	0.000138696	0.000165865	0.000128535	0	0.00057425
Bin_2039	2.58425e-05	0.000164785	0.000602295	-3.78928e-05	0.00297725
Bin_2403	0.000129611	0.000163808	0.000133928	0	0.000473739
A.TC.C	-0.000114501	0.00016365	0.00410049	-0.0096892	0.00990964
Bin_2651	0.000114435	0.000161634	0.000153712	0	0.000532457
Bin_1563	0.000123733	0.000160995	0.000171487	0	0.000585211
Bin_528	0.000118228	0.000160101	0.000169652	0	0.000613056
Bin_756	0.000127244	0.000157124	0.000145164	-3.91721e-05	0.000488411
Bin_2190	9.35635e-05	0.000157085	0.000198528	-2.92908e-05	0.000774013
Bin_2158	0.000199002	0.000156905	0.000128601	0	0.000392062
Bin_367	0.000103006	0.000156896	0.000156869	-3.37206e-05	0.000609149
Bin_59	0.000106113	0.000153966	0.000151832	0	0.000571361
Bin_285	0.000119312	0.000153175	0.000189508	-7.0491e-05	0.000740641
Bin_724	5.76687e-05	0.000152938	0.000325817	-2.5308e-06	0.0016006
Bin_406	0.000140913	0.000151838	0.000119718	0	0.000541689
Bin_2806	9.34114e-05	0.000151597	0.00015417	-2.27058e-05	0.000547672
Bin_317	0.000141807	0.000151293	0.00012731	0	0.000411614
Bin_1158	0.000141276	0.000151056	0.00011805	0	0.000519642
Bin_808	0.000117014	0.000150089	0.000155546	-7.41507e-05	0.000608855
Bin_1459	6.26334e-05	0.000149776	0.000195179	0	0.000809002
Bin_243	7.89478e-05	0.000149758	0.00018642	0	0.000611389
Bin_702	8.49165e-05	0.000148319	0.000174328	0	0.000765629
Bin_2463	0.000117983	0.000148283	0.000127439	0	0.000565601
Bin_2632	9.7599e-05	0.000147386	0.000146503	-1.88362e-05	0.00048437
Bin_113	6.76396e-05	0.000147182	0.000238131	0	0.00101771
Bin_871	0.00014764	0.000146842	0.000110356	0	0.000388849
Bin_2807	8.87953e-05	0.000146427	0.000221261	-0.000129034	0.000867575
Bin_782	9.34344e-05	0.000146406	0.00014978	0	0.000534764
Bin_500	0.000100255	0.000145845	0.000154092	-2.51716e-05	0.00044783
Bin_1320	0.000112579	0.000145513	0.000134359	-2.11165e-05	0.000524796
Bin_1390	0.00011938	0.000145222	0.000107419	0	0.000381768
Bin_1661	6.92242e-05	0.000145117	0.000216815	0	0.000988136
Bin_2641	0.000130246	0.000145083	0.000187819	0	0.000931949
Bin_1533	0.000119738	0.000144867	0.000152123	-0.000120719	0.000436701
Bin_1162	0.000151153	0.000143609	0.000102325	0	0.000439133
Bin_1359	0.000107139	0.00014315	0.000151247	-2.9178e-05	0.000659595
Bin_854	0.000114429	0.000142577	0.000166854	-0.000259064	0.000586227
Bin_872	8.27534e-05	0.000142446	0.000221776	-6.1166e-05	0.000800031
Bin_2445	9.74152e-05	0.000142342	0.00014337	-6.63484e-06	0.000555467
Bin_2821	8.88582e-05	0.000142311	0.000239237	0	0.00118564
Bin_1086	6.77568e-05	0.000141337	0.00017611	0	0.000611916
Bin_2182	9.1148e-05	0.000141221	0.000174528	0	0.000560793
Bin_703	0.000133028	0.000140303	8.56612e-05	0	0.000284574
Bin_1382	7.85388e-05	0.000140162	0.000231096	-3.99817e-05	0.00108409
Bin_1568	7.40368e-05	0.000139762	0.000182609	0	0.000692251
Bin_853	8.3413e-05	0.000139552	0.000200397	-2.08158e-05	0.000949893
Bin_189	0.000104503	0.000139433	0.000122684	0	0.000392221
Bin_2023	0.000106939	0.000139398	0.000154472	0	0.000546622
Bin_299	0.000112768	0.000138995	0.000167547	0	0.00073635
Bin_267	0.00011373	0.000138696	0.000132912	0	0.000400633
Bin_413	0.00012321	0.000137208	0.000104763	0	0.000433738
Bin_255	7.97313e-05	0.00013711	0.000158435	0	0.00060876
Bin_435	8.70046e-05	0.00013607	0.000164877	0	0.00076961
Bin_2470	5.82126e-05	0.000135379	0.000158574	-1.00157e-05	0.000476309
Bin_666	0.000109911	0.000135128	0.000101744	0	0.000386421
Bin_1248	8.8243e-05	0.000134349	0.000117057	0	0.000448801
Bin_2437	0.0001193	0.000133981	0.000103839	0	0.00040222
Bin_568	0.000101628	0.000133647	0.000145558	-6.80072e-05	0.00048831
Bin_1115	6.60456e-05	0.000133019	0.000219679	0	0.00101608
Bin_366	0.000107159	0.000131249	0.000154389	0	0.000680024
Bin_266	0.000114312	0.000130916	0.000138241	0	0.000639862
Bin_1526	8.28722e-05	0.000130762	0.000185086	0	0.000935395
Bin_1867	0.00010925	0.000130406	0.000119605	0	0.000504796
Bin_2865	9.79737e-05	0.000129619	0.000100214	0	0.000403241
Bin_1331	9.0765e-05	0.000128259	0.000186761	-0.000181785	0.00057944
Bin_1690	9.03561e-05	0.000127502	9.99837e-05	0	0.000384214
Bin_387	0.000114333	0.000127204	9.69162e-05	0	0.00044218
Bin_1255	5.95501e-05	0.000126283	0.000273091	0	0.0013633
Bin_924	9.89799e-05	0.000125822	0.000126744	0	0.00042289
Bin_404	8.70824e-05	0.000125649	0.000145664	-4.09092e-05	0.000468009
Bin_82	6.30508e-05	0.000124758	0.000180754	-0.00011549	0.000652371
Bin_910	8.76671e-05	0.000124631	0.000130875	-3.76225e-05	0.000494135
Bin_2038	5.14277e-05	0.000124582	0.000355598	0	0.00177439
Bin_576	7.04307e-05	0.000123981	0.000210157	0	0.00102381
Bin_713	9.1423e-05	0.000122944	0.00014075	0	0.000566326
Bin_167	9.03833e-05	0.000122723	0.000129582	-7.93932e-06	0.000425597
Bin_675	0.000100192	0.000121211	9.50764e-05	0	0.000372317
Bin_2515	1.41718e-05	0.000119996	0.00021734	0	0.000814895
Bin_2010	8.74003e-05	0.000119914	0.000211545	0	0.00102768
Bin_1449	0.00010131	0.00011991	0.00019673	-9.50402e-05	0.000784839
Bin_2583	9.65178e-05	0.000119644	0.000116329	0	0.00042667
Bin_1026	7.61518e-05	0.000119084	0.000155254	0	0.000653371
Bin_1297	9.8376e-05	0.000118565	0.000113146	-4.3707e-06	0.000493828
Bin_1287	8.91827e-05	0.000118043	0.000135123	-3.71201e-05	0.000437459
Bin_2043	3.67878e-05	0.000117766	0.000270217	0	0.00131457
Bin_1444	4.89114e-05	0.000116864	0.000209665	-8.37959e-05	0.000962764
Bin_1389	7.46295e-05	0.000116671	0.000127513	-4.78055e-06	0.000538271
Bin_2168	5.9327e-05	0.00011662	0.000139176	-5.50689e-05	0.000432705
Bin_2523	8.91598e-05	0.000116165	0.000114044	0	0.000407844
Bin_477	9.5273e-05	0.000114581	0.000139853	0	0.000522361
Bin_1738	5.28052e-05	0.00011407	0.000147609	-6.33866e-05	0.000440757
Bin_1859	6.53961e-05	0.000113973	0.000141466	-2.26089e-05	0.000509395
Bin_1418	9.19272e-05	0.000113806	0.000103654	0	0.000364812
Bin_2165	7.66246e-05	0.000113551	0.000126037	0	0.000483018
Bin_723	7.96615e-05	0.000113524	0.000102104	0	0.000372749
Bin_1765	7.12211e-05	0.000113385	0.000106935	0	0.000432142
Bin_2760	7.39587e-05	0.000112347	0.000173471	-0.00012409	0.000734714
Bin_1986	0.000107216	0.000112047	9.20382e-05	0	0.000311575
Bin_610	5.9809e-05	0.000112015	0.000141677	0	0.000506481
Bin_432	0.000100806	0.000111846	9.02053e-05	0	0.000292607
Bin_365	9.43537e-05	0.000111434	9.50471e-05	-4.77629e-05	0.000330552
Bin_1338	7.8327e-05	0.000110703	9.66338e-05	0	0.000333472
Bin_50	6.29844e-05	0.000110612	0.000141922	-3.80151e-06	0.00063059
Bin_1476	0.000101293	0.000110107	9.77538e-05	-2.41308e-05	0.000383074
Bin_2176	8.8525e-05	0.000109464	9.06824e-05	0	0.000281136
Bin_1990	6.15456e-05	0.000109294	0.000156254	-2.3051e-05	0.000715373
Bin_1111	8.31935e-05	0.000109094	0.000112304	-1.3793e-05	0.000470826
Bin_1843	8.45482e-05	0.000108805	9.86966e-05	0	0.000342338
Bin_1854	5.98524e-05	0.000108145	0.000150092	-0.000113604	0.000470132
Bin_2285	9.20698e-05	0.000107444	8.9373e-05	-5.03297e-05	0.000294033
Bin_1135	6.25773e-05	0.000107156	0.000149355	0	0.000566652
Bin_2602	8.05084e-05	0.000106958	0.000118722	0	0.000465913
Bin_826	7.90963e-05	0.00010671	0.000103542	-5.92962e-05	0.000272194
Bin_2657	7.6979e-05	0.000105683	0.000111365	0	0.000458913
Bin_589	7.86103e-05	0.0001046	0.000156493	-0.000161288	0.000499583
Bin_2741	7.99189e-05	0.000104486	0.000108517	-5.18559e-05	0.00036419
Bin_750	7.28315e-05	0.000104477	0.00015836	-6.65826e-05	0.000693315
Bin_2645	7.16521e-05	0.000103166	0.000110629	0	0.000393426
Bin_1082	9.40799e-05	0.000103018	8.49073e-05	-2.10492e-05	0.000251006
Bin_393	7.4593e-05	0.000102454	0.000142932	0	0.000696853
Bin_573	5.72875e-05	0.000102362	0.000164213	-8.43256e-05	0.000746785
Bin_245	4.88969e-05	0.000102309	0.000128823	0	0.000472848
Bin_783	7.97621e-05	0.000102244	0.000126008	-7.41943e-05	0.000409467
Bin_1142	6.11867e-05	0.000101862	0.000149331	-0.000101454	0.000472045
Bin_2143	8.03277e-05	0.000100763	0.000108887	-8.50737e-06	0.00045024
Bin_2688	7.42716e-05	0.000100643	9.0717e-05	0	0.000373339
Bin_560	8.24278e-05	0.000100573	0.000102179	0	0.000381393
Bin_2512	7.4226e-05	9.95696e-05	0.000119585	-3.18885e-05	0.000523867
Bin_726	6.94679e-05	9.8464e-05	0.000108237	-0.000114734	0.000345362
Bin_2055	6.85772e-05	9.82585e-05	0.000121034	-7.26295e-05	0.000461102
Bin_284	5.57337e-05	9.82416e-05	0.000113792	-1.4694e-05	0.000448157
Bin_1340	2.94836e-05	9.77318e-05	0.000219178	0	0.00106902
Bin_1155	6.34919e-05	9.71948e-05	0.000108201	-2.26987e-05	0.000372737
Bin_2178	7.34648e-05	9.71526e-05	9.27853e-05	-1.0517e-05	0.000348597
Bin_1360	6.1382e-05	9.70799e-05	0.00013308	-2.42837e-05	0.000594441
Bin_1790	8.25851e-05	9.69581e-05	0.000101226	0	0.000334354
Bin_1425	7.70544e-05	9.65982e-05	8.87921e-05	-2.0083e-05	0.000274549
Bin_1353	8.51856e-05	9.6118e-05	8.71738e-05	-1.82982e-05	0.000306594
Bin_1361	8.88799e-05	9.5946e-05	0.000110669	-5.44649e-05	0.000469037
Bin_2586	6.67688e-05	9.59045e-05	9.89519e-05	-3.89447e-05	0.000316903
Bin_436	6.03001e-05	9.56066e-05	0.000124633	-3.75509e-05	0.000523745
Bin_1950	8.33492e-05	9.55817e-05	7.6594e-05	0	0.000347153
Bin_2035	8.10625e-05	9.47059e-05	9.64569e-05	0	0.000327176
Bin_2155	6.65309e-05	9.43838e-05	0.000104217	-1.92759e-05	0.000459424
Bin_2822	5.97212e-05	9.43716e-05	0.000116067	-9.02124e-06	0.000447685
Bin_2418	7.03981e-05	9.3822e-05	0.000128822	-0.000184164	0.000444918
Bin_2179	2.90762e-05	9.282e-05	0.000134822	-7.56666e-05	0.00051517
Bin_218	4.40227e-05	9.22007e-05	0.000112806	0	0.00034366
Bin_196	4.89606e-05	9.21911e-05	0.000108469	-3.89981e-05	0.000354586
Bin_2613	9.76619e-05	9.21428e-05	9.1336e-05	-0.000154744	0.000213584
Bin_373	7.9841e-05	9.20811e-05	9.27391e-05	-6.32264e-05	0.000345968
Bin_1646	7.70561e-05	9.19809e-05	0.000104123	-1.42837e-05	0.000338293
Bin_588	5.97828e-05	9.19637e-05	0.000109572	-2.02423e-05	0.000403446
Bin_1392	8.92476e-05	9.16761e-05	6.36426e-05	0	0.000206846
Bin_1975	4.29927e-05	9.14739e-05	0.000130126	-0.000146548	0.000401352
Bin_2013	6.6466e-05	9.13937e-05	0.000103489	-8.78514e-05	0.000325205
Bin_2652	4.85213e-05	9.12859e-05	0.000101126	-2.46962e-05	0.000294441
Bin_1515	5.87063e-05	9.07654e-05	0.000104323	0	0.00041738
Bin_904	5.30944e-05	9.04958e-05	0.00010048	-2.25906e-05	0.000362622
Bin_760	6.54979e-05	9.01729e-05	9.39082e-05	0	0.000282728
Bin_793	7.5396e-05	8.9922e-05	8.10616e-05	0	0.000292548
Bin_603	6.5081e-05	8.95401e-05	8.41417e-05	0	0.000270741
Bin_327	6.26327e-05	8.92804e-05	7.71142e-05	-9.58788e-06	0.000275785
Bin_1552	3.7151e-05	8.92741e-05	0.000130031	-0.000121336	0.000469294
Bin_2177	4.90563e-05	8.86696e-05	0.000121001	-2.34548e-05	0.000430038
Bin_1736	4.91231e-05	8.81113e-05	0.000101281	0	0.000390455
Bin_654	7.8394e-05	8.78769e-05	7.47282e-05	0	0.000255431
Bin_251	1.79361e-05	8.76318e-05	0.000144165	-0.000116658	0.000395985
Bin_2682	4.6219e-05	8.75292e-05	9.1867e-05	0	0.000333565
Bin_107	5.16628e-05	8.74596e-05	0.00010172	0	0.000358811
Bin_357	6.83986e-05	8.69694e-05	9.83645e-05	0	0.000381317
Bin_1916	5.13115e-05	8.65875e-05	0.00012477	-3.22343e-05	0.000547761
Bin_2416	9.33561e-05	8.63319e-05	7.19429e-05	0	0.000263803
Bin_2081	6.93515e-05	8.62413e-05	7.253e-05	0	0.000241397
Bin_1683	6.25878e-05	8.60715e-05	9.16346e-05	-2.96694e-05	0.000388698
Bin_1739	4.16413e-05	8.57029e-05	0.000134955	-0.000182951	0.000399599
Bin_1484	5.97474e-05	8.55088e-05	8.41439e-05	0	0.000262223
Bin_1146	1.75322e-05	8.52618e-05	0.00012589	0	0.000460206
Bin_894	4.65754e-05	8.51947e-05	0.000110028	-6.16914e-05	0.000335164
Bin_1317	6.72236e-05	8.51872e-05	8.32913e-05	-2.65218e-06	0.000311075
Bin_2175	6.25884e-05	8.4961e-05	9.70133e-05	-2.34018e-05	0.000394887
Bin_892	4.07863e-05	8.48647e-05	0.0001736	0	0.000857873
Bin_1551	5.79232e-05	8.44045e-05	0.00015913	-0.000333343	0.000354748
Bin_2250	5.25585e-05	8.43079e-05	0.00010031	-2.47956e-05	0.000337465
Bin_789	5.16971e-05	8.41471e-05	0.00013245	-5.26468e-05	0.000571103
Bin_2430	6.14245e-05	8.41265e-05	0.000108262	-4.0183e-05	0.000452595
Bin_2031	4.68065e-05	8.36236e-05	9.34933e-05	0	0.000318315
Bin_2174	4.9277e-05	8.34609e-05	0.000130641	-0.000162402	0.000458748
Bin_2620	6.48479e-05	8.34023e-05	8.02714e-05	-2.82018e-05	0.000351882
Bin_1092	1.1552e-06	8.32038e-05	0.000279576	-6.48091e-05	0.0013603
Bin_2033	1.09873e-05	8.31876e-05	0.000166799	0	0.000609098
Bin_2621	5.55464e-05	8.316e-05	0.000118633	-0.000148889	0.000459742
Bin_2242	5.2786e-05	8.30688e-05	0.000113605	0	0.000531856
Bin_2227	6.66725e-05	8.27645e-05	0.000102106	-5.4028e-05	0.000451419
Bin_2080	7.10477e-05	8.22805e-05	9.01416e-05	0	0.000384162
Bin_976	6.36758e-05	8.21739e-05	8.11484e-05	0	0.000350372
Bin_2154	1.83005e-05	8.16183e-05	0.000136018	-3.66175e-05	0.000571839
Bin_464	7.22166e-05	8.1588e-05	9.10069e-05	-3.38667e-05	0.000298343
Bin_2289	5.45464e-05	8.14668e-05	8.63113e-05	0	0.000391509
Bin_2692	4.22256e-05	8.14621e-05	0.0001573	-0.000126473	0.000643799
Bin_928	6.19633e-05	8.12233e-05	6.18172e-05	0	0.000234815
Bin_788	5.42725e-05	8.11984e-05	9.45704e-05	0	0.000285925
Bin_868	5.82394e-06	8.0882e-05	0.000121768	0	0.000465312
Bin_715	5.15462e-05	8.08421e-05	0.000101403	-9.36322e-06	0.000420224
Bin_753	4.888e-05	8.08329e-05	0.000118137	-8.20665e-05	0.000451841
Bin_578	1.25505e-05	8.06803e-05	0.00029317	-0.00010235	0.001422
Bin_1238	6.50045e-05	8.05965e-05	9.34244e-05	0	0.000436892
Bin_1080	1.19804e-05	8.01686e-05	0.000289334	-6.3506e-05	0.00142884
Bin_2494	6.73661e-05	8.01431e-05	7.76175e-05	0	0.000227615
Bin_1534	3.13452e-05	7.92797e-05	0.000161772	-0.000162477	0.000590839
Bin_2164	4.75187e-05	7.91814e-05	0.000108448	-5.20803e-05	0.000498262
Bin_1644	4.57323e-05	7.91393e-05	9.18116e-05	-3.80935e-05	0.00037151
Bin_73	4.76296e-05	7.8533e-05	0.000104732	-0.000109385	0.000339433
Bin_2473	6.3024e-05	7.83291e-05	0.000101048	-9.6794e-05	0.000306993
Bin_1071	7.67764e-05	7.82626e-05	7.2177e-05	0	0.000203624
Bin_51	3.67339e-05	7.79063e-05	0.000109935	-5.45499e-05	0.000435695
Bin_1429	4.28975e-05	7.78856e-05	0.000117308	-2.48107e-05	0.000525817
Bin_358	5.9374e-05	7.76226e-05	7.16642e-05	0	0.000266203
Bin_2622	2.15597e-05	7.70721e-05	0.000186768	-0.000200902	0.000803356
Bin_1166	6.40032e-05	7.6992e-05	6.55639e-05	0	0.000211094
Bin_330	5.64225e-05	7.68928e-05	0.000120433	-0.000262046	0.00038979
Bin_1516	5.07663e-05	7.68714e-05	8.71715e-05	-7.23964e-06	0.00028069
Bin_2631	5.23475e-05	7.66899e-05	8.58243e-05	-1.00289e-05	0.000294934
Bin_791	5.76527e-05	7.63993e-05	7.68174e-05	-1.79111e-05	0.000264208
Bin_1948	9.87419e-06	7.63909e-05	0.000147832	-8.22058e-05	0.000488923
Bin_1875	5.15255e-05	7.61832e-05	6.9817e-05	0	0.000251349
Bin_1168	8.41466e-05	7.56397e-05	7.1844e-05	0	0.000193997
Bin_1159	5.28101e-05	7.54401e-05	9.38624e-05	-7.41358e-05	0.000338603
Bin_1156	5.34896e-05	7.54107e-05	7.45075e-05	-6.49165e-05	0.00026107
Bin_264	5.5526e-05	7.508e-05	7.24318e-05	-3.02078e-05	0.000212832
Bin_852	4.48737e-05	7.50741e-05	8.60886e-05	-3.72066e-05	0.000270377
Bin_596	5.3084e-05	7.49088e-05	0.00012291	-0.000117964	0.000505961
Bin_1414	5.55221e-05	7.479e-05	7.8353e-05	0	0.000271577
Bin_1944	4.24033e-05	7.44332e-05	9.71063e-05	-3.50768e-05	0.000277323
Bin_2034	1.00392e-05	7.4421e-05	0.000221517	-3.42627e-05	0.00107934
Bin_2551	4.87553e-05	7.43182e-05	8.6817e-05	-6.72424e-06	0.000397656
Bin_2644	4.77513e-05	7.40113e-05	0.000110069	-9.42711e-05	0.000411226
Bin_807	2.40374e-05	7.37452e-05	0.000128377	-5.89089e-05	0.000395665
Bin_891	3.49966e-05	7.36858e-05	0.000114995	-5.83247e-05	0.000405689
Bin_554	6.35439e-05	7.34129e-05	5.16967e-05	0	0.000167262
Bin_1622	6.31494e-05	7.32585e-05	7.30902e-05	0	0.000243597
Bin_1840	5.4304e-05	7.32279e-05	9.11755e-05	-7.84259e-05	0.000325127
Bin_1460	5.03128e-05	7.31026e-05	7.06983e-05	0	0.000248879
Bin_1520	5.59535e-05	7.288e-05	6.70528e-05	0	0.000227327
Bin_2653	3.7344e-05	7.2475e-05	9.31663e-05	-1.08081e-05	0.00032311
Bin_1450	2.91936e-05	7.23191e-05	9.33764e-05	-3.45648e-05	0.00027884
Bin_2197	6.55032e-05	7.19898e-05	7.2116e-05	0	0.00025953
Bin_431	5.07948e-05	7.16858e-05	8.76518e-05	-3.42023e-05	0.00034028
Bin_98	3.60247e-05	7.14225e-05	8.53298e-05	-1.65837e-05	0.000246923
Bin_1083	3.12912e-05	7.12798e-05	9.30088e-05	0	0.000333488
Bin_2020	4.94326e-05	7.10966e-05	8.26964e-05	0	0.000270109
Bin_1994	4.01334e-05	7.0996e-05	0.000112894	0	0.000546222
Bin_2469	2.28218e-06	7.07558e-05	0.000253465	-2.12015e-05	0.00124814
Bin_684	5.00433e-05	7.04479e-05	8.26353e-05	0	0.000394432
Bin_579	3.53279e-05	7.02585e-05	9.82516e-05	-2.30412e-05	0.000365985
Bin_888	5.41685e-05	7.02573e-05	7.49162e-05	-4.25293e-05	0.000294001
Bin_465	4.53421e-05	7.02091e-05	8.45564e-05	0	0.000300358
Bin_915	5.86205e-05	6.99491e-05	7.13706e-05	0	0.000270142
Bin_2049	6.09979e-05	6.97786e-05	7.59578e-05	-1.33816e-06	0.000295056
Bin_439	0	6.97704e-05	0.000137045	-0.000110853	0.000481206
Bin_2406	3.02361e-05	6.96498e-05	0.000123426	-4.34851e-05	0.000566596
Bin_242	5.10924e-05	6.91672e-05	9.90561e-05	-4.72035e-05	0.000440393
Bin_2024	5.11833e-05	6.89105e-05	8.05357e-05	-1.89641e-06	0.000319706
Bin_2434	4.65035e-05	6.86912e-05	8.05221e-05	-1.54407e-06	0.000254339
Bin_728	4.57517e-05	6.86598e-05	7.24867e-05	-1.09764e-05	0.000216644
Bin_1367	4.64082e-05	6.8504e-05	8.276e-05	0	0.000311721
Bin_1434	4.86017e-05	6.84727e-05	7.64563e-05	0	0.000227132
Bin_2138	6.82835e-07	6.81186e-05	0.000186059	-1.39824e-06	0.000898194
Bin_757	4.57691e-05	6.80812e-05	8.90445e-05	-4.79756e-05	0.000304631
Bin_1426	2.1542e-05	6.77157e-05	0.000113871	-5.48754e-05	0.000422289
Bin_188	5.44103e-05	6.77008e-05	8.10874e-05	-1.35878e-05	0.000332018
Bin_1296	3.66645e-05	6.76592e-05	8.29519e-05	0	0.000358265
Bin_258	4.4636e-05	6.76495e-05	6.60863e-05	0	0.000181722
Bin_1179	4.10151e-05	6.73232e-05	7.84639e-05	0	0.000324625
Bin_2156	2.54336e-05	6.70327e-05	9.35962e-05	-4.06806e-05	0.000277866
Bin_84	4.60435e-05	6.703e-05	8.89649e-05	-5.12978e-05	0.000322563
Bin_659	3.6791e-05	6.69229e-05	9.26288e-05	-1.88669e-05	0.000392625
Bin_1398	4.0025e-05	6.68158e-05	0.000136764	-0.000153458	0.000460543
Bin_2493	2.59763e-05	6.66596e-05	0.000123291	-3.21804e-05	0.000528321
Bin_1347	5.45155e-05	6.62373e-05	6.18548e-05	0	0.000230928
Bin_895	4.3128e-05	6.61168e-05	0.000117095	-9.87358e-05	0.00056531
Bin_1441	5.12392e-05	6.61108e-05	8.41066e-05	-2.01087e-05	0.000329224
Bin_380	4.46605e-05	6.60747e-05	8.92701e-05	-1.11594e-05	0.000393094
Bin_2231	1.93205e-05	6.55115e-05	0.000105541	0	0.000424104
Bin_1301	5.17951e-05	6.54656e-05	6.44691e-05	0	0.000217867
Bin_2141	4.82725e-05	6.51434e-05	7.34963e-05	-4.54301e-05	0.000245327
Bin_2157	3.90392e-05	6.51347e-05	8.8801e-05	-2.60542e-05	0.00034908
Bin_772	4.27653e-05	6.49877e-05	8.00088e-05	-1.29894e-05	0.000295736
Bin_2623	1.64196e-05	6.4933e-05	0.000136285	-0.000139202	0.000501857
Bin_2390	3.55883e-06	6.47439e-05	0.000116443	-2.82908e-05	0.000495353
Bin_2116	0	6.46466e-05	0.00021735	-3.93228e-05	0.00102191
Bin_2606	5.19994e-05	6.46336e-05	8.12904e-05	-0.000105807	0.000264199
Bin_2636	5.12899e-05	6.4489e-05	8.09867e-05	-5.19545e-05	0.000304386
Bin_62	2.80685e-05	6.43279e-05	0.000127259	-1.66033e-05	0.000620454
Bin_462	3.73576e-05	6.43234e-05	8.41716e-05	0	0.000367809
Bin_2743	4.86491e-05	6.41078e-05	5.97588e-05	-1.50549e-05	0.000161474
Bin_1048	4.59699e-05	6.40443e-05	7.41782e-05	-3.17642e-05	0.000209536
Bin_1479	5.68465e-05	6.38498e-05	0.000107764	-0.0001455	0.00032643
Bin_1461	5.0123e-05	6.37625e-05	6.8998e-05	0	0.000232844
Bin_2619	2.12512e-05	6.36324e-05	8.63228e-05	-6.16076e-06	0.000340192
Bin_471	5.03064e-05	6.3535e-05	7.52827e-05	-5.19726e-06	0.000242998
Bin_884	4.84944e-06	6.35145e-05	0.000298585	-0.000186747	0.00142656
Bin_849	3.38847e-05	6.30152e-05	9.9393e-05	-9.63187e-05	0.000384125
Bin_1766	4.78442e-05	6.28974e-05	7.98855e-05	-0.000142677	0.000224789
Bin_2307	3.4271e-05	6.2859e-05	9.92865e-05	-9.1478e-05	0.00028428
Bin_1412	6.62538e-05	6.25898e-05	5.975e-05	0	0.000212094
Bin_2514	5.10807e-05	6.25315e-05	8.49691e-05	0	0.000331783
Bin_1447	3.46416e-05	6.24215e-05	8.53084e-05	-3.32875e-05	0.000289777
Bin_827	3.16374e-05	6.2168e-05	0.000107963	-5.00617e-05	0.000414226
Bin_182	4.7155e-05	6.21323e-05	6.81139e-05	-4.00296e-05	0.000190069
Bin_745	3.5094e-05	6.20852e-05	7.29801e-05	0	0.000246225
Bin_1332	5.27257e-05	6.19599e-05	6.22146e-05	0	0.000221478
Bin_786	6.11426e-05	6.18385e-05	5.53432e-05	0	0.000187684
Bin_2609	2.89203e-05	6.16527e-05	0.000138368	-0.000138936	0.000386121
Bin_926	5.01355e-05	6.12279e-05	7.79422e-05	-9.46021e-05	0.000237759
Bin_1764	3.41766e-05	6.11181e-05	7.24582e-05	-5.33782e-06	0.000236592
Bin_306	3.03012e-05	6.10223e-05	7.00817e-05	0	0.000230236
Bin_811	2.19643e-05	6.09163e-05	0.000101151	-7.14184e-05	0.000326924
Bin_1266	2.50474e-05	6.09094e-05	7.88589e-05	-2.17215e-05	0.000267275
Bin_1387	8.32437e-06	6.08532e-05	0.000132168	-0.000248474	0.000341575
Bin_1929	2.03837e-05	6.06102e-05	8.04083e-05	0	0.000246136
Bin_329	3.72649e-05	6.06023e-05	8.55695e-05	-2.92016e-05	0.000288781
Bin_1072	2.57764e-05	6.04896e-05	9.2544e-05	-6.63398e-06	0.000329184
Bin_860	5.35896e-05	6.04385e-05	5.87452e-05	0	0.000230961
Bin_1801	2.64338e-05	6.01592e-05	7.23848e-05	0	0.000230367
Bin_2071	5.32233e-05	6.01357e-05	7.04605e-05	-1.9972e-05	0.000298315
Bin_2646	2.99155e-05	6.01249e-05	9.46641e-05	-0.000107747	0.000328653
Bin_1545	8.29238e-06	5.99896e-05	8.57558e-05	-2.33977e-05	0.000278597
Bin_1919	0	5.9954e-05	0.000205845	-2.53498e-05	0.00100744
Bin_776	3.77699e-05	5.98842e-05	9.29604e-05	-0.000138555	0.000319431
Bin_2570	3.8497e-05	5.97085e-05	6.43528e-05	0	0.000213509
Bin_1306	3.91288e-05	5.96098e-05	7.39557e-05	0	0.000301678
Bin_727	3.46761e-06	5.95319e-05	0.000138658	-0.000148974	0.000455096
Bin_2650	3.29826e-05	5.92916e-05	9.05453e-05	-0.000146449	0.000274822
Bin_214	3.24689e-05	5.92148e-05	8.72252e-05	0	0.000385879
Bin_520	2.09146e-05	5.92035e-05	7.81539e-05	0	0.000308135
Bin_2462	3.45108e-05	5.91096e-05	7.12326e-05	-1.89994e-05	0.000264796
Bin_2738	4.39405e-05	5.90193e-05	7.65118e-05	0	0.000300906
Bin_1633	1.67092e-05	5.90146e-05	9.67573e-05	0	0.00036257
Bin_519	2.73506e-05	5.89346e-05	7.17901e-05	0	0.000250518
Bin_2798	6.01934e-05	5.86928e-05	5.44601e-05	-1.38304e-05	0.000195586
Bin_2131	3.26075e-05	5.86378e-05	7.20082e-05	0	0.00028495
Bin_310	2.91393e-05	5.86078e-05	0.000205053	-0.000345473	0.000736171
Bin_1410	5.34798e-05	5.8415e-05	5.51583e-05	0	0.000231673
Bin_2607	3.84915e-05	5.83384e-05	6.26086e-05	0	0.000219842
[truncated: 2,555 more rows]

## Sheet: Supp. Table S7
	median	mean	std	min	max
[truncated: 3,046 more rows]

## Sheet: Supp. Table S8
	median	mean	std	min	max
[truncated: 3,046 more rows]

## Sheet: Supp. Table S9
	median	mean	std	min	max
[truncated: 3,046 more rows]

[truncated: 22 more sheets: Supp. Table S10, Supp. Table S11, Supp. Table S12, Supp. Table S13, Supp. Table S14, Supp. Table S15, Supp. Table S16, Supp. Table S17, Supp. Table S18, Supp. Table S19, Supp. Table S20, Supp. Table S21, Supp. Table S22, Supp. Table S23, Supp. Table S24, Supp. Table S25, Supp. Table S26, Supp. Table S27, Supp. Table S28, Supp. Table S29 …]
